# Supplementary material for: (R)-Baclofen [(R)-4-amino-3-(4-chloro­phen­yl)butanoic acid]
Source: Acta Crystallogr E Crystallogr Commun. 2022 Jan 1;78(Pt 1):33–5. doi: 10.1107/S2056989021012809 (PMC8739196; doi:10.1107/S2056989021012809)
Supplement: Supplementary file 1 [file e-78-00033-sup1.cif]

##############################################################################
#                                                                            #
# This CIF contains the data in a paper accepted for publication in          #
# Acta Crystallographica Section E. It conforms to the requirements of       #
# Notes for Authors for Acta Crystallographica Section E, and has been       #
# peer reviewed under the auspices of the IUCr Commission on Journals.       #
#                                                                            #
# Full details of the Crystallographic Information File format               #
# are given in the paper "The Crystallographic Information File (CIF):       #
# a New Standard Archive File for Crystallography" by S. R. Hall, F. H.      #
# Allen and I. D. Brown [Acta Cryst. (1991), A47, 655-685].                  #
#                                                                            #
# The current version of the core CIF dictionary is obtainable from          #
# ftp://ftp.iucr.org/pub/cif_core.dic.                                       #
#                                                                            #
# Software is freely available for graphical display of the structure(s)     #
# in this CIF. For information consult the CIF software page                 #
# http://www.iucr.org/resources/cif/software.                                #
#                                                                            #
# This file may be used for bona fide research purposes within the           #
# scientific community so long as proper attribution is given to the journal # 
# article from which it was obtained.                                        #
#                                                                            #
##############################################################################
data_I
_audit_creation_method     'SHELXL-2014/7'
_journal_date_recd_electronic     2021-11-03
_journal_date_accepted     2021-12-01
_journal_name_full     'Acta Crystallographica, Section E'
_journal_year     2022
_journal_volume     78
_journal_issue      1
_journal_page_first     0
_journal_page_last     0
_journal_paper_category     GO
_journal_paper_doi     10.1107/S2056989021012809
_journal_coeditor_code     YZ2013
_publ_contact_author_name
;
Jan von Langermann
;
_publ_contact_author_address
;
University of Rostock
Institute of Chemistry
Biocatalytic synthesis group
Albert-Einstein-Str. 3A
18059 Rostock,
Germany
;
_publ_contact_author_email
;
jan.langermann@uni-rostock.de
;
_publ_section_title
;
(<i>R</i>)-Baclofen [(<i>R</i>)-4-amino-3-(4-chlorophenyl)butanoic acid]
;
loop_
    _publ_author_name
    _publ_author_footnote
    _publ_author_address
    'Belov, Feodor' .
;
University of Rostock
Institute of Chemistry
Biocatalytic synthesis group
Albert-Einstein-Str. 3A
18059 Rostock,
Germany
;
    'Villinger, Alexander' .
;
University of Rostock
Institute of Chemistry
X-ray structure analytics
Albert-Einstein-Str. 3A
18059 Rostock,
Germany
;
    'von Langermann, Jan' .
;
University of Rostock
Institute of Chemistry
Biocatalytic synthesis group
Albert-Einstein-Str. 3A
18059 Rostock,
Germany
;
_publ_section_synopsis
;
The first single-crystal XRD-based structure of enantiopure
(<i>R</i>)-baclofen, a commonly used spasmolytic drug, without any
co-crystallized molecules is reported in this article.
;
_chemical_name_systematic
;
(<i>R</i>)-4-amino-3-(4-chlorophenyl)butanoic acid
;
_chemical_name_common
;
(<i>R</i>)-Baclofen
;
_chemical_formula_moiety     'C10 H12 Cl N O2'
_chemical_formula_sum     'C10 H12 Cl N O2'
_chemical_formula_iupac     'C10 H12 Cl N O2'
_chemical_formula_weight     213.66
_chemical_melting_point     ?
_chemical_absolute_configuration     syn
_space_group_crystal_system     orthorhombic
_space_group_name_H-M_alt     'P 21 21 21'
_space_group_name_Hall     'P 2ac 2ab'
loop_
    _space_group_symop_operation_xyz
    'x, y, z'
    '-x+1/2, -y, z+1/2'
    '-x, y+1/2, -z+1/2'
    'x+1/2, -y+1/2, -z'
_cell_length_a     6.8913(5)
_cell_length_b     7.6898(5)
_cell_length_c     19.7527(14)
_cell_angle_alpha     90
_cell_angle_beta     90
_cell_angle_gamma     90
_cell_volume     1046.75(13)
_cell_formula_units_Z     4
_cell_measurement_reflns_used     9871
_cell_measurement_theta_min     2.84
_cell_measurement_theta_max     32.97
_cell_measurement_temperature     123(2)
_exptl_crystal_description     'block'
_exptl_crystal_colour     'colourless'
_exptl_crystal_size_max     0.270
_exptl_crystal_size_mid     0.190
_exptl_crystal_size_min     0.160
_exptl_crystal_density_diffrn     1.356
_exptl_crystal_density_meas     ?
_exptl_crystal_density_method     ?
_exptl_crystal_F_000     448
_exptl_absorpt_coefficient_mu     0.338
_exptl_absorpt_correction_type     multi-scan
_exptl_absorpt_process_details
;
(<i>SADABS2016/2</i>; Krause <i>et al.</i>,  2015)
;
_exptl_absorpt_correction_T_min     0.6617
_exptl_absorpt_correction_T_max     0.7465
_diffrn_ambient_temperature     123(2)
_diffrn_source     'microfocus sealed tube'
_diffrn_radiation_type     MoK\a
_diffrn_radiation_wavelength     0.71073
_diffrn_measurement_device_type     'Bruker D8 QUEST diffractometer'
_diffrn_measurement_method     'phi and omega scans'
_diffrn_detector_area_resol_mean     10.4167
_diffrn_reflns_number     23624
_diffrn_reflns_av_R_equivalents     0.0415
_diffrn_reflns_av_unetI/netI     0.0309
_diffrn_reflns_theta_min     2.062
_diffrn_reflns_theta_max     32.492
_diffrn_reflns_theta_full     25.242
_diffrn_measured_fraction_theta_max     0.999
_diffrn_measured_fraction_theta_full     0.998
_diffrn_reflns_limit_h_min     -10
_diffrn_reflns_limit_h_max     10
_diffrn_reflns_limit_k_min     -11
_diffrn_reflns_limit_k_max     11
_diffrn_reflns_limit_l_min     -29
_diffrn_reflns_limit_l_max     29
_refine_special_details
;
 Refined as a 2-component inversion twin (BASF 0.04470).
;
_reflns_number_total     3796
_reflns_number_gt     3447
_reflns_threshold_expression     'I > 2\s(I)'
_refine_ls_structure_factor_coef     Fsqd
_refine_ls_matrix_type     full
_refine_ls_R_factor_all     0.0405
_refine_ls_R_factor_gt     0.0334
_refine_ls_wR_factor_gt     0.0787
_refine_ls_wR_factor_ref     0.0817
_refine_ls_goodness_of_fit_ref     1.072
_refine_ls_restrained_S_all     1.072
_refine_ls_number_reflns     3796
_refine_ls_number_parameters     140
_refine_ls_number_restraints     0
_refine_ls_hydrogen_treatment     mixed
_refine_ls_weighting_scheme     calc
_refine_ls_weighting_details
              'w=1/[\s^2^(Fo^2^)+(0.0372P)^2^+0.2629P] where P=(Fo^2^+2Fc^2^)/3'
_atom_sites_solution_hydrogens     mixed
_atom_sites_solution_primary     dual
_atom_sites_solution_secondary     ?
_refine_ls_shift/su_max     0.001
_refine_ls_shift/su_mean     0.000
_refine_diff_density_max     0.362
_refine_diff_density_min     -0.302
_refine_ls_extinction_method     none
_refine_ls_extinction_coef     .
_refine_ls_abs_structure_details
;
 Refined as an inversion twin
;
_refine_ls_abs_structure_Flack     0.04(6)
loop_
    _atom_type_symbol
    _atom_type_description
    _atom_type_scat_dispersion_real
    _atom_type_scat_dispersion_imag
    _atom_type_scat_source
    'C' 'C' 0.0033 0.0016
                         'International Tables Vol C Tables 4.2.6.8 and 6.1.1.4'
    'H' 'H' 0.0000 0.0000
                         'International Tables Vol C Tables 4.2.6.8 and 6.1.1.4'
    'Cl' 'Cl' 0.1484 0.1585
                         'International Tables Vol C Tables 4.2.6.8 and 6.1.1.4'
    'N' 'N' 0.0061 0.0033
                         'International Tables Vol C Tables 4.2.6.8 and 6.1.1.4'
    'O' 'O' 0.0106 0.0060
                         'International Tables Vol C Tables 4.2.6.8 and 6.1.1.4'
_computing_data_collection
;
APEX2 (Bruker, 2003)
;
_computing_cell_refinement
;
APEX2  (Bruker, 2003)
;
_computing_data_reduction
;
SAINT (Bruker, 2003)
;
_computing_structure_solution
;
SHELXT (Sheldrick, 2015a)
;
_computing_structure_refinement
;
<i>SHELXL2014/7</i> (Sheldrick, 2015b)
;
_computing_molecular_graphics
;
ORTEP-3 for Windows (Farrugia, 2012)
;
_computing_publication_material
;
<i>SHELXL2014/7</i> (Sheldrick, 2015b)
;
loop_
    _atom_site_type_symbol
    _atom_site_label
    _atom_site_fract_x
    _atom_site_fract_y
    _atom_site_fract_z
    _atom_site_U_iso_or_equiv
    _atom_site_adp_type
    _atom_site_calc_flag
    _atom_site_occupancy
    _atom_site_disorder_assembly
    _atom_site_disorder_group
    Cl Cl1 0.90826(7) 0.16066(7) 0.88304(2) 0.02370(11) Uani d 1 . .
    N N1 0.5842(2) 0.60260(18) 0.52352(7) 0.0134(2) Uani d 1 . .
    O O1 0.76064(19) 0.02092(17) 0.54492(7) 0.0194(3) Uani d 1 . .
    O O2 0.45342(19) -0.06602(16) 0.53636(7) 0.0178(3) Uani d 1 . .
    C C1 0.5825(3) 0.0466(2) 0.54937(7) 0.0123(3) Uani d 1 . .
    C C2 0.5085(2) 0.2255(2) 0.57066(9) 0.0147(3) Uani d 1 . .
    H H2A 0.4081 0.2098 0.6060 0.018 Uiso calc 1 . .
    H H2B 0.4454 0.2809 0.5311 0.018 Uiso calc 1 . .
    C C3 0.6643(2) 0.3497(2) 0.59801(8) 0.0124(3) Uani d 1 . .
    H H3 0.7818 0.3378 0.5687 0.015 Uiso calc 1 . .
    C C4 0.5966(3) 0.5388(2) 0.59429(8) 0.0139(3) Uani d 1 . .
    H H4A 0.4674 0.5490 0.6159 0.017 Uiso calc 1 . .
    H H4B 0.6882 0.6130 0.6199 0.017 Uiso calc 1 . .
    C C5 0.7231(2) 0.3034(2) 0.67012(8) 0.0134(3) Uani d 1 . .
    C C6 0.6148(2) 0.3582(2) 0.72594(8) 0.0160(3) Uani d 1 . .
    H H6 0.5005 0.4248 0.7190 0.019 Uiso calc 1 . .
    C C7 0.6719(3) 0.3166(2) 0.79192(8) 0.0173(3) Uani d 1 . .
    H H7 0.5986 0.3560 0.8297 0.021 Uiso calc 1 . .
    C C8 0.8370(3) 0.2172(2) 0.80119(8) 0.0176(3) Uani d 1 . .
    C C9 0.9459(3) 0.1590(3) 0.74684(9) 0.0223(4) Uani d 1 . .
    H H9 1.0580 0.0896 0.7540 0.027 Uiso calc 1 . .
    C C10 0.8886(3) 0.2037(2) 0.68165(8) 0.0200(3) Uani d 1 . .
    H H10 0.9639 0.1655 0.6442 0.024 Uiso calc 1 . .
    H H1A 0.701(5) 0.586(4) 0.5031(16) 0.044(8) Uiso d 1 . .
    H H1B 0.555(4) 0.721(3) 0.5245(11) 0.022(6) Uiso d 1 . .
    H H1C 0.490(4) 0.557(4) 0.5021(14) 0.029(7) Uiso d 1 . .
loop_
    _atom_site_aniso_label
    _atom_site_aniso_U_11
    _atom_site_aniso_U_22
    _atom_site_aniso_U_33
    _atom_site_aniso_U_12
    _atom_site_aniso_U_13
    _atom_site_aniso_U_23
    Cl1 0.02181(19) 0.0335(2) 0.01578(16) 0.0041(2) -0.00328(16) 0.00057(16)
    N1 0.0134(6) 0.0094(6) 0.0174(6) 0.0003(5) -0.0012(5) 0.0000(4)
    O1 0.0152(6) 0.0173(6) 0.0258(6) 0.0016(5) 0.0031(5) -0.0055(5)
    O2 0.0167(6) 0.0096(5) 0.0272(6) -0.0011(4) -0.0027(5) -0.0011(5)
    C1 0.0156(7) 0.0097(6) 0.0117(6) 0.0006(6) 0.0003(6) 0.0009(5)
    C2 0.0147(7) 0.0091(6) 0.0202(7) 0.0006(6) -0.0025(6) -0.0018(6)
    C3 0.0130(6) 0.0099(6) 0.0144(6) 0.0013(6) -0.0013(5) -0.0010(5)
    C4 0.0159(7) 0.0104(6) 0.0155(6) 0.0015(6) -0.0012(6) -0.0012(5)
    C5 0.0133(7) 0.0100(7) 0.0169(7) 0.0006(5) -0.0013(5) -0.0010(5)
    C6 0.0146(7) 0.0146(7) 0.0187(7) 0.0028(6) 0.0015(5) 0.0012(6)
    C7 0.0186(7) 0.0171(8) 0.0163(7) 0.0010(7) 0.0029(6) 0.0004(6)
    C8 0.0188(8) 0.0188(8) 0.0151(7) 0.0001(6) -0.0025(6) 0.0002(6)
    C9 0.0200(9) 0.0276(9) 0.0194(7) 0.0115(8) -0.0034(6) 0.0002(7)
    C10 0.0188(8) 0.0243(9) 0.0169(7) 0.0090(7) -0.0015(6) -0.0030(6)
_geom_special_details
;
 All esds (except the esd in the dihedral angle between two l.s. planes)
 are estimated using the full covariance matrix.  The cell esds are taken
 into account individually in the estimation of esds in distances, angles
 and torsion angles; correlations between esds in cell parameters are only
 used when they are defined by crystal symmetry.  An approximate (isotropic)
 treatment of cell esds is used for estimating esds involving l.s. planes.
 Least-squares planes (x,y,z in crystal coordinates) and deviations from them
 (* indicates atom used to define plane)
  3.7985 (0.0046) x + 6.4064 (0.0034) y + 0.9085 (0.0146) z = 5.2962 (0.0108)
 *    0.0030 (0.0012)  C5
 *   -0.0067 (0.0012)  C6
 *    0.0039 (0.0013)  C7
 *    0.0025 (0.0013)  C8
 *   -0.0062 (0.0014)  C9
 *    0.0035 (0.0014)  C10
      2.7365 (0.0020)  H9_$8
      3.2353 (0.0036)  H6_$9
 Rms deviation of fitted atoms =   0.0046
  3.7985 (0.0045) x - 6.4064 (0.0034) y + 0.9085 (0.0145) z = 0.4604 (0.0136)
 Angle to previous plane (with approximate esd) = 67.162 ( 0.045 )
 *   -0.0030 (0.0012)  C5_$8
 *    0.0067 (0.0012)  C6_$8
 *   -0.0039 (0.0013)  C7_$8
 *   -0.0025 (0.0014)  C8_$8
 *    0.0062 (0.0014)  C9_$8
 *   -0.0035 (0.0014)  C10_$8
 Rms deviation of fitted atoms =   0.0046
  3.7985 (0.0045) x + 6.4064 (0.0034) y - 0.9085 (0.0145) z = 7.2622 (0.0039)
 Angle to previous plane (with approximate esd) = 66.899 ( 0.045 )
 *   -0.0030 (0.0012)  C5_$6
 *    0.0067 (0.0012)  C6_$6
 *   -0.0039 (0.0013)  C7_$6
 *   -0.0025 (0.0013)  C8_$6
 *    0.0062 (0.0014)  C9_$6
 *   -0.0035 (0.0014)  C10_$6
 Rms deviation of fitted atoms =   0.0046
;
loop_
    _geom_bond_atom_site_label_1
    _geom_bond_atom_site_label_2
    _geom_bond_site_symmetry_2
    _geom_bond_distance
    _geom_bond_publ_flag
    Cl1 C8 . 1.7445(17) ?
    N1 C4 . 1.484(2) ?
    N1 H1A . 0.91(3) ?
    N1 H1B . 0.93(3) ?
    N1 H1C . 0.85(3) ?
    O1 C1 . 1.247(2) ?
    O2 C1 . 1.268(2) ?
    C1 C2 . 1.526(2) ?
    C2 C3 . 1.535(2) ?
    C2 H2A . 0.9900 ?
    C2 H2B . 0.9900 ?
    C3 C5 . 1.523(2) ?
    C3 C4 . 1.529(2) ?
    C3 H3 . 1.0000 ?
    C4 H4A . 0.9900 ?
    C4 H4B . 0.9900 ?
    C5 C10 . 1.394(2) ?
    C5 C6 . 1.396(2) ?
    C6 C7 . 1.398(2) ?
    C6 H6 . 0.9500 ?
    C7 C8 . 1.383(3) ?
    C7 H7 . 0.9500 ?
    C8 C9 . 1.384(2) ?
    C9 C10 . 1.390(2) ?
    C9 H9 . 0.9500 ?
    C10 H10 . 0.9500 ?
loop_
    _geom_angle_atom_site_label_1
    _geom_angle_atom_site_label_2
    _geom_angle_atom_site_label_3
    _geom_angle_site_symmetry_1
    _geom_angle_site_symmetry_3
    _geom_angle
    _geom_angle_publ_flag
    C4 N1 H1A . . 109(2) ?
    C4 N1 H1B . . 108.4(14) ?
    H1A N1 H1B . . 110(3) ?
    C4 N1 H1C . . 112.1(19) ?
    H1A N1 H1C . . 114(2) ?
    H1B N1 H1C . . 104(2) ?
    O1 C1 O2 . . 124.61(16) ?
    O1 C1 C2 . . 119.43(15) ?
    O2 C1 C2 . . 115.95(15) ?
    C1 C2 C3 . . 115.09(14) ?
    C1 C2 H2A . . 108.5 ?
    C3 C2 H2A . . 108.5 ?
    C1 C2 H2B . . 108.5 ?
    C3 C2 H2B . . 108.5 ?
    H2A C2 H2B . . 107.5 ?
    C5 C3 C4 . . 110.37(13) ?
    C5 C3 C2 . . 111.71(14) ?
    C4 C3 C2 . . 111.18(13) ?
    C5 C3 H3 . . 107.8 ?
    C4 C3 H3 . . 107.8 ?
    C2 C3 H3 . . 107.8 ?
    N1 C4 C3 . . 112.15(12) ?
    N1 C4 H4A . . 109.2 ?
    C3 C4 H4A . . 109.2 ?
    N1 C4 H4B . . 109.2 ?
    C3 C4 H4B . . 109.2 ?
    H4A C4 H4B . . 107.9 ?
    C10 C5 C6 . . 118.31(15) ?
    C10 C5 C3 . . 119.94(14) ?
    C6 C5 C3 . . 121.76(14) ?
    C5 C6 C7 . . 121.13(15) ?
    C5 C6 H6 . . 119.4 ?
    C7 C6 H6 . . 119.4 ?
    C8 C7 C6 . . 118.76(15) ?
    C8 C7 H7 . . 120.6 ?
    C6 C7 H7 . . 120.6 ?
    C7 C8 C9 . . 121.46(16) ?
    C7 C8 Cl1 . . 119.47(13) ?
    C9 C8 Cl1 . . 119.07(14) ?
    C8 C9 C10 . . 119.01(16) ?
    C8 C9 H9 . . 120.5 ?
    C10 C9 H9 . . 120.5 ?
    C9 C10 C5 . . 121.32(16) ?
    C9 C10 H10 . . 119.3 ?
    C5 C10 H10 . . 119.3 ?
loop_
    _geom_torsion_atom_site_label_1
    _geom_torsion_atom_site_label_2
    _geom_torsion_atom_site_label_3
    _geom_torsion_atom_site_label_4
    _geom_torsion_site_symmetry_1
    _geom_torsion_site_symmetry_2
    _geom_torsion_site_symmetry_3
    _geom_torsion_site_symmetry_4
    _geom_torsion
    _geom_torsion_publ_flag
    O1 C1 C2 C3 . . . . -11.2(2) ?
    O2 C1 C2 C3 . . . . 169.78(14) ?
    C1 C2 C3 C5 . . . . -76.36(17) ?
    C1 C2 C3 C4 . . . . 159.86(13) ?
    C5 C3 C4 N1 . . . . 165.95(14) ?
    C2 C3 C4 N1 . . . . -69.51(18) ?
    C4 C3 C5 C10 . . . . -138.39(16) ?
    C2 C3 C5 C10 . . . . 97.37(19) ?
    C4 C3 C5 C6 . . . . 41.7(2) ?
    C2 C3 C5 C6 . . . . -82.53(19) ?
    C10 C5 C6 C7 . . . . 0.9(3) ?
    C3 C5 C6 C7 . . . . -179.16(16) ?
    C5 C6 C7 C8 . . . . -1.0(3) ?
    C6 C7 C8 C9 . . . . 0.1(3) ?
    C6 C7 C8 Cl1 . . . . -178.86(14) ?
    C7 C8 C9 C10 . . . . 0.8(3) ?
    Cl1 C8 C9 C10 . . . . 179.81(16) ?
    C8 C9 C10 C5 . . . . -0.9(3) ?
    C6 C5 C10 C9 . . . . 0.0(3) ?
    C3 C5 C10 C9 . . . . -179.86(18) ?
loop_
    _geom_hbond_atom_site_label_D
    _geom_hbond_atom_site_label_H
    _geom_hbond_atom_site_label_A
    _geom_hbond_site_symmetry_A
    _geom_hbond_distance_DH
    _geom_hbond_distance_HA
    _geom_hbond_distance_DA
    _geom_hbond_angle_DHA
    N1 H1A O2 4_556 0.91(3) 1.91(3) 2.820(2) 176(3)
    N1 H1B O2 1_565 0.93(3) 1.80(3) 2.7149(19) 168(2)
    N1 H1C O1 4_456 0.85(3) 1.93(3) 2.775(2) 174(3)
    N1 H1B Cl1 2_664 0.93(3) 2.95(2) 3.3192(14) 105.3(16)
    C4 H4A Cl1 3_656 0.99 2.73 3.6306(19) 151.8
    C4 H4B Cl1 3_756 0.99 2.81 3.5668(19) 134.1
_shelx_space_group_comment
;
The symmetry employed for this shelxl refinement is uniquely defined
by the following loop, which should always be used as a source of
symmetry information in preference to the above space-group names.
They are only intended as comments.
;
_shelx_estimated_absorpt_T_min     0.914
_shelx_estimated_absorpt_T_max     0.948
_shelx_hkl_file
;
  -1   0   0    1.20    1.20
  -1   0   0    3.50    1.00
  -1   0   0    1.70    0.60
  -1   0   0    2.30    0.80
   1   0   0    1.60    1.20
   1   0   0    2.40    1.00
   1   0   0    0.60    0.60
  -2   0   0 2839.92   84.69
  -2   0   0 2954.40   85.19
   2   0   0 2977.00   86.69
   2   0   0 2842.92   86.19
   2   0   0 2822.12   85.09
  -2   0   0 2932.11   86.79
  -2   0   0 2865.61   86.19
   3   0   0   -0.10    3.20
   3   0   0    0.60    2.40
   3   0   0    6.20    2.20
  -3   0   0    4.40    1.70
  -3   0   0   -1.20    2.30
  -3   0   0   -1.30    2.90
   4   0   0 1199.88   40.20
   4   0   0 1171.68   40.80
   4   0   0 1155.98   37.80
  -4   0   0 1218.68   38.00
  -4   0   0 1171.68   39.90
  -4   0   0 1218.18   41.30
  -4   0   0 1175.88   37.20
  -5   0   0    8.60    5.30
  -5   0   0    7.20    5.10
  -5   0   0    6.10    3.40
   5   0   0   11.10    4.30
   5   0   0   -0.10    7.30
   5   0   0    3.90    3.20
   6   0   0 1725.53   59.09
   6   0   0 1726.83   55.09
  -6   0   0 1646.94   60.19
  -6   0   0 1758.12   54.19
   7   0   0   -2.40    7.00
   7   0   0   -1.10    5.40
  -7   0   0    4.10    8.80
  -7   0   0   10.40    7.30
  -8   0   0   58.49   13.20
   8   0   0   30.30    8.00
   8   0   0   15.80    9.70
   9   0   0   -9.10   10.10
   9   0   0   -1.20   13.00
  -9   0   0    6.30   16.00
 -10   0   0  147.69   24.40
 -10   0   0  105.09   21.80
  10   0   0   84.99   19.30
   0   1   0    1.50    0.70
   0  -1   0    2.50    0.80
   0  -1   0    3.90    0.90
   0  -1   0    0.90    0.50
   0  -1   0    2.30    0.70
  -1   1   0    4.50    1.70
  -1   1   0    1.50    1.60
   1  -1   0    1.50    1.30
   1  -1   0    3.30    1.60
  -1  -1   0    7.00    1.30
  -1   1   0    3.70    1.30
  -1   1   0    4.90    1.50
   1   1   0    4.60    1.30
   1  -1   0    1.90    1.60
  -1  -1   0    7.50    1.40
   1  -1   0    5.10    1.50
  -2  -1   0 2598.64   74.99
  -2   1   0 2521.75   75.19
   2   1   0 2577.04   74.89
   2  -1   0 2425.76   74.79
   2   1   0 2608.04   75.09
  -2  -1   0 2585.74   75.49
  -2   1   0 2484.15   74.89
   2   1   0 2358.36   74.29
  -2   1   0 2501.15   75.49
   2  -1   0 2378.96   75.19
  -2  -1   0 2507.55   74.39
  -3  -1   0  404.36   14.50
  -3  -1   0  411.26   15.60
  -3   1   0  394.66   15.60
  -3   1   0  381.36   15.10
   3   1   0  404.76   16.10
   3   1   0  394.06   15.60
   3  -1   0  385.36   16.50
   3  -1   0  383.36   16.00
  -3  -1   0  430.96   16.90
   3  -1   0  381.26   15.00
  -3   1   0  399.66   16.70
   4  -1   0 1957.90   63.49
   4   1   0 2040.30   62.99
   4  -1   0 2004.90   61.79
  -4  -1   0 1981.00   60.99
  -4  -1   0 2028.90   64.19
  -4   1   0 1929.91   62.69
   4   1   0 1975.60   63.29
  -4  -1   0 2013.80   62.99
   4  -1   0 1932.31   63.89
  -4   1   0 1950.50   63.89
  -4   1   0 2003.50   61.79
  -5  -1   0  200.58   13.60
   5  -1   0  201.08   12.50
   5  -1   0  188.68   10.60
   5  -1   0  208.48   15.60
  -5  -1   0  205.88   10.80
   5   1   0  222.08   14.70
  -5   1   0  198.88   13.10
  -5  -1   0  196.28   12.70
  -5   1   0  184.28   13.20
   5   1   0  208.18   12.20
   6  -1   0  192.68   12.00
   6   1   0  215.28   13.90
  -6   1   0  210.88   15.70
   6  -1   0  187.48   14.10
  -6  -1   0  214.98   12.30
  -6  -1   0  208.68   16.20
   7  -1   0  256.97   18.50
  -7  -1   0  213.78   20.50
  -7   1   0  247.18   19.50
   7   1   0  230.88   16.80
   7  -1   0  253.47   15.10
   8  -1   0  350.36   20.00
   8  -1   0  346.57   23.50
  -8   1   0  385.86   24.40
  -8  -1   0  321.87   28.80
  -8   1   0  359.36   27.00
   8   1   0  382.26   23.50
  -9  -1   0    4.20   17.60
   9  -1   0    0.70   13.30
  -9   1   0    1.90   16.10
  -9   1   0    8.70   14.30
   9  -1   0    5.90   11.00
   9   1   0    7.60   13.10
 -10  -1   0   62.39   25.30
  10  -1   0   42.00   18.90
 -10   1   0   78.99   22.00
 -10   1   0   99.29   21.50
  10   1   0   60.39   19.40
   0   2   0 1840.22   55.79
   0  -2   0 1834.82   55.19
   0  -2   0 1854.41   55.19
   0   2   0 1813.92   55.19
   0  -2   0 1886.21   55.79
   0  -2   0 1882.21   55.19
   1  -2   0 7073.49  203.48
  -1  -2   0 6800.92  203.08
  -2  -2   0   12.00    2.30
  -2   2   0    7.70    2.90
   2  -2   0   13.60    3.20
  -2  -2   0   12.90    2.70
   2  -2   0   14.60    2.70
  -2   2   0   20.80    3.40
   2  -2   0   12.30    3.10
   2   2   0   12.30    2.30
  -2   2   0   15.40    2.60
  -2  -2   0   10.70    2.10
  -3   2   0 1080.09   34.80
  -3  -2   0 1027.70   34.60
   3   2   0  993.30   33.10
  -3   2   0 1056.79   34.10
  -3   2   0 1037.50   33.80
   3   2   0 1005.30   31.70
  -3   2   0 1032.60   36.70
  -3  -2   0 1026.80   33.60
  -3  -2   0 1015.00   33.40
   3  -2   0  979.90   34.50
   3  -2   0 1073.79   35.20
   3  -2   0  999.40   34.90
  -4  -2   0  428.46   17.00
   4  -2   0  397.06   19.30
  -4   2   0  440.26   18.40
   4  -2   0  418.76   18.30
  -4  -2   0  463.05   19.10
   4  -2   0  412.96   17.40
  -4   2   0  419.56   18.60
  -4  -2   0  446.16   18.00
   4   2   0  453.65   17.30
   4   2   0  448.36   17.90
  -4   2   0  407.76   17.70
  -5  -2   0  154.38   12.70
   5   2   0  148.09   10.40
  -5   2   0  167.68   11.30
   5   2   0  146.59   12.90
   5  -2   0  152.28   10.00
  -5   2   0  134.39   12.30
  -5   2   0  181.08   12.70
  -5  -2   0  149.59   10.30
   5  -2   0  156.08   11.30
  -5  -2   0  133.09   12.00
  -6   2   0  396.46   20.50
  -6   2   0  416.56   22.30
  -6  -2   0  388.26   22.40
   6   2   0  412.36   19.50
   6   2   0  368.26   21.30
   6  -2   0  413.76   21.20
   6  -2   0  428.86   19.00
  -7   2   0   25.30    8.10
  -7  -2   0   31.60   10.70
   7  -2   0   25.20    7.20
  -7   2   0   31.60    9.80
   7  -2   0   30.10    8.50
   7   2   0   20.30    7.70
  -8  -2   0   13.30   13.40
  -8   2   0  -10.00   11.80
   8  -2   0   12.00   10.80
   8  -2   0   -0.60    8.60
  -8   2   0   11.10   11.10
   8   2   0    4.50    9.70
   9  -2   0    7.70   11.70
   9   2   0   -0.50    8.80
   9   2   0   -3.70   13.10
  -9   2   0    8.80   15.60
  -9   2   0    1.10   15.20
  -9  -2   0   23.50   17.40
   9  -2   0   -4.10   14.70
  10  -2   0   53.89   22.40
 -10   2   0   63.59   22.00
  10  -2   0   47.40   16.60
 -10  -2   0   45.70   24.00
 -10   2   0   58.09   23.60
  10   2   0   10.40   19.10
   0   3   0    2.40    2.00
   0  -3   0   -1.20    1.50
   0  -3   0    0.90    1.40
   0  -3   0    1.00    1.80
   0   3   0    0.70    1.50
  -1  -3   0  883.21   27.20
   1  -3   0  860.51   28.70
  -1  -3   0  856.41   28.40
  -1   3   0  887.21   29.30
   1  -3   0  842.42   27.10
   1  -3   0  881.61   29.00
  -1  -3   0  902.61   28.90
   1   3   0  881.11   28.50
  -1   3   0  845.72   27.20
   1   3   0  867.61   27.40
   2  -3   0  228.98   10.20
  -2  -3   0  244.28   10.70
   2   3   0  226.38   11.30
   2  -3   0  228.68   13.40
   2  -3   0  244.78   11.00
   2  -3   0  225.58   10.50
  -3  -3   0 5031.40  145.49
  -3   3   0 4812.82  145.19
   3  -3   0 4872.21  147.19
  -3   3   0 4862.21  147.89
   3  -3   0 4788.52  146.99
  -3   3   0 4996.90  147.49
  -3  -3   0 4873.01  146.29
   3   3   0 4836.32  146.09
  -3  -3   0 5078.49  146.39
   4  -3   0   65.09   10.80
  -4  -3   0   62.49    8.20
  -4  -3   0   50.79    7.20
   4  -3   0   69.09    7.40
  -4   3   0   69.69    7.80
  -4   3   0   74.09    7.90
   4   3   0   53.19    6.00
  -4   3   0   62.39    7.70
  -4  -3   0   67.99    7.90
   4  -3   0   61.99    6.90
   5   3   0   90.09    8.70
   5  -3   0   92.69   10.00
  -5  -3   0   99.29   11.60
  -5  -3   0  124.99   16.70
  -5   3   0   98.69   10.40
  -5  -3   0  112.59   18.30
   5  -3   0   99.49    9.50
  -5   3   0   90.79   11.50
  -5   3   0   92.79   10.60
   5   3   0   83.69   10.30
  -6   3   0    5.10    6.60
  -6   3   0   -2.40    7.00
   6   3   0    2.30    5.60
  -6  -3   0   13.30    8.10
   6  -3   0    2.00    5.40
   6   3   0   -4.90    7.90
   6  -3   0    2.50    6.30
  -7  -3   0   70.89   13.00
   7  -3   0   61.69    9.10
   7  -3   0   84.19   14.50
  -7   3   0   63.59   11.30
  -7   3   0   67.09   11.20
   7   3   0   65.69    9.20
   8  -3   0  166.58   21.20
   8  -3   0  172.38   18.10
   8   3   0  186.08   18.40
  -8  -3   0  170.28   24.60
  -8   3   0  154.78   21.30
  -9   3   0  118.39   18.70
  -9   3   0  123.99   19.80
  -9  -3   0  104.99   21.40
   9   3   0  102.79   15.00
   9  -3   0  112.19   15.10
   9  -3   0  107.19   18.10
  10   3   0   -6.10   18.70
 -10  -3   0   -2.40   28.20
 -10   3   0   18.00   22.50
  10  -3   0   -5.00   22.70
 -10   3   0   37.10   23.00
  10  -3   0  -18.10   17.40
   0   4   0  328.97   15.40
   0  -4   0  347.27   13.30
   0  -4   0  328.97   14.20
   0  -4   0  358.26   13.50
   0   4   0  351.86   13.50
   0  -4   0  342.27   13.40
   1  -4   0 3792.32  112.29
  -1  -4   0 3647.84  110.09
   1  -4   0 3660.63  113.99
  -1   4   0 3699.83  112.59
   1  -4   0 3655.03  110.09
  -1   4   0 3606.54  110.09
  -1  -4   0 3796.72  111.59
   1  -4   0 3813.52  111.99
   1   4   0 3686.63  111.39
  -1  -4   0 3815.82  112.19
   2  -4   0  355.86   15.60
   2  -4   0  365.36   15.70
  -2  -4   0  388.16   15.60
   2   4   0  382.56   15.40
   2  -4   0  366.06   14.50
  -2  -4   0  385.76   15.60
   2   4   0  372.26   13.60
  -2   4   0  371.36   16.40
  -3   4   0 2086.29   66.79
  -3  -4   0 2132.69   65.79
   3   4   0 2128.59   65.59
   3  -4   0 1980.60   65.59
   3  -4   0 1947.21   65.49
   3  -4   0 2147.09   65.69
   3  -4   0 2089.19   66.49
   4  -4   0 1170.78   40.30
   4   4   0 1132.09   39.00
  -4  -4   0 1163.48   38.70
   4  -4   0 1019.00   40.40
   4  -4   0 1115.39   40.10
  -4   4   0 1128.39   40.90
  -4   4   0 1152.98   38.60
  -4  -4   0 1219.78   40.20
  -5   4   0 1048.30   39.60
   5  -4   0 1101.69   41.20
  -5   4   0 1100.69   38.60
  -5   4   0 1081.39   41.40
  -5  -4   0 1242.98   42.50
   5  -4   0 1102.59   40.90
   6  -4   0   98.99   11.80
   6  -4   0   88.79   12.80
  -6   4   0   96.59   13.10
  -6  -4   0   87.69   15.30
  -6   4   0   93.69   13.60
  -7   4   0  265.07   21.20
  -7  -4   0  239.08   24.10
   7  -4   0  235.78   18.20
   7  -4   0  229.48   19.40
  -7   4   0  258.47   20.00
  -8  -4   0   91.19   18.20
  -8   4   0   81.69   15.40
  -8   4   0   81.89   17.00
   8  -4   0   90.69   14.80
   9  -4   0   26.10   13.90
   9  -4   0   38.80   16.60
  -9  -4   0   17.60   22.90
  -9   4   0   37.40   16.80
  -9   4   0   49.00   18.40
   0  -5   0    1.60    2.80
   0   5   0    2.00    3.00
   0  -5   0    1.00    2.50
   0  -5   0    2.30    2.80
   0  -5   0    0.40    3.60
   0   5   0    5.10    2.60
   1  -5   0  468.35   19.20
  -1  -5   0  500.45   18.00
   1  -5   0  492.85   19.90
   1  -5   0  492.85   18.00
  -1  -5   0  527.75   19.50
   1   5   0  499.35   19.20
  -1   5   0  486.05   20.40
  -1  -5   0  501.55   20.00
   1  -5   0  494.95   19.50
  -2  -5   0  154.68   10.10
  -2   5   0  160.28   10.80
   2  -5   0  160.88   10.00
  -2   5   0  149.88    7.60
  -2  -5   0  141.09    7.20
   2   5   0  153.58    9.30
   2  -5   0  143.59   10.00
   2  -5   0  146.99   10.60
  -2  -5   0  141.49    9.50
   3  -5   0  882.11   30.70
  -3   5   0  868.31   32.80
  -3  -5   0  840.42   31.40
   3   5   0  878.51   31.10
   3  -5   0  859.81   31.90
   3  -5   0  798.42   31.00
   4   5   0 2081.69   65.99
  -4  -5   0 2166.28   66.29
  -4   5   0 1904.51   67.89
   4  -5   0 1986.90   66.39
   4  -5   0 1978.10   67.19
  -4  -5   0 2042.10   64.09
  -5   5   0  148.19   14.00
   5  -5   0  139.69   12.60
   5  -5   0  151.08   13.20
  -5  -5   0  141.39   14.80
   6  -5   0  125.79   15.40
   6  -5   0  121.59   13.30
  -6   5   0  112.29   15.70
  -6   5   0  121.79   13.80
  -6  -5   0  157.68   18.60
   7  -5   0   43.40   10.10
   7  -5   0   39.20   11.10
  -7  -5   0   60.89   14.60
  -7   5   0   32.60   10.30
  -8   5   0   65.39   16.10
   8  -5   0   83.09   13.60
   8  -5   0   72.19   15.10
  -8   5   0   86.69   16.80
  -9   5   0   53.19   21.20
   9  -5   0   26.00   15.90
  -9   5   0   -2.80   17.70
   9  -5   0   17.50   19.00
  -9  -5   0   11.50   25.20
   0  -6   0 1143.69   41.40
   0   6   0 1243.68   40.20
   0  -6   0 1249.18   40.50
   0  -6   0 1198.28   40.20
   0  -6   0 1189.88   40.00
   0   6   0 1160.18   41.60
  -1  -6   0   66.99    8.40
   1  -6   0   58.29    7.00
  -1   6   0   69.69    6.50
   1   6   0   61.89    7.00
   1  -6   0   71.49    6.80
  -1  -6   0   78.49    8.90
  -1   6   0   56.59    8.10
   1  -6   0   72.39    8.80
  -1  -6   0   72.19    6.60
  -2  -6   0  316.57   13.10
  -2   6   0  322.17   17.40
  -2   6   0  330.87   13.40
   2  -6   0  324.57   16.10
   2   6   0  330.57   15.60
   3  -6   0   67.59    8.40
  -3   6   0   88.89   11.00
   3  -6   0   91.19    9.30
   3   6   0   94.19    8.70
   4  -6   0  253.27   16.00
   4   6   0  277.57   15.00
  -4   6   0  243.28   17.00
   4  -6   0  275.27   16.00
   5  -6   0  260.47   16.70
  -5  -6   0  230.08   18.00
  -5   6   0  233.58   18.00
   5  -6   0  231.88   17.00
   6  -6   0  151.68   17.60
   6  -6   0  152.98   16.10
  -6   6   0  147.99   18.90
  -6  -6   0  162.98   21.10
   7  -6   0    6.50   11.00
  -7   6   0   24.20   14.00
  -7  -6   0    8.70   16.60
   8  -6   0  -15.70   16.30
  -8   6   0    1.80   18.00
  -8  -6   0  -17.50   22.50
   8  -6   0   -0.40   13.90
   9  -6   0   34.80   18.30
  -9   6   0   -3.60   24.90
   9  -6   0   53.29   21.40
  -9  -6   0   50.49   27.90
   0  -7   0   -0.40    3.50
   0   7   0   -4.60    4.40
   0  -7   0   -8.40    5.00
   0   7   0    0.80    3.80
   1   7   0   35.40    6.10
   1  -7   0   32.80    6.00
  -1   7   0   38.60    7.50
  -1   7   0   35.40    5.30
   1  -7   0   25.30    5.20
  -1  -7   0   19.50    5.00
   2  -7   0    1.60    4.40
  -2   7   0    2.80    5.40
  -2   7   0    3.80    3.80
  -2  -7   0    4.50    3.80
   2   7   0    9.00    4.50
  -3   7   0   30.60    7.40
   3  -7   0   16.90    6.30
   3   7   0   21.60    5.30
  -4   7   0  128.89   15.30
   4  -7   0  135.29   13.40
   4   7   0  152.38   12.60
   4  -7   0  151.38   13.50
   5  -7   0  640.84   30.00
   5  -7   0  612.14   29.90
  -5   7   0  641.94   32.50
   6  -7   0   34.80   10.60
  -6   7   0   44.50   13.30
  -6  -7   0   33.80   14.10
   6  -7   0   20.30   10.90
   7  -7   0   30.20   14.60
  -7   7   0   32.40   16.80
   7  -7   0   33.70   13.60
  -7  -7   0   30.00   19.90
  -8   7   0  -27.40   21.30
   8  -7   0   12.40   18.60
  -8  -7   0   12.50   27.00
   8  -7   0   11.20   16.30
   0  -8   0  405.66   18.40
   0   8   0  398.56   20.80
   0   8   0  415.06   18.60
  -1   8   0  364.96   20.60
   1   8   0  409.46   18.80
  -1   8   0  382.86   17.40
   1  -8   0  406.36   19.30
  -2   8   0   26.20    7.70
   2   8   0   29.60    5.90
  -2  -8   0   17.60    5.40
   2  -8   0   31.10    6.70
  -2   8   0   34.70    5.30
   3   8   0    5.00    5.70
  -3   8   0    6.30    8.20
   3  -8   0   -0.60    6.40
   4  -8   0    3.20    7.40
   4   8   0   10.00    6.40
  -4   8   0    7.80    9.40
   4  -8   0   -7.00    8.00
   5  -8   0    9.80   10.20
  -5   8   0   11.60   11.80
   5  -8   0   17.00    9.30
   6  -8   0   23.60   14.10
  -6   8   0   53.29   16.40
   6  -8   0   39.30   12.60
  -6  -8   0   24.70   17.80
  -7  -8   0   -7.10   24.60
   7  -8   0    8.00   15.30
   7  -8   0   11.30   17.30
  -7   8   0    6.40   19.10
   0  -9   0   -4.70    5.50
   0   9   0    3.00    5.20
   1   9   0   14.00    5.80
   1  -9   0    4.00    5.90
  -1   9   0   22.50    8.10
  -1   9   0   10.20    5.10
  -2   9   0   -7.00    5.20
   2  -9   0   -6.70    6.50
   2   9   0   -0.80    5.80
  -2   9   0   -1.10    8.30
   3  -9   0  158.08   16.20
  -3   9   0  168.98   18.50
   3   9   0  184.18   14.90
  -4   9   0   -3.70   11.30
   4  -9   0   -1.40    8.90
   4  -9   0   -9.40   10.50
  -5   9   0   60.99   15.20
   5  -9   0   90.09   13.80
   5  -9   0   69.79   13.80
   6  -9   0   77.49   15.70
   6  -9   0   96.09   17.60
  -6   9   0   99.39   20.70
   0 -10   0  186.38   15.10
   0  10   0  172.38   14.40
   1 -10   0  286.37   18.90
  -1  10   0  300.67   21.70
  -1  10   0  298.37   17.20
  -2  10   0  137.39   12.80
   2 -10   0  135.09   20.30
   2  10   0  166.78   15.00
  -2  10   0  168.78   19.40
  -3  10   0   74.39   14.50
   3 -10   0   56.39   11.10
  -4  10   0   90.19   16.50
   4 -10   0  103.89   15.40
   5 -10   0   -5.90   14.20
  -5  10   0    0.50   17.20
   0 -11   0   -6.90    9.30
   1 -11   0   30.20   10.90
   2 -11   0   32.30   11.30
  -2  11   0   42.40   13.40
   3 -11   0  -12.60   12.70
  -3  11   0    5.10   14.60
   1   0  -1   43.10    3.10
   1   0   1   45.30    3.10
  -1   0   1   41.00    2.10
  -1   0  -1   46.80    3.20
  -1   0  -1   54.79    2.60
   1   0   1   53.59    2.60
   1   0   1   49.40    2.90
  -1   0   1   44.00    3.20
  -1   0   1   44.70    2.70
  -1   0  -1   47.50    2.90
   1   0  -1   45.60    2.80
   1   0  -1   38.50    2.00
  -2   0   1 6393.76  190.58
  -2   0   1 6525.35  192.68
   2   0   1 6509.05  192.18
   2   0  -1 6864.61  192.68
  -2   0   1 6654.93  192.18
   2   0   1 6910.01  192.68
   2   0  -1 6360.96  192.08
  -2   0  -1 6659.33  192.58
   2   0  -1 6411.66  190.98
   2   0   1 6509.75  191.08
  -2   0  -1 6608.14  192.28
   2   0  -1 6227.48  190.48
  -2   0  -1 6759.82  191.18
   3   0   1  129.09    8.50
  -3   0  -1  128.89    6.90
  -3   0   1  107.59    8.30
   3   0   1  127.79    7.60
  -3   0  -1  130.69    8.50
   3   0  -1   97.49    8.00
   3   0  -1  103.89    7.10
  -3   0  -1  123.99    7.40
  -3   0   1  100.59    5.40
  -3   0   1  104.39    6.90
  -4   0  -1  469.25   20.10
  -4   0  -1  470.25   16.90
   4   0   1  458.65   20.20
  -4   0  -1  478.85   19.30
   4   0   1  482.35   19.60
  -4   0   1  519.95   21.00
   4   0   1  451.85   17.40
   4   0  -1  504.25   19.70
   4   0  -1  488.25   17.50
   4   0  -1  476.25   20.30
  -4   0  -1  490.35   17.70
  -4   0   1  479.45   19.20
  -4   0   1  480.55   16.80
  -5   0  -1  632.34   26.40
   5   0   1  628.94   22.40
  -5   0   1  595.94   26.30
  -5   0   1  617.04   24.60
   5   0  -1  635.04   25.30
  -5   0  -1  597.14   25.00
  -5   0  -1  630.24   22.10
   5   0   1  639.54   25.30
   5   0   1  600.94   26.70
   5   0  -1  607.44   26.60
   5   0  -1  646.54   22.40
  -5   0   1  629.64   21.80
  -5   0  -1  651.33   22.90
  -6   0   1  296.77   18.90
   6   0  -1  299.17   17.00
  -6   0  -1  329.87   19.10
  -6   0   1  303.27   13.60
   6   0  -1  302.77   14.10
   6   0   1  313.27   14.40
   6   0   1  319.87   17.40
  -6   0  -1  290.07   13.80
   7   0   1   78.19    9.80
  -7   0   1   65.59   11.20
   7   0  -1   55.09    9.40
  -7   0  -1   78.89   11.40
   7   0   1   90.39   12.90
  -7   0  -1   68.69    8.60
   7   0  -1   72.39   12.40
  -7   0   1   60.39   11.70
   8   0   1  457.55   26.50
  -8   0   1  444.26   29.40
   8   0  -1  427.46   20.80
   8   0   1  421.16   21.00
   8   0  -1  437.56   26.30
  -8   0  -1  377.66   28.10
   9   0  -1    5.60   13.50
   9   0  -1   -6.50   10.50
  -9   0   1    4.30   16.10
   9   0   1   14.50   10.00
   9   0   1    7.20   13.80
  -9   0  -1   10.10   16.70
 -10   0  -1  182.98   23.50
  10   0  -1  171.78   22.90
 -10   0  -1  204.88   26.10
 -10   0   1  192.58   29.80
  10   0   1  187.38   22.80
 -10   0   1  228.78   34.10
   0   1  -1  352.36   11.10
   0   1  -1  341.07   11.50
   0  -1  -1  363.56   11.30
   0  -1   1  335.77   11.50
   0   1  -1  336.87   11.20
   0  -1   1  338.27   11.20
   0  -1   1  342.77   11.10
   0   1   1  358.96   11.00
   0  -1  -1  374.96   11.10
   0   1   1  355.06   11.20
   0  -1  -1  367.86   11.20
   0   1   1  363.26   11.40
   2   1  -1 5347.46  157.18
  -2   1   1 5421.26  157.18
   2  -1   1 5613.74  159.58
   2  -1   1 5224.08  157.58
  -2  -1  -1 5607.34  157.18
   2   1  -1 5151.28  156.48
   2  -1   1 5195.18  156.98
  -2  -1  -1 5472.45  157.58
  -2   1   1 5676.53  157.98
  -2  -1  -1 5327.67  156.68
   2   1  -1 5322.97  156.98
   2  -1  -1 5420.46  157.48
   2   1   1 5684.33  157.28
  -2  -1   1 5041.90  157.98
  -2   1  -1 5347.67  157.18
   2   1   1 5432.76  156.88
  -2   1  -1 5411.86  157.68
  -2   1  -1 5301.27  157.38
   2  -1  -1 4885.11  161.48
  -2  -1   1 5437.16  157.68
   2  -1  -1 5402.36  157.18
  -2  -1   1 5133.39  156.48
   3   1  -1 2473.85   76.29
  -3   1   1 2503.65   77.59
  -3  -1  -1 2565.64   78.59
  -3   1   1 2528.65   78.69
   3   1  -1 2549.15   77.89
   3  -1   1 2396.86   76.99
  -3  -1  -1 2497.15   76.49
   3   1  -1 2524.85   77.69
  -3  -1  -1 2581.64   77.79
   3  -1   1 2547.75   78.79
   3  -1   1 2502.35   78.29
  -3  -1   1 2650.93   77.79
   3  -1  -1 2448.46   77.99
   3  -1  -1 2476.55   77.09
   3  -1  -1 2515.05   78.59
   3   1   1 2570.44   77.49
  -3  -1   1 2717.63   78.99
  -3  -1   1 2616.34   76.59
   3   1   1 2637.84   78.09
  -3   1  -1 2632.84   77.29
  -3   1  -1 2559.64   77.89
  -3   1  -1 2563.24   78.49
   4   1  -1  783.72   28.50
   4  -1   1  779.22   29.80
  -4  -1  -1  836.52   28.70
   4  -1   1  808.92   27.60
  -4   1   1  762.72   28.30
  -4   1   1  801.12   29.90
  -4  -1  -1  886.11   30.10
  -4  -1  -1  829.92   27.00
   4   1  -1  762.02   28.80
   4  -1   1  780.42   29.10
  -4  -1   1  769.12   28.30
  -4   1  -1  793.52   27.70
   4  -1  -1  742.23   29.50
  -4  -1   1  793.82   26.80
   4  -1  -1  788.92   27.40
  -4  -1   1  783.72   29.70
  -4   1  -1  741.33   26.40
  -4   1  -1  828.12   29.70
  -4   1  -1  811.32   28.90
   4  -1  -1  779.12   29.10
   4   1   1  856.11   29.60
   4   1   1  858.41   28.70
   5   1  -1   77.59   11.20
   5  -1   1   88.09    7.50
  -5  -1  -1   66.89   10.00
   5   1  -1   75.09    8.50
   5  -1   1   70.99   12.70
  -5  -1  -1   51.49    7.30
  -5  -1  -1   87.09   10.30
  -5   1   1   72.79   10.10
  -5   1   1   79.19   10.20
   5  -1   1   82.49    8.90
  -5  -1   1   60.49   10.10
   5  -1  -1   58.39    8.60
  -5   1  -1   85.89   10.10
  -5  -1   1   74.29    7.60
  -5   1  -1   88.39    9.70
  -5  -1   1   69.29    9.90
   5   1   1   71.29    8.30
   5  -1  -1   68.99    8.20
   5   1   1   58.69    8.30
  -5   1  -1   75.99    8.80
   5  -1  -1   72.59    7.00
  -6   1   1  468.95   24.00
   6   1  -1  461.15   22.00
  -6  -1  -1  476.25   19.70
   6  -1   1  460.65   22.70
   6  -1   1  487.05   19.90
  -6  -1  -1  471.65   23.90
   6  -1  -1  482.85   22.90
  -6   1  -1  468.05   17.70
   6  -1  -1  493.95   20.10
  -6   1  -1  432.36   23.20
  -6  -1   1  471.45   24.20
   6   1   1  509.95   22.50
  -6  -1   1  473.25   19.40
   7  -1   1   35.50    6.70
  -7   1   1   34.50    9.80
  -7  -1  -1   26.50    9.40
   7   1  -1   32.50    7.80
   7  -1   1   27.50    8.30
  -7   1  -1   15.40    9.00
   7   1   1   29.90    8.00
   7  -1  -1   16.10    7.80
  -7   1  -1   32.80    8.60
  -7  -1   1   36.00    8.10
  -7  -1   1   33.80   10.30
   7  -1  -1   28.10    6.90
  -8   1   1  193.68   23.40
   8  -1   1  130.19   14.30
   8   1  -1  142.19   17.80
  -8  -1  -1  173.58   22.40
   8  -1   1  147.59   18.70
   8  -1  -1  146.49   14.80
   8   1   1  162.68   18.10
   8  -1  -1  191.68   18.50
  -8  -1   1  183.08   23.00
  -8   1  -1  165.28   18.80
  -8   1  -1  141.29   23.10
   9  -1   1   24.30   11.40
  -9   1   1   29.90   17.40
  -9   1   1   31.60   14.80
   9  -1   1   30.70   14.40
  -9  -1  -1   32.30   16.90
   9   1  -1   35.90   13.70
   9  -1  -1   52.09   14.20
  -9  -1   1   66.69   18.30
  -9   1  -1   29.10   16.60
   9   1   1   52.89   13.90
   9  -1  -1   50.09   11.20
  -9   1  -1   46.80   15.20
 -10  -1  -1   37.90   23.30
 -10   1   1   19.30   23.70
  10  -1   1   22.60   17.30
  10  -1   1   15.90   20.20
  10   1  -1   19.70   18.70
 -10   1   1   19.70   20.90
  10   1   1   19.10   18.60
  10  -1  -1    1.30   18.50
 -10  -1   1    0.90   23.10
 -10   1  -1    1.50   22.50
 -10   1  -1   43.40   21.10
   0  -2  -1 1016.30   29.90
   0  -2   1  959.70   29.80
   0   2  -1  978.50   29.80
   0  -2  -1  981.70   30.10
   0   2   1  964.10   30.10
   0  -2   1  967.40   30.00
   0   2   1  972.90   30.30
   0  -2  -1 1002.40   30.30
   0   2   1  979.70   29.80
   0   2  -1  910.91   29.90
   0   2  -1  950.90   30.60
   0  -2   1  978.60   30.60
   1  -2   1 1503.65   45.90
  -1  -2  -1 1428.56   44.60
  -1  -2  -1 1402.16   46.20
   1   2  -1 1480.55   45.60
  -1   2   1 1441.96   45.80
   1  -2   1 1538.45   45.20
  -1  -2  -1 1506.55   45.40
  -1   2  -1 1495.35   44.60
   1   2   1 1520.15   44.90
   1   2   1 1492.95   45.50
   1  -2  -1 1542.65   45.90
   1  -2  -1 1387.86   46.70
   1  -2  -1 1464.45   45.90
  -1   2  -1 1609.84   46.10
  -1   2  -1 1618.64   46.30
  -2  -2  -1 1804.32   51.89
   2  -2   1 1698.83   52.39
   2  -2   1 1653.53   52.39
  -2   2   1 1761.82   52.69
  -2   2   1 1731.43   51.99
  -2   2   1 1660.83   51.29
   2  -2   1 1669.33   52.09
  -2  -2  -1 1739.33   51.99
   2   2  -1 1713.33   51.99
   2  -2   1 1721.33   52.49
  -2  -2   1 1708.03   52.09
  -2   2  -1 1689.03   52.39
   2   2   1 1723.03   50.59
   2   2   1 1737.53   51.99
   2  -2  -1 1646.64   52.39
  -2   2  -1 1731.03   51.99
  -2  -2   1 1513.85   52.99
   2  -2  -1 1624.04   52.39
  -2   2  -1 1710.63   52.59
  -2  -2   1 1662.83   51.79
   2  -2  -1 1626.74   51.89
  -2   2  -1 1693.73   51.79
   3   2  -1  112.59    7.20
  -3  -2  -1  123.99    7.30
   3   2  -1   99.39    8.10
   3  -2   1  104.69    8.40
  -3   2   1  116.49    8.80
  -3   2   1  123.89    7.90
  -3  -2  -1  135.09    8.30
   3  -2   1  110.99    7.30
  -3   2   1  110.19    7.30
   3   2  -1   88.59    7.10
  -3  -2  -1  123.19    7.00
   3  -2   1   89.59   10.70
   3   2   1  131.79    6.10
   3  -2  -1  116.69    7.70
  -3  -2   1  106.49    7.10
  -3   2  -1  106.99    7.50
  -3  -2   1  100.39    6.70
   3  -2  -1  118.99    8.70
  -3  -2   1  115.69    8.30
  -3   2  -1  125.39    8.00
  -3   2  -1  106.89    7.50
   3  -2  -1  115.19    7.50
  -4  -2  -1  126.59    8.50
   4  -2   1  120.59    8.30
   4   2  -1  136.39    9.80
  -4   2   1  136.89   10.00
  -4  -2  -1  144.39   10.20
  -4   2   1  126.89    9.40
  -4   2   1  159.28    9.80
   4   2  -1  131.69    8.40
   4  -2   1  134.29   11.60
   4   2  -1  127.89    7.60
  -4  -2  -1  137.99    9.20
   4  -2   1  115.09    9.00
  -4  -2   1  133.89    9.30
   4   2   1  151.58    9.70
  -4  -2   1  143.39   10.40
   4   2   1  144.29    8.50
  -4   2  -1  121.39    9.40
   4  -2  -1  138.99    9.30
   4  -2  -1  137.09    8.70
  -4   2  -1  156.78    9.70
   4  -2  -1  146.39   11.60
  -4   2  -1  143.99   10.10
  -4   2  -1  136.09    9.50
  -4  -2   1  136.09    8.50
   5   2  -1  948.21   34.30
  -5   2   1  881.61   34.70
   5  -2   1  920.21   33.00
  -5  -2  -1  901.71   33.60
  -5  -2  -1  936.11   32.40
  -5   2   1  876.01   33.70
   5   2  -1  981.80   33.60
  -5   2   1  914.01   34.30
   5  -2   1  930.91   34.70
  -5  -2  -1  939.61   35.40
   5   2   1  935.31   33.00
   5  -2  -1  886.41   34.30
   5   2   1  906.91   33.90
  -5  -2   1  910.11   33.80
  -5  -2   1  948.21   35.70
  -5   2  -1  908.41   33.90
  -5   2  -1  907.31   34.70
   5  -2  -1  915.91   32.90
  -5   2  -1  898.71   34.00
  -5  -2   1  974.60   32.50
   6   2  -1  633.54   29.70
   6   2  -1  727.93   28.60
   6  -2   1  754.12   28.20
  -6   2   1  684.13   30.40
   6  -2   1  733.23   30.30
  -6  -2  -1  723.83   31.40
  -6   2   1  695.63   29.60
  -6  -2   1  730.13   28.00
   6   2   1  683.83   28.10
   6   2   1  665.33   29.60
   6  -2  -1  702.73   30.00
  -6  -2   1  711.63   31.70
  -6   2  -1  679.13   29.10
   6  -2  -1  718.63   27.90
  -6   2  -1  669.93   30.20
  -7   2   1   57.39   11.00
  -7   2   1   46.30    9.30
  -7  -2  -1   46.10   11.10
   7  -2   1   69.09   11.20
   7   2  -1   40.30    8.70
   7  -2   1   52.99    9.30
  -7  -2   1   36.10   11.70
  -7   2  -1   62.19   10.80
  -7   2  -1   77.29   13.50
   7   2   1   51.49    8.70
   7  -2  -1   46.60    8.90
   7  -2  -1   55.29    8.40
  -8   2   1   38.20   13.60
   8  -2   1   43.90    9.20
   8  -2   1   40.80   11.80
  -8  -2  -1   25.00   13.80
  -8   2   1   37.80   11.70
   8   2  -1   46.70   10.50
  -8  -2   1   14.00   13.50
   8  -2  -1   24.10    8.90
  -8   2  -1   53.49   12.20
   8   2   1   39.10   10.50
  -8   2  -1   40.50   12.00
   8  -2  -1   39.70   13.00
   9  -2   1    8.10   11.50
  -9   2   1   29.90   15.30
  -9   2   1   21.40   16.10
   9   2  -1   17.10   14.00
  -9  -2  -1   17.30   18.70
   9   2  -1   -4.20    9.20
   9  -2   1    8.90   14.10
   9   2   1   15.60   13.40
   9  -2  -1    5.70   11.90
  -9   2  -1    2.60   15.40
  -9  -2   1   22.70   17.60
  -9   2  -1   52.29   16.60
   9  -2  -1    4.10   14.10
   9   2   1    2.40    8.80
  10  -2   1   41.30   20.60
 -10   2   1   68.39   23.50
  10  -2   1   28.80   16.80
  10   2  -1   72.69   18.70
 -10  -2  -1   77.19   24.80
 -10   2   1   45.50   23.10
  10  -2  -1   60.99   16.60
 -10   2  -1   76.49   22.20
  10  -2  -1   67.49   22.10
  10   2   1   78.69   19.50
 -10  -2   1   88.99   25.40
 -10   2  -1   72.99   24.10
   0   3   1 2940.21   88.79
   0  -3  -1 3015.40   89.29
   0  -3   1 3006.00   89.99
   0   3  -1 3020.50   90.09
   0   3   1 2951.40   89.69
   0  -3   1 3147.59   89.09
   0  -3  -1 2749.62   89.59
   0  -3   1 3061.39   89.19
   0  -3   1 3132.29   88.99
   0   3   1 2917.81   89.29
   0   3  -1 3003.00   89.19
   0  -3  -1 2962.20   89.59
   1   3  -1  535.05   18.00
   1  -3   1  501.15   18.20
  -1   3   1  512.95   16.50
  -1  -3  -1  511.05   17.70
  -1   3   1  528.25   18.50
  -1  -3  -1  509.35   17.80
   1  -3   1  479.65   17.90
  -1  -3  -1  508.45   16.70
   1  -3   1  474.95   16.60
   1  -3  -1  520.45   18.10
   1   3   1  483.05   17.00
   1  -3  -1  475.95   16.30
  -1   3  -1  462.25   17.70
  -1   3  -1  481.75   18.40
  -1  -3   1  537.05   18.00
  -1   3  -1  454.15   16.60
   1   3   1  486.25   17.60
  -1  -3   1  549.35   18.50
   1  -3  -1  486.15   18.10
   1  -3  -1  503.95   18.10
   2  -3   1 8005.70  231.28
   2   3  -1 7444.06  232.78
  -2  -3  -1 8160.68  229.58
   2  -3   1 8150.18  232.18
   2  -3   1 7230.18  233.38
  -2  -3  -1 8036.80  231.58
   2  -3   1 8288.97  231.38
   2   3   1 7926.71  229.78
   2  -3  -1 7989.80  230.98
   2  -3  -1 7976.30  231.68
   2  -3  -1 8142.29  231.28
  -2   3  -1 7677.93  234.08
  -2  -3   1 8212.88  231.78
   2  -3  -1 7525.05  233.68
   2   3   1 7242.28  232.38
  -2   3  -1 8264.57  232.08
   3  -3   1   24.30    4.70
   3  -3   1   31.40    5.30
  -3  -3  -1   34.10    5.20
  -3  -3  -1   26.40    3.90
   3  -3   1   22.40    4.50
  -3  -3   1   18.20    4.30
  -3  -3   1   15.90    3.40
  -3   3  -1   19.60    4.30
  -3  -3   1   18.30    3.40
  -3   3  -1   34.50    5.60
  -3   3  -1   24.80    3.90
  -4  -3  -1   80.69    8.00
   4  -3   1   78.49    7.60
   4  -3   1   63.79    7.60
  -4  -3  -1   78.09    8.20
   4   3  -1   62.49    6.10
   4  -3   1   66.59   10.40
  -4   3   1   66.79    7.90
  -4  -3  -1   82.19    8.70
  -4   3   1   76.39    8.10
  -4   3   1   73.79    7.40
  -4  -3   1   70.09    7.80
  -4   3  -1   67.09    8.10
  -4   3  -1   77.59    8.20
  -4  -3   1   72.69    8.50
  -4   3  -1   79.19    8.90
   4   3   1   82.39    5.60
  -4   3  -1   65.39    7.60
   4  -3  -1   63.79    7.40
  -4  -3   1   55.89    7.70
   4  -3  -1   60.59   10.70
   4  -3  -1   66.29    7.20
  -5  -3  -1  181.98   15.40
  -5   3   1  156.88   12.20
   5   3  -1  171.08   10.80
   5  -3   1  175.98   12.60
  -5   3   1  164.08   13.10
  -5  -3  -1  181.98   13.90
  -5   3   1  173.38   12.90
   5  -3   1  162.48   11.20
  -5   3  -1  139.69   13.00
   5  -3  -1  154.98   11.20
  -5   3  -1  165.58   12.40
  -5   3  -1  171.38   12.60
  -5  -3   1  182.98   13.20
   5   3   1  162.78   10.00
  -5  -3   1  154.18   13.30
   5  -3  -1  168.18   12.30
  -6  -3  -1   38.00    8.60
   6   3  -1   43.40    6.80
  -6   3   1   53.49    8.60
   6  -3   1   50.89    7.70
   6   3  -1   38.90    8.50
   6  -3   1   43.60    7.90
  -6   3   1   56.69    9.60
   6   3   1   52.59    7.40
   6   3   1   56.59    9.60
   6  -3  -1   66.79    9.40
  -6   3  -1   54.29    8.80
  -6   3  -1   51.29    8.90
   6  -3  -1   48.90    8.00
  -6  -3   1   54.69    9.60
  -7  -3  -1   25.60   11.20
   7  -3   1   27.80    8.80
  -7   3   1   30.50   10.00
   7  -3   1   25.60    7.80
  -7   3   1   38.70    9.60
   7   3  -1   25.40    8.20
   7  -3  -1   28.30    8.10
   7  -3  -1   34.10    8.90
  -7   3  -1   23.00    9.60
  -7   3  -1   41.70   10.10
  -7  -3   1   28.70   11.10
   7   3   1   39.00    6.30
   7   3   1   37.80    8.10
   7   3   1   21.30   17.50
   8   3  -1   47.20   10.80
  -8   3   1   53.79   13.70
  -8   3   1   55.19   14.20
   8  -3   1   53.99   10.60
   8  -3   1   62.09   12.80
  -8  -3  -1   44.90   14.70
  -8  -3   1   45.50   16.00
   8   3   1   57.59   10.60
   8  -3  -1   48.70   12.50
   8  -3  -1   69.89   11.50
  -8   3  -1   65.29   13.70
   8   3   1   41.60    8.20
   9   3  -1   89.19   17.10
  -9  -3  -1   54.69   19.80
   9  -3   1  101.69   17.70
   9  -3   1  100.79   14.70
  -9   3   1   66.19   17.70
  -9   3   1   95.39   18.80
   9  -3  -1   61.19   16.40
  -9   3  -1   91.59   16.40
  -9   3  -1  115.39   18.50
   9  -3  -1   77.79   14.20
  -9  -3   1   99.49   20.00
   9   3   1   92.59   14.40
  10  -3   1   37.70   18.30
 -10   3   1   60.59   23.00
 -10  -3  -1   37.10   26.80
 -10   3   1   76.89   22.30
  10  -3   1   65.29   22.10
  10   3  -1   50.09   19.30
 -10  -3   1   -4.30   29.70
  10  -3  -1   48.60   17.90
 -10   3  -1   44.80   24.30
  10   3   1   35.10   18.10
 -10   3  -1   89.49   21.80
  10  -3  -1   51.19   23.10
   0  -4   1   96.09    5.90
   0  -4   1   80.89    5.70
   0  -4   1   90.39    5.80
   0   4  -1   91.29    7.00
   0  -4   1   85.19    6.60
   0   4  -1   90.29    6.10
   0  -4  -1   90.09    5.60
   0  -4  -1   91.29    6.70
   0  -4  -1   89.39    5.90
   0   4   1   94.19    5.90
   0  -4  -1   90.59    6.10
   1  -4   1 2800.52   82.69
  -1  -4  -1 2778.32   82.39
   1   4  -1 2614.24   82.09
  -1  -4  -1 2809.52   82.79
   1  -4   1 2681.73   81.09
  -1   4   1 2676.73   83.09
   1  -4   1 2723.23   83.09
  -1   4   1 2534.15   80.59
  -1  -4  -1 2722.83   81.09
   1   4   1 2768.62   81.49
   1  -4  -1 2589.74   80.69
  -1  -4   1 2758.02   82.49
  -1   4  -1 2776.92   83.59
  -1   4  -1 2646.74   81.09
   1  -4  -1 2678.13   82.69
  -1  -4   1 2707.13   82.99
   1  -4  -1 2632.54   82.79
   1  -4  -1 2687.43   82.49
   1   4   1 2756.92   82.09
   2  -4   1 1694.43   54.89
  -2   4   1 1696.63   55.39
   2   4  -1 1711.83   54.49
   2  -4   1 1744.03   55.09
  -2  -4  -1 1734.23   54.49
  -2  -4  -1 1710.53   54.59
   2  -4   1 1757.82   53.59
   2  -4   1 1792.42   53.89
  -2  -4  -1 1660.53   52.19
  -2   4  -1 1807.82   55.89
   2  -4  -1 1686.23   54.99
  -2  -4   1 1695.53   54.59
   2  -4  -1 1641.54   54.69
   2   4   1 1730.33   52.69
  -2  -4   1 1740.43   54.89
  -2   4  -1 1714.43   52.29
   2   4   1 1684.33   54.29
   2  -4  -1 1722.03   55.09
   3  -4   1 1411.96   48.90
  -3  -4  -1 1522.75   49.10
  -3   4   1 1501.05   50.09
   3  -4   1 1554.04   49.10
   3  -4   1 1504.25   49.80
   3   4  -1 1551.24   49.00
   3  -4   1 1464.45   49.20
  -3  -4   1 1507.65   49.10
   3  -4  -1 1496.75   49.20
  -3   4  -1 1488.05   50.19
   3  -4  -1 1467.05   49.20
   3  -4  -1 1514.95   49.90
   3   4   1 1517.35   48.90
  -4  -4  -1  106.99    9.70
   4  -4   1   94.29    9.40
   4  -4   1   93.09    8.90
  -4   4   1  101.09    8.10
  -4   4   1  116.79   10.10
   4  -4   1   79.09   12.10
   4   4  -1  100.09    7.80
  -4  -4  -1   98.99    9.30
   4  -4  -1   95.39   12.50
  -4   4  -1  103.29    9.90
  -4   4  -1   97.39    8.50
  -4  -4   1  106.19    9.20
  -4   4  -1   92.59    8.50
   4  -4  -1   88.79    8.70
   4  -4  -1   87.79    8.80
  -4  -4   1   99.59   10.00
  -5   4   1  491.05   20.50
  -5   4   1  520.45   21.90
  -5  -4  -1  541.45   23.70
  -5   4   1  512.85   23.40
   5  -4   1  471.75   22.30
   5  -4   1  455.75   21.70
   5   4  -1  495.55   20.80
  -5   4  -1  446.66   22.70
   5  -4  -1  524.75   23.10
  -5  -4   1  487.25   23.60
  -5   4  -1  416.06   20.30
  -5   4  -1  459.75   21.30
   5  -4  -1  493.65   22.30
  -6   4   1   53.49    9.10
  -6  -4  -1   57.09   10.60
   6  -4   1   58.99    9.10
   6  -4   1   59.09    9.00
  -6   4   1   56.49    9.80
   6  -4  -1   46.10    7.90
   6  -4  -1   60.99    9.10
  -6   4  -1   66.49    9.50
  -6   4  -1   67.29   12.10
  -6  -4   1   69.19   10.80
   7  -4   1  236.28   19.20
  -7   4   1  234.48   20.50
  -7   4   1  229.78   19.50
  -7  -4  -1  266.77   24.20
   7  -4   1  239.18   17.90
   7  -4  -1  196.78   19.40
  -7   4  -1  217.58   19.40
   7  -4  -1  222.18   17.80
  -7  -4   1  220.08   23.30
  -7   4  -1  215.88   19.60
   8  -4   1   88.99   15.30
  -8  -4  -1  110.29   17.60
   8  -4   1  104.49   17.80
  -8   4   1  120.69   22.00
  -8   4   1   84.89   15.60
   8  -4  -1   72.69   14.70
  -8   4  -1  140.99   22.10
  -8  -4   1  102.59   21.60
  -9  -4  -1  103.99   22.20
   9  -4   1  112.79   19.60
  -9   4   1   98.69   20.50
   9  -4   1   96.49   15.30
  -9   4   1   83.59   18.50
  -9   4  -1  104.49   19.70
  -9  -4   1  102.89   26.00
  -9   4  -1   96.69   18.40
   9  -4  -1  103.89   16.10
   9  -4  -1   89.09   18.70
   0   5   1  178.58   10.40
   0  -5  -1  180.28    9.40
   0  -5  -1  181.78    9.70
   0  -5  -1  166.88   10.50
   0   5  -1  195.48   10.90
   0  -5  -1  181.78    9.40
   0  -5   1  192.98    9.60
   0  -5   1  194.48    9.60
   0  -5   1  177.38   11.00
   0   5  -1  190.08    9.40
   0   5   1  170.28    9.00
  -1  -5  -1  742.23   26.30
  -1  -5  -1  732.13   26.80
  -1   5   1  790.02   27.90
  -1   5   1  685.03   25.90
   1  -5   1  717.33   26.50
  -1  -5  -1  741.13   25.20
   1  -5   1  720.93   27.20
   1  -5   1  720.13   25.10
   1   5  -1  734.93   26.30
   1  -5   1  712.73   26.40
  -1  -5  -1  731.73   25.00
   1  -5  -1  715.63   26.50
   1  -5  -1  761.92   27.20
   1  -5  -1  768.72   25.10
  -1   5  -1  717.03   27.70
  -1   5  -1  734.53   25.20
   1  -5  -1  779.32   26.90
  -1  -5   1  706.73   24.70
  -1  -5   1  751.22   26.50
   1   5   1  725.03   26.00
  -1  -5   1  761.42   27.50
   2  -5   1  674.43   25.80
  -2  -5  -1  693.13   25.80
   2  -5   1  682.63   25.70
  -2  -5  -1  701.03   23.10
   2  -5   1  639.84   25.50
  -2   5   1  683.33   26.70
  -2  -5  -1  694.43   25.50
  -2   5   1  665.73   22.60
   2   5  -1  707.93   25.40
   2   5   1  678.83   23.50
   2  -5  -1  674.03   25.60
  -2   5  -1  659.43   26.70
   2  -5  -1  638.64   25.60
  -2   5  -1  664.13   23.10
  -2  -5   1  704.63   26.20
   2   5   1  671.33   25.10
  -2  -5   1  702.63   25.60
   2  -5  -1  680.73   25.90
   3   5  -1  793.32   28.90
   3  -5   1  778.42   28.60
   3  -5   1  734.93   28.90
  -3   5   1  788.12   30.40
   3  -5   1  775.32   29.70
  -3  -5  -1  790.12   29.20
   3   5   1  818.32   29.10
  -3   5  -1  734.03   30.10
  -3  -5   1  771.02   29.40
   3  -5  -1  813.92   28.50
   3  -5  -1  759.92   29.20
   3  -5  -1  818.92   30.10
   4  -5   1   70.29    9.20
   4  -5   1   51.29    8.60
  -4   5   1   83.29   10.40
   4   5  -1   54.99    7.30
   4  -5  -1   60.79    8.80
  -4  -5   1   44.70    6.10
   4  -5  -1   66.99    8.60
   4   5   1   60.19    7.40
   5  -5   1   29.50    6.80
  -5   5   1   59.39    9.90
   5  -5   1   40.80    7.20
  -5  -5  -1   59.49    8.80
   5   5  -1   46.30    6.80
  -5   5  -1   62.89   11.30
   5  -5  -1   46.50    7.90
   5  -5  -1   48.70    8.10
  -5  -5   1   47.30    8.80
  -6  -5  -1  330.37   22.50
  -6   5   1  298.87   20.90
   6  -5   1  324.17   19.80
  -6   5   1  329.47   19.10
   6  -5   1  300.87   19.70
  -6   5   1  257.87   17.90
   6  -5  -1  305.07   20.60
  -6  -5   1  357.86   23.00
   6  -5  -1  305.87   19.10
  -6   5  -1  290.47   20.70
  -6   5  -1  313.57   19.00
  -7   5   1   94.19   16.80
  -7  -5  -1   85.49   15.30
   7  -5   1   66.89   10.90
   7  -5   1   95.39   17.40
  -7   5  -1   70.19   11.30
   7  -5  -1   98.29   15.80
  -7  -5   1   72.29   14.90
   7  -5  -1  108.79   17.60
  -8   5   1   46.50   13.20
   8  -5   1   37.60   13.80
  -8   5   1   58.19   15.60
   8  -5   1   39.60   12.30
   8  -5  -1   44.10   12.60
  -8   5  -1   55.89   15.90
   8  -5  -1   40.80   14.60
   9  -5   1   65.09   19.30
  -9   5   1   47.50   21.20
   9  -5   1   40.90   16.00
  -9   5   1   57.79   18.60
  -9  -5  -1   40.70   25.50
  -9   5  -1   23.00   21.80
   9  -5  -1   32.90   19.00
  -9   5  -1   27.90   17.70
  -9  -5   1    2.60   25.50
   9  -5  -1   27.60   16.10
   0  -6  -1  206.18   12.90
   0  -6   1  216.98   11.80
   0  -6  -1  200.18   11.30
   0   6  -1  228.58   13.10
   0  -6   1  220.08   14.00
   0  -6   1  233.38   11.80
   0  -6  -1  204.88   11.90
   0   6   1  210.48   12.40
   0  -6   1  232.48   11.30
   0   6  -1  234.38   11.60
   0   6   1  208.08   11.00
   0  -6  -1  231.38   11.40
  -1  -6  -1  558.34   21.10
   1  -6   1  576.24   22.80
  -1  -6  -1  600.64   21.00
   1  -6   1  590.24   21.50
   1   6  -1  583.74   22.50
  -1  -6  -1  552.44   22.30
  -1  -6  -1  560.64   23.20
  -1   6   1  566.94   20.90
   1  -6   1  586.84   22.70
  -1   6   1  577.44   23.90
  -1  -6   1  570.54   22.50
  -1   6  -1  550.24   23.90
  -1  -6   1  576.74   20.90
   1   6   1  556.74   22.00
  -1  -6   1  566.74   24.80
   1  -6  -1  537.05   24.60
  -1   6  -1  573.94   21.30
   1  -6  -1  576.54   22.80
   1  -6  -1  581.44   21.10
   1  -6  -1  544.55   22.70
   2   6  -1  245.68   13.60
  -2   6   1  262.27   15.20
  -2   6   1  250.87   11.30
  -2  -6  -1  260.37   14.80
   2  -6   1  260.27   14.00
  -2  -6  -1  260.27   11.60
   2   6   1  262.07   13.40
  -2   6  -1  274.67   11.90
   2  -6  -1  271.47   14.50
  -2   6  -1  261.77   15.30
  -3   6   1  443.46   22.40
   3   6  -1  475.05   20.60
   3  -6   1  481.45   21.70
   3  -6   1  475.95   21.30
   3  -6   1  488.15   20.20
   3  -6  -1  426.96   21.10
  -3   6  -1  474.95   22.70
   3  -6  -1  466.15   19.60
   3   6   1  460.45   20.30
   3  -6  -1  463.65   21.20
  -4   6   1  245.68   16.90
   4   6  -1  286.37   15.00
   4  -6   1  244.58   15.40
   4  -6   1  252.37   15.10
   4   6   1  241.78   14.20
   4  -6  -1  217.08   15.00
   4  -6  -1  240.18   15.50
  -4   6  -1  227.78   16.60
   5   6  -1  235.38   14.90
  -5  -6  -1  243.78   17.80
  -5   6   1  213.68   17.40
   5  -6   1  239.98   16.30
   5  -6   1  229.68   15.90
  -5   6  -1  189.98   17.20
   5  -6  -1  216.78   16.20
   5  -6  -1  203.28   16.60
  -5  -6   1  245.98   18.70
  -6   6   1   17.10   10.70
  -6  -6  -1   -1.10   11.80
   6  -6   1   -0.70    8.90
   6  -6   1   12.60    8.40
  -6   6  -1   14.90   10.40
   6  -6  -1    8.80    8.30
  -6  -6   1   14.30   11.50
   6  -6  -1    3.70    9.30
   7  -6   1  125.69   18.70
  -7   6   1  138.99   23.10
  -7  -6  -1  113.19   17.90
  -7   6  -1  129.99   17.50
  -7  -6   1   81.29   17.70
   7  -6  -1   84.89   13.10
  -8  -6  -1   65.39   22.20
   8  -6   1   39.50   16.20
   8  -6   1   51.39   14.20
  -8   6   1   53.99   18.10
   8  -6  -1   32.20   14.90
  -8  -6   1   57.19   23.10
   8  -6  -1    8.40   16.10
  -8   6  -1   16.30   14.80
  -8   6  -1   34.60   18.70
   9  -6   1   24.20   18.70
   9  -6   1   24.60   23.10
  -9   6   1   -7.60   20.10
  -9   6   1    6.30   24.80
  -9  -6  -1   -5.10   28.70
  -9   6  -1  -31.30   25.20
   9  -6  -1   33.90   20.80
  -9  -6   1   64.79   30.30
   9  -6  -1   39.60   18.30
   0  -7   1   15.90    4.40
   0  -7   1   14.80    5.30
   0   7  -1   10.50    4.20
   0   7   1   11.60    5.50
   0  -7  -1    7.80    3.90
   0  -7  -1   10.10    5.40
   0   7  -1   14.60    5.50
   0   7   1   11.40    3.80
   1  -7   1  430.26   19.00
  -1   7   1  439.16   20.60
   1  -7   1  422.06   18.20
   1   7  -1  464.95   19.40
  -1  -7  -1  435.76   17.50
  -1   7   1  451.05   17.70
  -1  -7  -1  407.96   17.90
   1  -7  -1  412.56   17.90
  -1  -7   1  407.86   17.60
  -1   7  -1  418.36   17.90
   1  -7  -1  400.56   18.90
   1   7   1  415.56   18.60
  -1   7  -1  389.06   20.40
   2  -7   1  274.67   15.40
  -2  -7  -1  265.77   13.00
   2   7  -1  284.57   15.10
  -2   7   1  290.97   12.70
  -2   7   1  294.77   17.30
  -2  -7   1  274.57   12.30
   2  -7  -1  298.67   16.00
  -2   7  -1  247.28   16.70
  -2   7  -1  257.17   13.00
   2   7   1  288.97   15.00
  -3   7   1   65.79   12.00
   3  -7   1   71.79   10.40
   3   7  -1   87.99    9.40
  -3   7  -1   65.39   11.80
   3  -7  -1   69.99   10.30
  -3   7  -1   79.79    7.50
   3   7   1   74.29    9.50
   4  -7   1  164.48   14.00
   4  -7   1  165.28   13.80
   4   7  -1  163.68   13.00
  -4   7   1  174.68   17.00
   4  -7  -1  155.28   13.70
  -4   7  -1  126.99   15.60
   4  -7  -1  154.68   13.90
   5   7  -1  248.78   16.70
   5  -7   1  254.37   18.40
   5  -7   1  264.67   18.60
  -5   7   1  266.17   20.60
  -5   7  -1  300.97   21.90
   5  -7  -1  235.18   18.50
   5  -7  -1  259.97   18.80
  -6   7   1   45.60   13.30
   6  -7   1   32.40   10.60
   6  -7   1   48.20   11.40
  -6  -7  -1   28.00   14.50
   6  -7  -1   37.90   10.70
  -6   7  -1   73.59   14.30
  -6  -7   1   48.10   14.50
   6  -7  -1   33.30   11.70
   7  -7   1   34.00   13.30
  -7  -7  -1   50.89   20.30
   7  -7   1   48.30   14.30
  -7   7   1   53.39   17.00
   7  -7  -1   27.70   14.10
   7  -7  -1   51.39   14.20
  -7  -7   1   36.30   19.90
  -7   7  -1   58.79   17.50
  -8   7   1  -10.50   21.20
  -8  -7  -1   39.50   25.60
   8  -7   1   -0.40   18.40
   8  -7   1   32.10   16.30
  -8   7  -1   24.70   22.00
   8  -7  -1   49.30   18.60
   8  -7  -1   -4.00   16.50
  -8  -7   1   23.30   27.20
   0   8   1   16.00    4.60
   0   8   1   18.00    6.00
   0  -8   1   10.90    4.60
   0  -8  -1   17.80    5.00
   0   8  -1   11.80    6.00
   0   8  -1    5.80    5.10
  -1   8   1   18.70    6.50
  -1  -8  -1    9.20    4.20
  -1   8   1   12.80    4.40
   1   8  -1    8.40    4.80
   1  -8   1   21.80    5.60
   1   8   1   15.20    4.70
  -1   8  -1   11.80    5.00
  -1  -8   1    2.20    5.60
  -1   8  -1   20.90    6.50
   1  -8  -1    9.40    5.10
   2   8  -1   45.70    7.10
  -2   8   1   48.30    8.60
  -2  -8  -1   34.90    6.10
   2  -8   1   33.30    7.30
  -2   8   1   44.90    7.20
  -2   8  -1   33.90    5.80
   2   8   1   49.40    7.50
  -2   8  -1   39.40    9.00
  -2  -8   1   35.20    5.40
   2  -8  -1   40.90    7.20
   3   8  -1  310.87   17.60
  -3   8   1  298.07   19.70
   3  -8   1  296.47   18.40
   3   8   1  313.67   17.60
  -3   8  -1  309.17   20.90
  -3   8  -1  295.27   14.10
   3  -8  -1  311.37   18.70
   4   8  -1    5.30    6.60
   4  -8   1   17.80    8.20
   4  -8   1   17.80    7.90
  -4   8   1   28.80   10.40
   4  -8  -1    7.20    7.80
   4  -8  -1   20.10    8.40
  -4   8  -1   16.70    9.80
  -5   8   1   35.30   12.80
   5  -8   1   61.89   10.70
   5  -8   1   46.90   11.00
   5  -8  -1   45.60   10.50
   5  -8  -1   51.19   11.40
  -5   8  -1   55.39   13.30
  -6   8   1  262.97   29.10
   6  -8   1  305.57   24.70
   6  -8   1  258.77   33.30
   6  -8  -1  274.47   25.00
  -6   8  -1  283.77   28.00
   6  -8  -1  311.87   24.60
  -6  -8   1  342.57   31.60
   7  -8   1   45.10   15.10
   7  -8   1   31.70   17.70
  -7   8   1   19.90   18.40
  -7  -8  -1    3.70   24.00
   7  -8  -1   35.20   17.90
  -7   8  -1   52.99   20.00
  -7  -8   1   -3.90   25.00
   7  -8  -1   39.10   16.00
   0   9   1  107.79   10.90
   0   9  -1  105.89   10.90
   0  -9   1  102.69   11.00
   0  -9  -1  110.59   11.20
   1   9  -1  180.08   13.20
  -1   9   1  164.48   15.40
  -1   9   1  149.19   11.60
   1  -9   1  165.88   13.80
  -1   9  -1  152.48   11.90
   1  -9  -1  150.68   13.60
   1   9   1  165.08   13.10
  -1   9  -1  156.18   15.80
   2  -9   1   65.19    9.70
  -2   9   1   79.19   14.30
  -2   9   1   62.09    8.90
   2   9  -1   82.69   11.10
  -2   9  -1   58.99    9.40
  -2   9  -1   59.69   10.50
   2   9   1   82.39   11.10
   2  -9  -1   81.59   12.90
   3   9  -1   36.40    7.50
  -3   9   1   39.50   11.50
   3  -9   1   31.10    8.90
  -3   9  -1   39.60   10.40
  -3   9  -1   37.40    6.40
   3  -9  -1   45.00   10.70
  -4   9   1   77.29   13.90
   4  -9   1  101.79   18.80
   4  -9   1   82.19   12.70
   4   9  -1   97.99   14.50
  -4   9  -1   87.29   15.50
   5  -9   1  215.48   22.80
  -5   9   1  263.17   26.90
   5  -9   1  257.27   25.40
   5  -9  -1  254.07   22.80
  -5   9  -1  202.68   26.50
   5  -9  -1  232.38   25.10
   6  -9   1   30.30   17.60
  -6   9   1  -14.00   17.70
   6  -9   1    9.70   14.40
   6  -9  -1    9.20   16.70
  -6   9  -1   32.40   18.70
   6  -9  -1   15.60   14.30
   0 -10   1   46.70    8.20
   0 -10  -1   39.90    7.90
   0  10  -1   62.59    8.70
   1  10  -1   48.80    9.90
   1 -10   1   37.80    8.70
  -1  10   1   38.60   10.60
   1 -10  -1   41.80    8.60
  -1  10  -1   45.50   10.20
  -1  10  -1   48.70    7.80
   2  10  -1  104.49   14.40
  -2  10   1  133.69   17.70
  -2  10  -1  111.69   18.10
  -2  10  -1  106.89   12.50
   2 -10  -1  104.99   15.30
   3  10  -1   12.70    8.60
   3 -10   1   13.60    9.90
  -3  10   1   11.80   11.80
  -3  10  -1   11.90   12.50
   3 -10  -1    6.50    9.80
   4 -10   1    3.00   11.30
  -4  10   1   10.00   13.90
  -4  10  -1    6.50   14.00
   4 -10  -1    9.20   11.90
  -5  10   1    1.10   17.40
   5 -10   1   42.30   14.10
   5 -10  -1   36.80   14.70
  -5  10  -1   36.30   18.00
   0 -11   1   66.99   10.20
   0 -11  -1   64.09   10.90
   0  11  -1   69.79   10.50
   1  11  -1   34.90    9.90
   1 -11   1   50.59   10.40
   1 -11  -1   60.39   11.00
  -1  11  -1   45.10    9.10
   2 -11   1   13.90   10.90
  -2  11   1    1.70   12.40
  -2  11  -1    6.30   12.80
   2 -11  -1   18.00   11.50
   3 -11   1  151.58   21.50
  -3  11   1  143.09   19.60
   3 -11  -1  162.78   22.10
  -3  11  -1  174.38   25.50
   0   0  -2 1455.95   42.20
   0   0  -2 1449.46   42.50
   0   0   2 1419.76   42.30
   0   0  -2 1437.76   42.20
  -1   0   2 1250.17   37.60
  -1   0  -2 1299.97   38.00
   1   0  -2 1243.38   37.70
  -1   0  -2 1315.27   37.50
  -1   0   2 1194.38   36.90
   1   0   2 1255.47   37.40
   1   0  -2 1280.17   38.00
   1   0   2 1279.97   38.00
   1   0  -2 1245.08   37.20
   1   0   2 1236.08   37.80
  -1   0  -2 1283.27   37.90
   1   0  -2 1150.48   36.90
   2   0   2 1080.69   34.40
  -2   0  -2 1122.69   34.60
   2   0  -2 1114.89   33.80
   2   0  -2 1128.49   37.30
  -2   0   2 1134.29   33.90
   2   0   2 1073.89   35.30
  -2   0  -2 1108.49   35.70
   2   0  -2 1181.98   35.60
  -2   0   2 1179.18   36.30
   3   0   2 1648.54   52.09
   3   0   2 1653.43   52.59
   3   0  -2 1625.84   52.49
   3   0  -2 1596.74   51.99
  -3   0  -2 1701.13   52.79
  -3   0   2 1639.84   52.99
  -3   0  -2 1612.44   51.99
   3   0   2 1672.53   50.59
  -3   0  -2 1711.53   50.69
   3   0  -2 1618.64   49.50
  -3   0   2 1627.84   49.70
  -3   0   2 1696.13   51.89
  -4   0   2  828.02   28.90
  -4   0  -2  798.42   28.80
  -4   0   2  815.22   26.20
   4   0   2  799.92   29.70
   4   0   2  786.22   27.00
   4   0   2  785.72   28.90
  -4   0  -2  801.42   29.60
   4   0  -2  807.02   29.10
  -4   0  -2  809.52   27.10
  -4   0  -2  803.42   26.50
   4   0  -2  814.52   29.70
  -4   0   2  826.12   30.40
  -5   0   2    3.40    3.30
   5   0  -2    0.50    4.10
  -5   0  -2   12.20    4.30
   5   0  -2    4.30    3.10
  -5   0   2   -0.10    5.30
  -5   0   2    4.50    5.20
   5   0  -2    8.90    7.00
  -5   0  -2    8.10    5.60
   5   0   2    0.30    3.10
   5   0   2    6.50    7.40
  -5   0  -2    2.00    3.60
   5   0   2    6.40    4.10
  -5   0  -2   12.50    5.30
  -6   0  -2  439.46   23.00
   6   0  -2  483.65   18.90
   6   0   2  472.15   22.10
  -6   0   2  459.35   24.40
   6   0   2  462.85   19.00
  -6   0   2  482.85   17.70
  -6   0  -2  450.45   19.70
  -6   0  -2  443.56   18.40
   6   0  -2  449.46   22.00
   7   0  -2   -2.20    7.10
   7   0  -2   -5.50    5.80
  -7   0   2    4.60    9.60
   7   0   2    1.10    5.70
  -7   0  -2    1.40    7.50
  -7   0   2    3.80    6.40
   7   0   2   -1.70    7.30
  -7   0  -2   -7.00    8.70
   8   0   2    1.50    7.50
   8   0   2    0.60    9.70
  -8   0   2   28.60   12.60
   8   0  -2   -0.30    9.40
  -8   0  -2   16.80   12.30
   8   0  -2    6.70    7.70
   9   0   2   97.69   11.60
  -9   0   2  101.59   18.50
  -9   0  -2   84.39   17.60
  -9   0  -2   88.49   16.50
   9   0   2  109.69   15.90
   9   0  -2   92.99   14.70
 -10   0  -2   -6.40   20.40
 -10   0   2   12.00   20.10
 -10   0   2   26.50   22.60
  10   0  -2    1.20   18.30
 -10   0  -2   21.60   21.50
  10   0   2   -3.40   17.80
   0   1  -2 1392.86   42.90
   0   1  -2 1449.85   43.20
   0  -1  -2 1485.65   43.50
   0   1  -2 1469.15   43.20
   0  -1   2 1441.86   43.60
   0  -1  -2 1525.25   43.00
   0   1   2 1500.25   43.00
   0   1  -2 1441.66   43.60
   0  -1   2 1429.96   43.00
   0  -1   2 1456.05   43.20
   0  -1   2 1491.15   43.20
   0   1   2 1464.45   43.50
   0   1  -2 1429.26   43.40
  -1  -1  -2 3192.28   92.79
   1  -1   2 3149.58   93.39
   1   1  -2 3156.18   92.99
   1  -1   2 3379.06   93.39
   1  -1   2 3175.58   93.29
  -1   1   2 3250.57   93.29
  -1  -1  -2 3287.77   92.99
   1  -1   2 3156.58   93.19
  -1  -1  -2 3098.79   92.29
  -1   1   2 3039.90   92.59
   1   1  -2 3056.69   92.99
   1   1  -2 3129.49   92.89
   1   1   2 3055.69   92.69
  -1   1  -2 3245.48   93.19
  -1   1  -2 3231.18   93.29
  -1  -1   2 3132.29   93.09
  -1  -1   2 3173.58   92.89
   1  -1  -2 3218.48   93.39
   1  -1  -2 3199.68   93.39
   1  -1  -2 3055.59   92.79
  -1   1  -2 3258.07   93.39
  -1   1  -2 3142.29   93.29
  -1  -1   2 3128.19   92.99
   2  -1   2   91.69    5.70
  -2  -1  -2  108.49    6.00
   2   1  -2   96.19    5.60
   2   1  -2   81.09    5.70
   2  -1   2   99.89    6.10
  -2   1   2   85.39    6.50
  -2   1   2   89.39    5.20
   2   1  -2  100.99    4.90
   2  -1   2   83.19    5.30
  -2  -1   2   94.89    6.20
   2  -1  -2   94.09    5.60
   2  -1  -2   88.19    5.70
   2   1   2  114.99    5.60
  -2   1  -2   81.09    5.80
  -2  -1   2   89.39    7.30
  -2   1  -2   98.19    5.90
  -2   1  -2  100.99    5.60
   2  -1  -2   93.49    6.20
  -2  -1   2   99.49    4.90
  -3   1   2 1687.03   52.09
   3  -1   2 1654.33   53.09
  -3   1   2 1780.72   53.99
  -3  -1  -2 1747.13   52.29
   3  -1   2 1531.65   52.69
  -3  -1  -2 1761.02   51.19
   3  -1   2 1622.14   51.59
   3   1  -2 1584.74   50.59
  -3  -1  -2 1764.32   53.09
   3   1  -2 1610.04   51.99
   3   1  -2 1607.74   52.19
  -3   1  -2 1616.44   51.49
  -3  -1   2 1647.34   51.99
  -3   1  -2 1671.63   51.89
   3   1   2 1702.33   51.99
  -3  -1   2 1586.84   50.79
  -3   1  -2 1528.15   54.59
   3  -1  -2 1673.23   53.19
   3   1   2 1680.63   49.99
   3  -1  -2 1652.63   52.49
   3  -1  -2 1668.93   51.69
  -3   1  -2 1574.54   52.09
  -3  -1   2 1639.74   53.29
   3   1   2 1796.72   52.89
   4   1  -2 1046.30   35.70
   4  -1   2 1041.60   37.00
  -4  -1  -2 1061.09   36.60
   4   1  -2 1049.30   33.40
  -4   1   2 1012.70   35.40
   4  -1   2 1041.20   36.20
  -4  -1  -2 1016.50   33.80
   4  -1   2 1065.39   34.60
  -4   1   2 1052.59   37.20
  -4  -1  -2 1017.20   35.40
   4   1  -2  985.30   35.70
  -4  -1   2  998.90   35.30
  -4   1  -2 1020.40   35.70
  -4  -1   2 1024.10   36.90
   4   1   2 1039.60   36.30
  -4  -1   2 1028.70   33.70
   4  -1  -2 1017.80   36.70
  -4   1  -2 1076.89   34.80
   4   1   2 1065.49   35.50
   4  -1  -2 1048.80   36.20
   4  -1  -2 1064.19   34.50
  -4   1  -2 1049.70   36.40
  -5   1   2   72.59   10.00
   5  -1   2   71.39    7.10
   5  -1   2   90.99    8.70
  -5   1   2   78.89   10.40
  -5  -1  -2   82.99   10.00
  -5  -1  -2   86.19   10.30
  -5  -1  -2   81.19    7.90
   5   1  -2   81.39   11.70
   5  -1   2   53.49    8.70
   5   1  -2   78.89    8.80
  -5   1  -2   71.09    6.50
  -5  -1   2   76.89    7.70
  -5   1  -2   66.69    9.60
   5  -1  -2   72.59    7.00
   5   1   2   67.79   12.30
   5   1   2   69.19    8.40
  -5  -1   2   76.79   10.50
   5  -1  -2   79.09   12.70
  -5   1  -2   82.49    8.90
  -5  -1   2   66.59    9.90
   5  -1  -2   74.39    8.40
  -5   1  -2   63.59   10.50
   6   1  -2  110.79   11.30
  -6   1   2   98.99   13.70
  -6  -1  -2  113.49   13.10
  -6  -1  -2   91.69   10.60
   6  -1   2  114.79   11.60
   6  -1   2  105.19    9.10
  -6   1  -2   93.89    8.80
   6  -1  -2  106.19    9.40
   6   1   2  115.09   11.20
  -6  -1   2  111.09    9.90
  -6   1  -2   88.29   11.80
   6  -1  -2  106.99   11.60
  -6   1  -2  109.79   13.00
  -6  -1   2   92.19   13.30
  -6   1  -2  104.09   11.10
  -7  -1  -2  165.28   18.70
   7  -1   2  215.58   16.40
  -7   1   2  170.88   18.30
   7   1  -2  198.98   15.70
   7  -1   2  196.38   13.40
  -7   1  -2  196.88   13.40
   7  -1  -2  185.18   13.60
  -7   1  -2  180.38   16.00
  -7   1  -2  155.28   19.10
  -7  -1   2  164.98   19.20
   7   1   2  175.98   15.30
   7  -1  -2  191.98   16.80
  -7  -1   2  186.68   14.10
   8  -1   2  159.88   15.00
  -8  -1  -2  186.88   22.50
  -8   1   2  152.68   22.10
   8   1  -2  187.58   18.70
   8  -1   2  155.98   18.50
  -8   1  -2  163.08   21.30
   8  -1  -2  162.08   19.60
   8  -1  -2  172.88   15.60
  -8  -1   2  144.39   24.40
  -8   1  -2  154.48   18.80
   8   1   2  174.78   18.70
   9  -1   2   44.00   15.00
   9  -1   2   33.40   11.50
  -9   1   2   51.19   14.80
  -9   1   2   47.70   18.40
   9   1  -2   35.50   14.00
  -9  -1  -2   51.49   17.40
  -9   1  -2   40.30   16.60
   9  -1  -2   47.80   11.50
  -9  -1   2   66.29   19.40
   9  -1  -2   30.80   14.20
  -9   1  -2   24.10   14.90
   9   1   2   41.30   13.60
 -10  -1  -2   62.89   22.70
  10   1  -2   52.19   19.30
 -10   1   2   66.99   23.70
 -10  -1  -2   67.09   21.70
  10  -1   2   53.19   16.00
 -10   1   2   71.79   21.60
  10  -1   2   75.49   19.40
  10  -1  -2   48.30   20.30
 -10  -1   2   69.89   24.10
  10   1   2   81.89   19.30
 -10   1  -2   69.99   22.80
 -10   1  -2  126.99   23.80
   1  -2   2 4137.99  122.89
   1   2  -2 4141.89  123.29
   1  -2   2 4207.88  123.49
  -1  -2  -2 4259.17  122.59
   1  -2   2 4290.27  122.79
  -1   2   2 4345.67  123.49
  -1  -2  -2 4525.35  122.89
   1   2   2 4190.18  122.69
   1  -2  -2 4288.97  123.19
  -1  -2   2 3715.13  124.79
  -1   2  -2 4089.19  123.69
   1   2   2 4238.48  123.09
  -1   2  -2 4017.10  122.39
   2   2  -2 2379.36   70.29
   2  -2   2 2384.96   71.49
   2  -2   2 2328.37   71.19
  -2   2   2 2493.45   71.69
   2  -2   2 2284.47   71.39
  -2  -2  -2 2379.46   70.99
  -2   2   2 2412.76   71.09
  -2   2   2 2352.76   70.29
   2   2  -2 2300.17   70.99
  -2  -2  -2 2371.96   70.69
   2  -2   2 2338.17   71.49
  -2  -2  -2 2391.86   70.29
  -2  -2   2 2409.66   70.79
  -2  -2   2 2310.07   70.89
   2   2   2 2287.47   69.89
   2  -2  -2 2348.36   71.59
  -2  -2   2 2336.77   70.99
   2  -2  -2 2325.07   70.89
  -2   2  -2 2283.77   71.49
  -2   2  -2 2331.37   70.89
   2  -2  -2 2348.86   71.49
  -2   2  -2 2303.87   71.29
   3  -2   2  672.83   25.50
  -3   2   2  751.72   25.40
  -3   2   2  655.03   27.00
  -3  -2  -2  709.03   24.40
   3  -2   2  654.33   24.50
  -3  -2  -2  693.53   24.10
   3   2  -2  707.33   24.20
   3   2  -2  706.53   24.20
  -3   2   2  679.33   24.10
  -3  -2  -2  699.93   25.00
  -3  -2   2  724.73   25.50
  -3   2  -2  671.23   26.40
   3   2   2  708.83   23.80
  -3   2  -2  695.53   24.70
   3  -2  -2  708.33   25.00
   3  -2  -2  695.93   26.10
  -3   2  -2  696.83   24.70
   3   2   2  707.93   23.10
  -3  -2   2  717.73   24.20
  -3   2  -2  744.93   25.30
  -3  -2   2  752.22   24.60
   3  -2  -2  691.53   25.50
   4  -2   2 1436.96   48.20
   4  -2   2 1466.35   49.40
  -4  -2  -2 1507.85   48.40
  -4   2   2 1480.35   49.10
  -4  -2  -2 1453.05   47.40
  -4  -2  -2 1507.15   49.40
  -4   2   2 1417.76   47.80
   4   2  -2 1552.84   48.20
   4  -2   2 1478.75   50.19
   4   2  -2 1497.95   47.30
  -4   2   2 1491.15   49.50
   4   2  -2 1515.85   48.30
   4   2   2 1513.55   48.30
  -4  -2   2 1486.95   47.50
  -4  -2   2 1498.85   48.30
  -4   2  -2 1499.25   49.10
   4  -2  -2 1414.06   48.90
   4  -2  -2 1463.75   48.30
  -4   2  -2 1473.35   48.30
  -4  -2   2 1570.64   50.29
   4   2   2 1456.85   46.20
  -4   2  -2 1464.15   48.70
   4   2   2 1476.05   47.50
  -4   2  -2 1478.55   49.10
   4  -2  -2 1426.26   49.60
   5   2  -2  179.08   14.20
   5  -2   2  189.08   11.70
  -5   2   2  202.88   13.30
   5   2  -2  185.58   12.10
  -5  -2  -2  240.68   14.80
  -5  -2  -2  201.48   13.20
  -5   2   2  249.38   13.90
  -5   2   2  236.38   14.70
  -5  -2  -2  205.38   12.10
   5   2  -2  190.38   10.30
   5  -2   2  195.18   12.80
  -5  -2   2  199.48   15.60
   5  -2  -2  220.48   12.10
   5  -2  -2  218.68   13.20
  -5   2  -2  212.78   13.00
   5   2   2  232.98   14.40
  -5   2  -2  180.88   13.50
   5   2   2  225.58   12.30
  -5   2  -2  219.88   13.70
  -5  -2   2  209.88   11.70
  -5  -2   2  210.58   14.80
  -6   2   2  241.28   17.70
   6   2  -2  267.67   15.40
   6  -2   2  278.77   16.50
   6   2  -2  206.48   18.90
  -6   2   2  250.37   16.60
   6  -2   2  285.77   15.00
  -6  -2  -2  225.78   17.40
  -6  -2   2  267.37   14.60
   6  -2  -2  234.18   16.10
  -6   2  -2  304.17   18.10
   6  -2  -2  252.37   14.50
   6   2   2  232.98   17.80
  -6  -2   2  275.07   19.00
  -6   2  -2  287.97   16.70
   6   2   2  262.67   15.20
  -7   2   2  150.68   16.10
   7  -2   2  133.89   15.00
   7  -2   2  158.08   13.10
  -7  -2  -2  184.38   18.20
   7   2  -2  163.98   14.60
  -7   2   2  184.08   18.40
  -7   2  -2  155.08   16.60
  -7   2  -2  137.39   15.50
   7  -2  -2  155.68   13.20
   7   2   2  178.38   14.60
  -7  -2   2  163.08   19.70
   7  -2  -2  129.89   15.40
  -8  -2  -2  227.98   27.00
   8  -2   2  247.68   17.80
   8  -2   2  251.57   26.40
  -8   2   2  225.58   23.90
  -8   2   2  230.18   21.60
   8   2  -2  234.98   20.20
   8   2   2  269.87   20.20
  -8  -2   2  264.07   28.90
  -8   2  -2  233.08   22.60
  -8   2  -2  231.08   23.70
   8  -2  -2  265.47   18.70
   8   2   2  209.98   15.20
  -9   2   2   98.89   17.60
  -9  -2  -2   88.69   19.20
   9   2  -2  106.89   16.60
   9  -2   2  111.49   17.30
   9  -2   2   94.59   13.50
  -9   2   2  125.29   18.90
   9  -2  -2   96.59   17.80
   9  -2  -2   88.89   13.40
  -9   2  -2   75.29   16.90
   9   2   2   91.39   15.80
   9   2   2   95.69   15.70
  -9  -2   2   99.49   20.50
  -9   2  -2  120.19   19.00
  10   2  -2   81.29   20.50
 -10  -2  -2  131.99   26.10
  10  -2   2  115.59   22.40
 -10   2   2  119.69   24.00
 -10   2   2   96.99   23.90
  10  -2   2  174.38   28.40
 -10   2  -2  131.79   24.50
 -10  -2   2  135.09   30.60
 -10   2  -2  136.49   22.30
  10  -2  -2  125.99   21.50
  10   2   2  122.29   20.60
  10  -2  -2  102.09   17.20
   0   3   2 4873.61  144.19
   0  -3   2 5017.70  144.69
   0  -3  -2 5070.19  144.89
   0  -3  -2 4490.85  144.79
   0  -3   2 4984.50  144.39
   0  -3  -2 5009.30  144.89
   0   3   2 4908.31  144.99
   0   3  -2 5086.89  144.49
   0   3  -2 5020.50  145.79
   0  -3   2 4837.92  145.59
   0   3  -2 4837.52  144.59
   0   3   2 4853.51  144.89
  -1   3   2  648.74   20.70
  -1  -3  -2  626.24   21.90
   1   3  -2  648.04   22.30
   1  -3   2  636.74   22.70
  -1  -3  -2  644.94   22.00
   1  -3   2  649.34   22.40
  -1   3   2  670.23   22.70
   1  -3  -2  652.43   22.50
   1   3   2  636.44   21.60
   1  -3  -2  655.73   22.30
  -1  -3   2  688.53   23.00
  -1   3  -2  656.63   22.40
  -1  -3   2  697.83   22.50
  -1   3  -2  641.64   23.00
  -1   3  -2  630.54   21.30
   1   3   2  638.94   21.90
   1  -3  -2  646.54   20.70
  -2  -3  -2  373.16   14.50
   2   3  -2  404.76   15.50
   2  -3   2  414.16   15.90
   2  -3   2  411.46   15.20
  -2  -3  -2  409.26   15.40
   2  -3   2  395.16   16.10
   2  -3   2  412.36   15.40
  -2  -3   2  399.36   15.30
  -2   3  -2  383.06   13.70
   2  -3  -2  382.96   14.80
   2  -3  -2  385.06   16.00
  -2   3  -2  397.86   14.40
  -2   3  -2  403.86   16.30
  -2  -3   2  403.96   14.30
   2  -3  -2  356.46   15.20
  -2   3  -2  378.56   15.80
   2  -3  -2  406.56   15.90
   2   3   2  386.26   15.10
   2   3   2  390.46   14.20
   2  -3  -2  383.96   15.30
   3  -3   2  127.59    9.40
  -3  -3  -2  109.09    7.30
  -3   3   2  131.39    8.70
  -3   3   2  102.09    8.30
   3  -3   2  114.89    8.10
  -3  -3  -2  112.19    8.00
  -3   3   2  114.59    7.00
   3  -3   2  125.19    8.10
   3   3  -2  110.99    7.10
  -3  -3  -2  112.49    7.60
   3  -3   2  121.89    8.10
  -3   3  -2  125.99    8.50
  -3   3  -2  110.99    8.40
  -3   3  -2  128.29    8.00
  -3  -3   2  119.99    7.70
   3  -3  -2  112.59    9.10
   3  -3  -2  120.49    8.20
  -3  -3   2  112.79    7.20
  -3  -3   2   93.39    8.20
  -3   3  -2  142.39    8.20
   3   3   2  107.69    6.50
  -4  -3  -2  177.98   10.60
  -4   3   2  179.08   11.00
   4  -3   2  154.78   10.20
   4  -3   2  161.38   10.80
  -4   3   2  183.78    9.90
  -4   3   2  181.18   11.60
   4   3  -2  160.88    9.20
  -4  -3  -2  184.48   11.40
   4  -3   2  142.19   12.40
  -4  -3  -2  168.48   10.40
  -4   3  -2  129.69   10.40
   4  -3  -2  148.39   12.70
  -4  -3   2  166.28   10.40
  -4   3  -2  152.28   10.60
  -4   3  -2  161.28   10.60
  -4   3  -2  141.99   10.20
   4  -3  -2  169.28   10.50
  -4  -3   2  151.18   10.10
  -4  -3   2  177.58   11.50
   4  -3  -2  155.78   10.30
   4   3   2  160.38    8.20
  -5   3   2  276.07   16.30
   5   3  -2  291.87   14.00
   5  -3   2  298.07   15.20
  -5   3   2  287.47   16.60
  -5   3   2  267.67   15.20
   5  -3   2  301.87   16.30
  -5  -3  -2  273.47   16.80
   5   3  -2  294.67   14.20
   5   3   2  295.17   12.50
  -5  -3   2  284.37   17.10
  -5  -3   2  273.97   15.70
  -5   3  -2  287.97   16.40
  -5   3  -2  305.57   16.40
  -5   3  -2  291.67   15.80
   5  -3  -2  280.57   16.00
   5  -3  -2  271.47   14.90
   6   3  -2  671.53   28.20
   6  -3   2  666.03   29.60
   6   3  -2  743.63   27.70
  -6   3   2  622.14   29.70
  -6   3   2  634.54   29.50
   6  -3   2  714.13   28.20
  -6  -3  -2  695.23   31.10
  -6   3  -2  669.83   29.70
   6   3   2  691.23   25.00
   6  -3  -2  705.73   28.40
  -6  -3   2  694.63   31.70
  -6   3  -2  626.04   28.90
   6   3   2  687.73   27.00
   6  -3  -2  654.43   29.50
  -7   3   2   -5.10    9.20
  -7   3   2    9.90    9.50
  -7  -3  -2   -0.90   10.20
   7  -3   2   -6.90    8.00
   7   3  -2    5.10    7.60
   7  -3   2    0.90    7.10
  -7  -3   2   -5.60   11.00
   7   3   2  -12.80   12.80
   7  -3  -2    2.00    7.00
   7   3   2    0.30    7.50
  -7   3  -2   -0.10    8.90
   7  -3  -2    9.40    8.60
   7   3   2    1.70    5.60
  -7   3  -2    3.10    8.80
  -8   3   2   55.89   14.30
   8   3  -2   59.99   11.20
   8  -3   2   50.19   10.40
   8  -3   2   62.39   12.90
  -8  -3  -2   35.00   14.50
  -8   3   2   43.20   12.60
   8   3   2   37.40   10.30
   8  -3  -2   39.80   11.80
   8   3   2   48.40    8.00
  -8  -3   2   59.49   15.80
  -8   3  -2   41.70   15.60
   8  -3  -2   40.90   10.80
  -9  -3  -2  -17.00   19.40
  -9   3   2   12.20   16.00
  -9   3   2  -10.80   17.10
   9  -3   2   -0.60   12.60
   9  -3   2    0.20   16.00
   9  -3  -2    9.60   14.90
   9   3   2    1.40    9.10
  -9   3  -2   28.40   17.10
  -9   3  -2   20.00   15.60
   9   3   2    6.40   13.90
  -9  -3   2   41.10   20.20
   9  -3  -2   37.40   13.40
  10  -3   2    7.20   18.00
  10   3  -2   -9.10   19.60
 -10   3   2    2.70   22.40
 -10   3   2   49.10   23.20
  10  -3   2    7.40   21.70
 -10  -3  -2   30.50   27.40
  10  -3  -2    5.00   18.50
 -10  -3   2  -11.00   27.30
  10  -3  -2   10.00   23.30
 -10   3  -2   67.69   23.10
  10   3   2    5.00   20.50
 -10   3  -2   28.00   22.40
   0  -4  -2  355.36   14.00
   0   4   2  360.56   14.50
   0   4   2  354.66   14.00
   0   4  -2  310.57   14.40
   0  -4  -2  359.06   13.30
   0  -4   2  319.77   13.00
   0  -4   2  327.47   13.30
   0   4  -2  302.37   15.30
   0  -4  -2  364.26   13.80
   0   4   2  359.96   13.30
   0  -4   2  338.57   13.30
   0  -4   2  321.27   14.30
  -1  -4  -2  713.23   24.60
  -1  -4  -2  696.13   23.70
  -1   4   2  702.03   25.40
   1   4  -2  667.83   24.60
   1  -4   2  628.84   25.80
  -1  -4  -2  739.63   24.90
   1  -4   2  698.33   25.50
  -1   4   2  672.03   23.10
   1  -4   2  700.33   23.60
   1  -4  -2  734.23   25.10
   1   4   2  714.73   24.30
  -1   4  -2  717.13   24.00
   1  -4  -2  698.73   23.30
  -1  -4   2  701.43   23.00
   1  -4  -2  720.43   25.20
   1   4   2  731.13   24.60
  -1  -4   2  720.63   25.70
  -1   4  -2  753.72   25.10
  -1  -4   2  725.13   24.90
   1  -4  -2  709.83   25.20
  -1   4  -2  762.42   26.30
   2  -4   2    8.50    2.90
  -2  -4  -2   10.80    2.30
  -2  -4  -2   12.00    3.10
   2  -4   2    1.90    2.80
  -2  -4  -2   15.60    3.30
   2  -4   2   15.90    3.40
   2   4  -2    7.90    2.90
   2  -4   2    7.80    3.60
  -2   4  -2   11.30    3.60
   2   4   2    3.40    2.50
   2   4   2   11.20    2.80
   2  -4  -2   12.90    3.60
   2  -4  -2   15.50    3.40
  -2  -4   2    5.70    2.90
  -2   4  -2    8.60    2.50
  -2  -4   2    6.80    3.40
   2  -4  -2    9.40    3.20
   3  -4   2  287.57   13.30
  -3   4   2  299.57   14.50
   3   4  -2  277.27   13.00
  -3  -4  -2  291.27   13.60
   3  -4   2  255.77   13.60
   3  -4   2  255.17   13.60
   3  -4   2  255.77   13.20
   3   4   2  288.67   13.00
  -3   4  -2  274.07   14.20
  -3   4  -2  252.37   13.80
  -3  -4   2  257.97   13.00
   3   4   2  292.57   11.70
  -3  -4   2  263.77   13.10
   3  -4  -2  267.17   13.40
   3  -4  -2  302.17   14.00
   3  -4  -2  285.17   14.20
   3  -4  -2  256.97   14.00
  -4  -4  -2  150.48   10.70
  -4  -4  -2  145.49   10.60
   4  -4   2  150.08   10.70
   4  -4   2  143.79   10.30
  -4   4   2  129.09    8.80
   4   4  -2  147.59    9.40
  -4   4   2  139.09   11.10
   4  -4   2  170.98   13.30
   4  -4  -2  123.79    9.90
  -4  -4   2  131.09   10.20
  -4   4  -2  142.99   11.00
  -4  -4   2  135.49   11.00
  -4   4  -2  142.89   10.30
   4  -4  -2  108.89   13.10
   4  -4  -2  125.59   10.50
  -4   4  -2  134.89    9.70
   5   4  -2  531.25   21.80
   5  -4   2  502.85   23.00
  -5   4   2  480.75   21.10
  -5  -4  -2  578.14   24.70
  -5   4   2  522.55   24.30
  -5   4   2  519.55   23.00
   5  -4   2  534.85   23.90
  -5   4  -2  516.05   22.70
  -5   4  -2  481.75   22.30
   5  -4  -2  494.45   23.10
   5   4   2  554.34   19.50
  -5  -4   2  536.35   24.90
   5  -4  -2  511.65   23.60
  -5   4  -2  508.15   24.20
   6  -4   2   27.20    7.10
   6  -4   2   32.00    7.90
  -6  -4  -2   39.50    9.60
  -6   4   2   37.60    8.50
  -6   4   2   37.50    9.00
  -6   4  -2   32.70    7.90
  -6  -4   2   33.30    9.70
  -6   4  -2   30.10    8.00
   6  -4  -2   34.90    7.90
   6  -4  -2   25.10    7.50
  -7   4   2  310.67   22.30
  -7  -4  -2  299.37   25.40
   7  -4   2  285.17   19.90
   7  -4   2  283.27   23.00
  -7   4   2  321.97   22.60
   7  -4  -2  309.17   20.20
  -7   4  -2  300.77   21.90
  -7  -4   2  280.77   25.10
  -7   4  -2  317.17   22.40
   7  -4  -2  325.97   22.80
  -8  -4  -2   49.80   16.60
  -8   4   2   62.79   14.90
   8  -4   2   47.60   13.60
   8  -4   2   59.59   12.10
  -8   4   2   51.49   13.80
  -8   4  -2   60.69   14.90
   8  -4  -2   51.59   12.70
  -9   4   2   63.59   17.60
  -9  -4  -2   33.80   23.40
   9  -4   2   35.20   14.90
  -9   4   2   72.59   20.20
   9  -4   2   46.00   17.70
  -9   4  -2   77.89   17.70
   9  -4  -2   74.59   17.20
  -9  -4   2   56.89   23.90
   9  -4  -2   52.49   15.40
  -9   4  -2   59.09   19.30
   0   5   2    2.70    2.80
   0  -5  -2    3.90    3.40
   0   5  -2    7.20    3.50
   0  -5  -2    5.50    2.80
   0  -5  -2    2.80    2.50
   0   5  -2    5.00    2.50
   0  -5   2    7.20    2.70
   0  -5   2    2.20    3.70
   0  -5   2    2.10    2.70
   0   5   2    6.70    2.40
   0  -5  -2    5.80    3.10
  -1   5   2 1161.48   41.20
   1   5  -2 1218.38   40.50
   1  -5   2 1135.89   41.00
  -1  -5  -2 1240.38   39.50
  -1  -5  -2 1182.98   40.10
  -1  -5  -2 1178.08   40.40
  -1  -5  -2 1255.67   39.20
  -1   5   2 1188.48   38.60
   1  -5   2 1181.88   40.40
   1  -5   2 1232.18   39.30
   1  -5   2 1218.98   40.50
   1  -5  -2 1257.97   41.10
   1   5   2 1250.67   40.20
  -1   5  -2 1231.68   42.00
   1  -5  -2 1226.58   38.80
  -1  -5   2 1267.57   41.70
  -1   5  -2 1233.68   39.50
  -1  -5   2 1214.78   38.50
   1   5   2 1267.67   39.90
   1  -5  -2 1145.99   40.30
   1  -5  -2 1186.58   40.70
  -1  -5   2 1286.47   40.90
  -2   5   2  365.56   17.10
   2   5  -2  395.36   16.40
   2  -5   2  382.46   17.10
  -2  -5  -2  350.66   15.90
  -2  -5  -2  357.86   16.10
   2  -5   2  405.26   16.90
  -2  -5  -2  361.36   14.20
  -2  -5   2  371.56   17.00
   2  -5  -2  332.07   16.50
  -2   5  -2  381.06   17.60
   2  -5  -2  343.67   16.20
   2  -5  -2  344.57   16.30
   2   5   2  358.56   15.70
  -2  -5   2  398.06   16.70
  -2   5  -2  361.86   15.90
  -3  -5  -2  178.68    8.60
   3  -5   2  177.78   10.90
   3  -5   2  174.88   11.20
   3   5  -2  192.48   11.20
  -3  -5  -2  188.38   11.80
   3  -5   2  174.88   12.40
  -3   5   2  186.28   12.40
  -3  -5   2  181.08   12.40
   3  -5  -2  160.98   10.30
   3  -5  -2  171.18   12.70
  -3   5  -2  202.08   12.70
   3   5   2  169.78    9.60
   3  -5  -2  179.38   11.70
   3   5   2  179.18   10.70
  -4   5   2   70.39   10.00
   4   5  -2   68.39    7.80
  -4  -5  -2   51.09    7.20
   4  -5   2   49.50    7.40
   4  -5   2   60.89    9.10
   4  -5  -2   67.89    9.30
  -4   5  -2   59.89    9.80
  -4  -5   2   63.59   10.30
  -4  -5   2   65.99    9.50
   4  -5  -2   54.09    8.70
  -5  -5  -2  819.62   32.10
   5   5  -2  789.52   30.20
   5  -5   2  740.43   31.30
  -5   5   2  750.22   33.10
   5  -5   2  760.72   31.60
  -5  -5   2  822.62   32.90
  -5   5  -2  739.43   29.20
  -5   5  -2  726.23   32.50
   5  -5  -2  753.02   31.70
   5  -5  -2  761.32   31.60
   6  -5   2   52.49    9.60
  -6   5   2   33.20    8.90
  -6  -5  -2   59.09   11.30
   6  -5   2   54.89    8.80
  -6   5   2   71.59   13.10
  -6   5   2   55.29   10.50
   6  -5  -2   39.30    8.60
  -6   5  -2   48.30   10.30
  -6  -5   2   35.60   11.00
  -6   5  -2   46.80    8.90
   6  -5  -2   45.90    8.70
   7  -5   2  141.89   19.80
   7  -5   2  129.39   17.40
  -7  -5  -2  115.19   15.60
  -7   5   2  130.99   18.20
   7  -5  -2  100.29   16.30
  -7  -5   2  130.09   23.50
   7  -5  -2  135.89   19.20
  -7   5  -2  124.79   17.50
   8  -5   2   57.49   14.20
  -8   5   2   44.50   13.60
  -8   5   2   54.29   16.30
   8  -5   2   55.29   13.00
   8  -5  -2   51.99   13.70
  -8  -5   2   57.09   20.00
   8  -5  -2   48.70   13.20
  -8   5  -2   60.19   16.10
  -9  -5  -2   43.40   25.10
   9  -5   2   46.70   16.20
   9  -5   2   38.40   20.40
  -9   5   2   36.60   18.00
  -9   5  -2   58.19   18.80
   9  -5  -2   26.00   18.60
   9  -5  -2   13.90   16.80
  -9  -5   2   24.40   26.90
  -9   5  -2   36.60   21.60
   0   6  -2  679.53   27.40
   0  -6   2  700.03   25.20
   0   6   2  708.73   25.10
   0  -6   2  670.73   25.30
   0  -6  -2  693.43   26.70
   0  -6  -2  698.23   25.50
   0  -6  -2  686.33   25.90
   0  -6  -2  694.63   25.60
   0   6  -2  688.83   25.60
   0  -6   2  697.63   25.70
   0   6   2  705.33   26.80
  -1  -6  -2    9.60    3.70
   1  -6   2   10.20    4.60
  -1  -6  -2   10.90    4.30
   1  -6   2   23.10    4.60
  -1  -6  -2   10.20    4.90
  -1  -6  -2   17.70    3.50
   1  -6   2   16.30    3.60
  -1   6   2   13.50    3.10
  -1   6   2   19.10    5.30
   1   6  -2   19.60    4.30
  -1   6  -2   28.00    4.60
  -1  -6   2   16.60    3.50
   1  -6  -2   23.70    5.10
   1  -6  -2   18.20    3.80
   1  -6  -2   19.40    4.50
  -1   6  -2   27.60    6.00
   1   6   2   22.40    4.30
  -1  -6   2   26.80    5.20
   1  -6  -2    6.70    5.20
   2   6  -2  465.35   20.30
  -2  -6  -2  491.45   18.30
   2  -6   2  463.35   20.50
  -2   6   2  448.56   21.40
  -2  -6  -2  498.25   21.30
   2   6   2  509.55   19.10
   2  -6  -2  465.75   21.00
  -2   6  -2  481.15   18.50
   2   6   2  509.35   20.40
   2  -6  -2  455.85   17.50
  -2   6  -2  492.95   22.40
  -3  -6  -2  732.33   23.90
  -3   6   2  672.33   28.60
   3  -6   2  656.33   27.40
   3  -6   2  626.04   26.30
   3   6  -2  694.23   26.90
   3  -6   2  687.73   26.30
   3  -6  -2  668.73   25.50
  -3   6  -2  648.14   28.40
   3  -6  -2  637.24   26.80
   3  -6  -2  666.93   27.50
   3   6   2  678.93   24.20
   3   6   2  699.23   26.70
   4  -6   2   19.80    5.90
  -4   6   2   18.10    6.90
   4  -6   2   13.20    6.00
   4   6  -2   17.30    4.70
  -4   6  -2   13.60    7.00
   4  -6  -2   16.30    6.00
   4  -6  -2   15.60    6.30
   5  -6   2   47.20    8.80
   5   6  -2   43.10    7.00
   5  -6   2   44.40    8.00
  -5   6   2   49.60    9.30
   5  -6  -2   52.89    9.10
   5  -6  -2   55.69    8.80
  -5  -6   2   30.40    9.60
  -5   6  -2   83.89   13.80
  -6   6   2    5.40   10.80
   6  -6   2   -2.20    9.00
  -6  -6  -2   -4.90   11.60
   6  -6   2   -2.20    8.60
   6  -6  -2    0.00    8.20
  -6  -6   2   -9.10   12.00
  -6   6  -2   -2.10   10.50
   6  -6  -2   -4.70    9.20
  -7   6   2  123.79   22.60
   7  -6   2  118.49   18.10
   7  -6   2  106.39   19.80
  -7   6  -2  106.19   16.30
   7  -6  -2  102.79   14.50
  -7  -6   2   78.99   17.30
  -8  -6  -2  149.39   21.60
  -8   6   2  176.38   29.30
   8  -6   2  153.28   27.90
   8  -6   2  114.19   16.10
   8  -6  -2  161.38   27.90
  -8   6  -2  126.69   20.90
   8  -6  -2  128.49   17.20
  -8  -6   2  123.59   23.90
  -9   6   2  148.39   25.40
   9  -6   2  136.69   23.80
   9  -6   2   89.09   21.60
  -9  -6  -2  160.88   30.70
  -9   6  -2  166.68   27.80
  -9  -6   2  120.69   30.70
   9  -6  -2  135.69   21.70
   9  -6  -2  123.59   23.20
   0   7  -2  623.04   24.10
   0  -7  -2  608.34   23.90
   0  -7   2  558.34   23.70
   0   7   2  617.44   25.60
   0  -7   2  631.54   23.60
   0   7  -2  585.24   25.90
   0   7   2  615.44   23.40
   1  -7   2  175.68   11.10
  -1   7   2  157.58   12.10
  -1  -7  -2  153.28   11.10
  -1  -7  -2  154.98    9.70
   1   7  -2  157.28   11.00
  -1   7   2  145.49    9.30
   1   7   2  147.49   10.40
  -1   7  -2  166.68   13.10
   1  -7  -2  147.89   10.40
  -1   7  -2  157.88   10.40
   1  -7  -2  137.89   10.70
  -1  -7   2  150.08    9.80
  -2  -7  -2  328.17   15.20
   2   7  -2  387.76   17.90
   2  -7   2  343.57   17.40
  -2   7   2  344.77   18.80
  -2   7   2  348.27   14.50
   2   7   2  351.26   17.00
  -2   7  -2  342.77   15.40
   2  -7  -2  326.67   14.50
  -2   7  -2  335.97   18.90
   2  -7  -2  339.37   17.70
   3   7  -2   71.89    9.40
   3  -7   2   83.69   10.20
   3  -7   2   90.29   10.40
  -3   7   2   65.69    9.80
  -3  -7  -2   55.29    8.60
  -3   7  -2   66.79   11.60
  -3   7  -2   79.09    7.90
   3  -7  -2   65.29   10.40
   4   7  -2  418.96   21.20
  -4   7   2  416.06   24.50
   4  -7   2  452.95   23.00
   4  -7   2  450.15   22.40
   4  -7  -2  442.36   22.20
  -4   7  -2  454.95   25.10
   4  -7  -2  481.85   23.40
  -5   7   2   97.59   17.00
   5  -7   2   65.49   10.50
   5   7  -2  117.29   12.60
   5  -7   2  103.09   14.60
   5  -7  -2   90.09   15.50
  -5   7  -2   98.09   17.40
   5  -7  -2   92.99   14.00
  -6   7   2   21.70   12.70
   6  -7   2   12.70   10.20
  -6  -7  -2   22.50   14.60
   6  -7   2   25.10   11.30
  -6   7  -2   12.60   12.50
   6  -7  -2   10.20    9.90
   6  -7  -2   25.30   11.10
  -6  -7   2   17.10   14.60
   7  -7   2  101.49   16.10
  -7  -7  -2  187.68   34.50
   7  -7   2  117.39   16.30
  -7   7   2  124.19   19.90
  -7   7  -2  156.98   21.10
   7  -7  -2  112.39   17.10
  -7  -7   2  139.29   20.80
   7  -7  -2  120.69   17.10
   8  -7   2    1.60   19.00
   8  -7   2  -13.10   16.80
  -8   7   2   -7.20   21.30
  -8  -7  -2   -2.20   24.80
   8  -7  -2  -12.30   17.00
  -8  -7   2   11.60   27.30
   8  -7  -2  -17.60   18.90
  -8   7  -2   36.00   21.60
   0  -8  -2    5.70    4.60
   0  -8   2    9.80    4.60
   0   8   2    6.20    5.40
   0   8   2   -1.50    4.40
   0   8  -2    8.20    5.90
   0   8  -2    9.60    4.70
  -1   8   2    7.80    4.20
   1  -8   2    7.00    4.90
  -1   8   2   13.60    6.40
   1   8  -2    2.20    5.10
  -1  -8  -2    8.50    4.40
   1  -8  -2    8.00    5.00
  -1   8  -2    7.70    4.90
   1   8   2    5.70    4.60
  -1   8  -2    6.90    6.30
  -1  -8   2    7.90    5.80
   2   8  -2  327.77   17.50
  -2   8   2  312.97   19.30
   2  -8   2  309.27   17.50
   2   8   2  319.07   16.70
  -2   8  -2  275.77   19.30
  -2   8  -2  315.07   15.40
   2  -8  -2  317.97   18.00
   3   8  -2   36.50    7.40
   3  -8   2   28.00    7.30
  -3   8   2   17.30    8.50
  -3  -8  -2   27.10    7.80
  -3   8  -2   26.30    5.40
  -3   8  -2   31.20    9.90
   3  -8  -2   26.80    7.10
   4  -8   2  294.07   20.10
   4  -8   2  306.97   20.20
  -4   8   2  310.97   22.30
   4   8  -2  345.17   22.50
   4  -8  -2  333.57   20.40
  -4   8  -2  275.07   24.50
   4  -8  -2  325.57   20.60
   5  -8   2   38.60   10.20
   5   8  -2   53.49    9.00
  -5   8   2   61.39   13.10
   5  -8   2   25.30   10.60
   5  -8  -2   24.10    9.70
   5  -8  -2   39.10   11.10
  -5   8  -2   50.39   13.40
   6  -8   2   56.99   12.70
  -6   8   2   60.39   16.90
   6  -8  -2   84.69   13.60
   6  -8  -2   74.29   14.60
  -6  -8   2   69.59   18.20
  -6   8  -2   85.49   17.50
  -7   8   2   73.99   21.40
   7  -8   2   32.10   15.30
   7  -8   2   76.19   19.30
   7  -8  -2   39.10   16.00
  -7  -8   2   51.49   29.70
   7  -8  -2   37.10   17.60
  -7   8  -2   62.89   20.50
   0  -9  -2  197.18   14.00
   0  -9   2  204.58   13.50
   0   9  -2  172.38   13.50
  -1  -9  -2   97.59   10.50
  -1   9   2   88.69   13.70
   1  -9   2   95.99   11.60
   1   9  -2  101.19   11.60
  -1   9  -2   82.39   13.90
   1  -9  -2   83.39   11.80
  -1   9  -2   91.49   11.00
   2   9  -2   31.70    7.20
   2  -9   2   37.50    8.30
  -2   9   2   41.60    8.90
  -2   9  -2   50.09   12.50
  -2   9  -2   38.30    6.60
   2  -9  -2   38.70    8.30
   3   9  -2   38.90    8.60
   3  -9   2   44.50    9.50
  -3   9  -2   40.70   11.00
   4  -9   2   16.30    9.80
   4   9  -2   16.60    8.30
  -4   9   2    8.30   11.30
   4  -9   2   25.10   11.20
   4  -9  -2   10.10    9.40
  -4   9  -2   28.00   12.10
  -5   9   2   76.39   15.60
   5  -9   2   63.29   12.40
   5  -9   2   85.59   14.80
   5  -9  -2   61.59   12.50
  -5   9  -2   90.69   16.90
   5  -9  -2   70.89   13.80
   6  -9   2   49.70   15.00
   6  -9   2   19.90   17.70
  -6   9   2   59.09   18.50
   6  -9  -2   50.29   15.10
   6  -9  -2   71.19   17.20
  -6   9  -2   58.79   18.60
   0 -10   2   45.10    8.10
   0  10  -2   35.90    7.70
   0 -10  -2   38.70    8.30
   1 -10   2  100.79   14.10
   1  10  -2  111.09   13.50
  -1  10   2  124.19   17.00
   1 -10  -2   95.39   13.90
  -1  10  -2   97.59   16.70
  -1  10  -2  103.09   12.30
   2  10  -2    8.30    7.80
  -2  10   2   23.00   10.30
   2 -10   2   14.90   11.10
  -2  10  -2   19.30   10.40
  -2  10  -2   11.00    7.10
   2 -10  -2   16.90    8.40
   3  10  -2   38.80    9.60
   3 -10   2   23.20    9.90
  -3  10   2   17.90   12.20
  -3  10  -2   21.50    7.50
   3 -10  -2    9.80    9.70
  -3  10  -2   19.90   12.30
   4  10  -2    9.00    9.60
  -4  10   2    9.70   14.40
   4 -10   2   -0.80   17.30
   4 -10   2   10.40   11.50
   4 -10  -2    3.50   11.10
  -4  10  -2    7.70   14.30
  -5  10   2   60.99   18.50
   5 -10   2   59.69   14.70
   5 -10  -2   83.19   15.70
  -5  10  -2   54.29   19.00
   0 -11   2  -16.10   10.50
   0  11  -2    3.30    8.80
   0 -11  -2    5.70    9.40
   1  11  -2   59.49   10.40
   1 -11   2   33.60   11.30
  -1  11  -2   44.50    9.60
   1 -11  -2   52.09   10.80
   2 -11   2   60.19   12.10
  -2  11   2   43.60   13.70
   2  11  -2   42.20   10.80
  -2  11  -2   49.50   11.70
   2 -11  -2   49.50   12.50
  -2  11  -2   51.89   13.70
   3 -11   2  113.29   14.30
   3  11  -2   92.69   13.40
  -3  11   2   92.39   16.00
  -3  11  -2   93.39   16.60
   3 -11  -2   72.19   14.00
   0   0  -3    1.40    0.90
   0   0   3    2.00    0.80
   0   0  -3    0.90    0.70
   0   0  -3    0.30    0.80
   0   0   3    1.60    0.90
   0   0   3    2.20    1.00
   0   0  -3    1.90    0.80
   0   0   3    1.10    0.70
   1   0   3 4563.44  128.09
   1   0   3 4388.76  128.09
   1   0  -3 4319.57  127.19
  -1   0   3 4322.97  127.79
  -1   0   3 4344.97  128.19
   1   0  -3 4258.27  127.79
  -1   0   3 4259.87  127.29
  -1   0  -3 4383.46  128.09
  -1   0  -3 4520.35  128.09
   1   0   3 4382.96  127.59
   1   0  -3 4212.68  127.09
  -1   0  -3 4463.85  127.59
  -1   0  -3 4419.26  127.09
   1   0  -3 4412.86  128.19
  -2   0  -3  356.16   13.80
   2   0  -3  369.96   12.50
  -2   0   3  378.76   13.40
  -2   0  -3  356.76   13.50
  -2   0  -3  363.16   12.70
  -2   0   3  366.06   14.10
   2   0   3  367.86   12.80
   2   0  -3  369.86   13.50
   2   0  -3  359.46   13.90
   2   0   3  346.67   13.50
  -2   0   3  361.46   12.00
  -3   0  -3  862.91   30.00
   3   0   3  886.71   29.70
  -3   0  -3  905.11   28.40
  -3   0   3  879.31   31.20
   3   0   3  875.01   28.30
  -3   0   3  857.21   29.20
   3   0  -3  835.72   29.80
   3   0  -3  838.32   27.10
  -3   0  -3  908.21   29.80
  -3   0   3  857.01   27.20
   3   0   3  909.51   30.50
   3   0  -3  852.21   28.00
   3   0  -3  836.92   29.70
  -4   0  -3   12.30    3.40
  -4   0   3   18.00    4.70
   4   0  -3   21.90    4.10
  -4   0   3   18.60    2.80
   4   0   3   17.10    5.50
   4   0   3   16.60    4.00
  -4   0  -3   18.60    4.30
  -4   0   3   17.70    3.90
   4   0   3   15.40    3.30
   4   0  -3   16.00    5.00
  -4   0  -3   20.40    4.40
   4   0  -3   21.90    3.50
  -5   0  -3  202.58   13.60
  -5   0   3  212.78   14.40
  -5   0   3  227.68   13.20
   5   0   3  224.98   10.90
   5   0  -3  192.68   14.90
  -5   0   3  216.98   10.00
  -5   0  -3  225.38   11.00
  -5   0  -3  225.18   13.90
  -5   0  -3  215.58   11.50
   5   0  -3  203.48   10.30
   5   0  -3  220.38   13.20
   5   0   3  223.38   13.10
   5   0   3  212.28   16.10
   6   0   3  100.29    8.70
  -6   0   3   78.49    8.10
  -6   0  -3  104.49   11.00
   6   0  -3   94.69    8.30
  -6   0   3   66.29   10.60
  -6   0  -3   99.49    9.70
   6   0   3  105.39   11.30
   6   0  -3  100.99   11.20
  -6   0  -3  105.49   12.60
   7   0   3   27.50    8.30
   7   0   3   41.90    6.60
  -7   0  -3   43.50    8.10
   7   0  -3   42.90    9.20
  -7   0  -3   35.00   10.00
   7   0  -3   37.50    7.10
  -7   0   3   34.70   10.90
   8   0  -3    6.60    7.80
   8   0   3   26.30    7.80
   8   0  -3   17.50    9.70
  -8   0   3    7.30   13.20
   8   0   3   30.40    9.90
  -8   0  -3    2.30   12.00
   9   0  -3  174.78   23.90
  -9   0  -3  206.88   29.50
   9   0   3  184.78   18.90
  -9   0   3  201.28   30.00
  -9   0  -3  196.98   24.60
   9   0   3  174.18   23.70
 -10   0   3   43.80   22.90
 -10   0  -3  108.29   25.10
  10   0  -3   44.50   18.70
 -10   0  -3   42.80   21.20
  10   0   3   20.00   19.20
   0  -1   3    9.70    1.60
   0  -1   3   13.10    2.00
   0   1  -3   10.50    1.80
   0  -1   3   12.30    2.20
   0   1  -3    9.40    1.70
   0   1   3   13.40    2.10
   0  -1   3   11.60    1.80
   0   1  -3   12.30    1.70
   0  -1  -3   15.30    2.00
   0   1  -3   11.90    2.00
  -1   1   3   86.69    4.70
   1  -1   3   99.99    4.90
   1  -1   3   85.09    4.80
  -1   1   3   86.29    5.10
   1   1  -3   96.99    4.70
   1   1  -3   96.59    4.50
   1   1  -3   93.59    4.50
   1  -1   3   87.99    4.50
   1  -1   3   81.19    4.50
  -1   1   3   84.49    4.10
  -1  -1  -3   74.09    3.80
  -1   1  -3   91.79    4.60
   1  -1  -3   85.59    4.90
  -1   1  -3   98.49    4.80
  -1   1  -3   96.79    4.70
   1   1   3   74.99    4.20
  -1  -1   3  100.39    4.50
   1  -1  -3   90.69    4.30
   1  -1  -3   91.89    4.60
  -1   1  -3   90.79    4.80
  -1  -1   3  106.09    4.60
  -2  -1  -3  982.70   29.80
   2  -1   3  973.50   31.50
   2  -1   3 1016.80   31.70
  -2  -1  -3  956.60   31.10
   2  -1   3  983.50   30.90
   2   1  -3  911.31   30.20
   2   1  -3  961.00   30.80
   2   1  -3  978.50   31.20
  -2   1   3  981.40   31.80
  -2  -1   3  967.50   31.50
  -2   1  -3 1010.10   31.00
  -2  -1   3  988.60   30.90
   2  -1  -3  931.81   31.50
   2  -1  -3  914.21   30.90
  -2   1  -3  986.80   31.30
   2   1   3  945.81   29.60
  -2  -1   3  942.61   30.30
  -2   1  -3  983.20   31.40
  -2   1  -3 1007.90   30.90
   2   1   3  936.41   30.50
   2   1   3  960.50   31.00
   3   1  -3  246.58   11.60
  -3  -1  -3  250.07   10.60
   3  -1   3  253.17   11.30
   3  -1   3  251.97   12.60
   3   1  -3  234.98   10.30
  -3  -1  -3  257.57   11.70
  -3  -1  -3  229.18   10.80
  -3   1   3  261.57   11.40
  -3  -1  -3  255.67   12.30
   3   1  -3  239.38   11.90
  -3   1  -3  275.27   12.30
  -3   1  -3  278.97   11.70
  -3  -1   3  271.47   12.90
   3  -1  -3  276.77   12.90
   3   1   3  269.87   11.70
  -3   1  -3  286.07   11.40
  -3  -1   3  274.57   11.70
   3   1   3  270.67   10.20
   3  -1  -3  244.08   13.60
  -3  -1   3  268.17   10.70
   3  -1  -3  280.27   11.70
   3   1   3  262.97   12.50
   4  -1   3  257.97   14.70
   4  -1   3  267.97   11.90
  -4  -1  -3  255.37   11.60
   4   1  -3  278.37   13.10
   4   1  -3  266.07   13.70
  -4  -1  -3  240.38   12.90
  -4   1   3  245.28   14.30
  -4   1   3  252.87   12.50
   4   1  -3  273.97   11.00
  -4  -1  -3  262.27   13.60
  -4  -1  -3  259.97   10.90
   4  -1   3  244.48   12.90
  -4  -1   3  294.57   13.40
  -4  -1   3  302.37   14.60
   4   1   3  260.67   12.50
  -4  -1   3  286.37   11.40
   4   1   3  261.37   14.00
   4   1   3  240.88   10.60
  -4   1  -3  257.47   13.50
  -4   1  -3  243.68   13.20
   4  -1  -3  250.77   11.60
  -4   1  -3  282.67   12.70
   4  -1  -3  225.68   13.80
   4  -1  -3  257.37   13.10
  -4   1  -3  262.47   12.00
  -5  -1  -3  161.88   12.40
   5  -1   3  144.49   15.10
  -5  -1  -3  165.08   10.00
   5  -1   3  159.28   11.40
   5  -1   3  169.08    9.90
  -5  -1  -3  166.88    9.40
   5   1  -3  157.28   13.40
  -5  -1  -3  148.99   12.10
   5   1  -3  157.88   11.10
  -5   1   3  168.68   11.90
  -5   1   3  175.08   13.50
  -5  -1   3  157.18   12.40
   5   1   3  143.99   14.10
  -5  -1   3  151.08    9.40
   5  -1  -3  162.98    9.70
  -5  -1   3  146.39   12.40
   5  -1  -3  162.88   11.10
   5  -1  -3  165.28   14.30
  -5   1  -3  144.09   12.20
  -5   1  -3  153.58   10.70
   5   1   3  168.78   11.10
  -5   1  -3  137.79   12.40
  -5   1  -3  158.88   11.10
  -6  -1  -3   33.40    7.80
  -6   1   3   37.90    8.90
  -6  -1  -3   45.30    6.40
   6  -1   3   36.80    5.90
   6   1  -3   38.10    6.80
   6  -1   3   37.40    6.90
  -6   1  -3   25.90    7.50
  -6  -1   3   29.70    5.80
  -6   1  -3   26.90    7.60
  -6  -1   3   34.90    8.60
   6   1   3   28.80    6.60
   6  -1  -3   33.20    6.90
   6  -1  -3   29.80    5.90
  -6   1  -3   35.10    7.10
  -6   1  -3   25.70    5.10
   7  -1   3   56.29    9.00
   7   1  -3   42.50    8.40
   7  -1   3   47.70    7.50
  -7   1   3   58.19   11.90
  -7  -1  -3   63.49   10.80
   7   1   3   55.09    8.80
  -7   1  -3   45.10   10.50
  -7  -1   3   44.10   10.90
  -7   1  -3   40.60    9.00
  -7   1  -3   50.09    7.70
   7  -1  -3   44.50    9.20
  -7  -1   3   46.00    8.10
   7  -1  -3   47.50    7.40
   8  -1   3   84.39   14.30
   8   1  -3   90.29   13.10
   8  -1   3  113.29   19.00
  -8   1   3   92.99   15.10
  -8  -1  -3  134.19   20.80
  -8   1  -3  119.19   18.40
  -8   1  -3  134.29   19.50
   8  -1  -3  112.59   18.40
   8   1   3   99.39   17.20
   8  -1  -3   91.19   14.40
  -8  -1   3  122.89   22.00
   9  -1   3   24.90   11.10
   9  -1   3   28.80   14.80
  -9  -1  -3   39.80   17.70
  -9   1   3   25.00   16.90
   9   1  -3   42.30   13.90
  -9   1   3   35.90   14.90
   9   1   3    9.00   13.50
   9  -1  -3   41.60   11.80
  -9   1  -3   50.29   15.70
  -9  -1   3   49.20   18.40
   9  -1  -3   52.19   14.20
  -9   1  -3   35.80   17.10
  10   1  -3   24.80   19.00
 -10   1   3   10.30   19.60
 -10  -1  -3    9.60   22.30
 -10   1   3   38.40   23.70
  10  -1   3   16.90   15.70
  10  -1   3   35.10   19.80
 -10  -1  -3   15.70   21.00
 -10   1  -3   32.80   21.30
  10  -1  -3   45.00   20.10
  10   1   3   -2.80   18.10
 -10   1  -3  -19.90   22.60
 -10  -1   3   32.30   23.90
   0  -2   3 3040.80   88.19
   0   2  -3 2933.61   88.69
   0  -2  -3 3037.10   87.79
   0  -2  -3 2984.50   87.69
   0  -2   3 3051.49   87.89
   0  -2  -3 2971.30   88.39
   0   2  -3 2938.81   88.19
   0  -2   3 2872.71   89.69
   0   2   3 2894.81   88.49
   0   2   3 2950.20   87.79
   0  -2   3 3013.10   87.79
   0   2  -3 3076.29   87.89
   1   2  -3 2564.24   79.99
   1  -2   3 2634.74   80.19
  -1  -2  -3 2717.73   79.99
   1  -2   3 2597.84   80.39
  -1  -2  -3 2750.62   79.19
  -1   2   3 2709.63   80.59
  -1  -2  -3 2650.23   79.59
   1  -2   3 2574.74   79.89
  -1   2   3 2778.72   80.09
   1  -2   3 2653.33   79.69
   1  -2  -3 2794.42   79.89
  -1   2  -3 2676.73   79.69
  -1  -2   3 2689.03   80.19
   1  -2  -3 2753.12   80.59
  -1  -2   3 2732.73   79.29
  -1   2  -3 2657.43   80.29
   1   2   3 2673.93   79.69
  -1   2  -3 2658.23   80.59
   1  -2  -3 2788.72   79.59
  -1  -2   3 2625.04   79.49
  -2  -2  -3  178.98    9.10
   2   2  -3  220.38    8.70
  -2  -2  -3  202.88    8.80
   2  -2   3  182.28    9.30
   2   2  -3  205.98    8.90
  -2   2   3  201.38    9.50
   2  -2   3  192.48    9.30
  -2   2   3  218.28    9.60
   2  -2   3  178.98    9.10
   2  -2   3  187.68    9.00
   2   2  -3  212.68    8.70
  -2   2   3  187.28    8.10
  -2   2  -3  188.68    9.10
  -2  -2   3  222.08    9.10
   2  -2  -3  191.88    9.10
  -2  -2   3  220.78    8.70
   2   2   3  211.88    8.40
  -2  -2   3  208.18    9.30
   2  -2  -3  188.78    8.70
  -2   2  -3  190.88    9.10
   2  -2  -3  195.18    9.30
  -2   2  -3  197.68    9.30
  -2   2  -3  182.48    9.20
  -3  -2  -3 1312.37   41.40
   3  -2   3 1266.97   42.80
  -3  -2  -3 1369.26   41.80
   3  -2   3 1247.88   42.00
  -3   2   3 1369.76   42.70
  -3   2   3 1266.37   41.10
  -3  -2  -3 1349.07   42.40
   3  -2   3 1242.18   42.50
   3   2  -3 1257.27   41.30
   3   2  -3 1239.88   41.30
  -3  -2   3 1287.57   41.30
  -3   2  -3 1255.07   41.80
  -3  -2   3 1309.07   41.70
   3  -2  -3 1280.47   42.90
   3   2   3 1365.76   42.30
   3   2   3 1370.26   40.70
   3  -2  -3 1290.97   42.20
  -3   2  -3 1307.87   42.30
  -3   2  -3 1251.87   42.00
  -3  -2   3 1275.77   42.60
  -3   2  -3 1291.07   42.20
   4   2  -3  647.34   23.00
  -4   2   3  669.13   25.60
  -4   2   3  638.74   23.90
   4   2  -3  670.33   24.10
   4  -2   3  630.84   26.10
   4  -2   3  649.24   25.10
  -4  -2  -3  684.83   25.30
  -4  -2  -3  666.63   24.40
   4  -2   3  666.43   24.30
  -4  -2  -3  643.54   23.50
   4   2  -3  654.43   24.30
   4   2   3  675.03   23.50
  -4   2  -3  608.14   24.50
  -4  -2   3  652.93   24.30
   4  -2  -3  625.94   24.10
  -4  -2   3  666.23   25.90
  -4   2  -3  638.14   24.20
   4   2   3  661.23   24.40
   4  -2  -3  625.84   25.70
  -4   2  -3  657.83   24.80
  -4  -2   3  620.14   23.20
   4  -2  -3  636.24   24.80
  -4   2  -3  648.54   25.00
   5  -2   3 1174.08   42.50
   5   2  -3 1240.28   41.50
  -5   2   3 1130.09   41.10
   5  -2   3 1146.09   40.50
  -5   2   3 1154.58   43.20
  -5  -2  -3 1234.58   42.30
   5   2  -3 1162.98   41.90
  -5  -2  -3 1212.38   40.40
  -5  -2  -3 1264.47   43.30
   5   2  -3 1153.58   39.30
  -5  -2   3 1187.58   43.60
  -5   2  -3 1231.38   42.30
  -5  -2   3 1191.08   39.90
  -5   2  -3 1148.19   42.20
   5  -2  -3 1156.58   42.20
   5   2   3 1246.98   42.10
   5  -2  -3 1222.38   41.10
  -5   2  -3 1121.79   41.80
   5   2   3 1270.67   41.00
  -5   2  -3 1112.99   40.70
   6   2  -3  696.73   29.80
  -6  -2  -3  697.53   30.60
   6  -2   3  699.43   29.90
  -6   2   3  634.94   29.10
   6   2  -3  708.53   28.60
  -6   2   3  650.83   30.20
   6  -2   3  686.23   27.30
   6  -2  -3  676.93   27.20
   6   2   3  683.33   27.70
  -6   2  -3  694.93   29.90
   6  -2  -3  705.53   29.70
  -6   2  -3  700.33   29.40
   6   2   3  664.93   28.90
  -6  -2   3  707.43   31.70
  -6  -2   3  673.23   26.10
   7   2  -3  323.87   19.90
  -7   2   3  337.17   21.30
  -7  -2  -3  372.56   23.10
   7  -2   3  328.07   21.20
  -7   2   3  392.16   23.70
   7  -2   3  333.37   18.50
  -7   2  -3  344.77   22.00
  -7  -2   3  314.67   25.40
   7  -2  -3  339.37   21.10
  -7   2  -3  322.77   21.40
   7  -2  -3  363.56   18.80
   7   2   3  342.27   19.70
   8  -2   3  122.19   15.60
  -8  -2  -3  125.39   22.70
  -8   2   3  138.89   21.60
   8   2  -3  116.59   17.40
   8   2   3  118.39   17.20
   8  -2  -3  129.99   16.20
  -8   2  -3  169.98   21.40
  -8   2  -3  139.59   19.90
  -8  -2   3   98.39   16.50
   8   2   3   99.89   12.70
  -9  -2  -3  113.59   20.30
  -9   2   3   68.59   17.30
   9  -2   3   52.99   15.30
   9  -2   3   46.70   15.40
  -9   2   3   79.69   16.30
   9   2  -3   45.00   14.40
  -9   2  -3   50.49   17.00
   9  -2  -3   72.99   16.30
  -9   2  -3   73.59   16.00
  -9  -2   3   54.29   20.00
   9   2   3   74.99   14.20
   9  -2  -3   68.99   12.80
   9   2   3   91.99   15.40
 -10  -2  -3  256.87   43.00
 -10   2   3  242.18   39.30
 -10   2   3  249.88   39.80
  10   2  -3  335.07   34.70
  10  -2   3  321.67   29.10
  10  -2   3  394.16   39.20
  10  -2  -3  315.87   37.50
 -10  -2   3  307.77   45.10
 -10   2  -3  356.96   39.50
  10   2   3  353.16   36.10
  10  -2  -3  285.07   30.40
 -10   2  -3  344.47   36.90
   0  -3   3  444.96   15.30
   0  -3   3  444.96   15.60
   0   3   3  435.46   15.60
   0  -3  -3  400.76   15.90
   0  -3   3  442.36   16.40
   0  -3  -3  421.26   15.00
   0   3  -3  435.06   15.60
   0   3   3  414.46   15.90
   0  -3  -3  426.26   15.60
   0   3  -3  438.96   16.40
   1  -3   3 1296.27   40.90
  -1  -3  -3 1260.97   40.00
  -1   3   3 1316.37   41.00
   1   3  -3 1266.77   40.80
   1  -3   3 1322.27   40.20
   1  -3   3 1303.17   39.90
   1  -3   3 1311.67   41.50
  -1  -3  -3 1306.17   40.50
  -1  -3   3 1303.17   40.90
   1  -3  -3 1319.07   40.60
  -1   3  -3 1238.98   39.90
   1  -3  -3 1294.57   41.20
   1  -3  -3 1233.28   38.90
  -1   3  -3 1282.07   40.70
   1   3   3 1257.87   40.30
  -1  -3   3 1273.67   41.30
  -1   3  -3 1288.97   41.70
  -2  -3  -3  552.84   19.00
   2  -3   3  534.85   20.60
   2  -3   3  565.14   20.20
  -2  -3  -3  546.05   19.40
   2  -3   3  536.85   20.40
   2  -3   3  537.45   20.20
   2   3  -3  522.05   20.10
  -2  -3  -3  537.45   20.00
  -2   3  -3  574.34   19.00
  -2  -3   3  537.45   19.50
  -2   3  -3  582.94   20.70
  -2  -3   3  585.34   20.50
   2   3   3  573.84   19.40
  -2   3  -3  620.04   21.50
   2  -3  -3  565.84   20.10
   2  -3  -3  565.54   20.70
   2  -3  -3  583.14   21.10
  -2   3  -3  579.24   19.30
   2  -3  -3  568.34   19.60
   3  -3   3   12.30    3.50
  -3   3   3    9.10    2.60
   3  -3   3   20.30    3.80
  -3   3   3   15.90    4.00
  -3  -3  -3   18.20    3.80
   3  -3   3   10.60    4.20
  -3   3   3    9.90    4.10
   3  -3   3   19.40    3.60
  -3  -3  -3   12.00    3.20
  -3   3  -3   13.90    3.50
  -3  -3   3   15.50    3.70
   3  -3  -3    9.30    3.60
  -3  -3   3   12.10    3.20
  -3  -3   3   10.50    2.90
  -3   3  -3   13.20    3.70
  -3   3  -3   12.60    3.20
   3  -3  -3   16.50    3.90
   3  -3  -3    2.70    4.20
   3   3   3   13.30    2.90
   4  -3   3   99.59    9.10
  -4   3   3  119.19    8.60
  -4  -3  -3  117.09    9.70
   4   3  -3  121.99    8.10
  -4   3   3  113.89    9.60
   4  -3   3   85.29   11.00
   4  -3   3  112.29    8.80
  -4  -3  -3  117.79    9.40
  -4   3   3  121.49   10.00
  -4  -3  -3  115.49    9.10
   4   3  -3  121.39    8.90
  -4   3  -3  108.29    9.70
   4  -3  -3  100.29    8.80
  -4  -3   3  125.49   10.00
  -4   3  -3  106.49    9.00
   4  -3  -3  149.29   12.10
   4  -3  -3  117.49    8.90
   4  -3  -3  114.39   10.00
  -4   3  -3  101.69    9.80
  -4  -3   3  131.19    9.40
  -4  -3   3  121.19    9.20
  -4   3  -3  100.09    9.00
   5   3  -3  395.06   17.70
   5  -3   3  363.56   18.50
  -5   3   3  359.76   18.70
  -5   3   3  333.17   18.30
   5  -3   3  347.87   17.30
   5   3  -3  375.66   16.30
  -5  -3  -3  368.66   19.40
  -5   3   3  357.66   17.50
   5   3  -3  388.66   16.90
   5  -3  -3  370.56   18.50
  -5   3  -3  365.96   18.60
   5   3   3  395.76   15.30
  -5   3  -3  326.47   18.20
  -5  -3   3  372.86   18.80
   5  -3  -3  353.26   17.80
  -5   3  -3  342.87   18.00
  -5  -3   3  377.46   20.00
   6   3  -3  172.38   15.90
   6  -3   3  197.78   13.30
   6  -3   3  176.18   14.60
  -6   3   3  193.98   15.60
  -6  -3  -3  170.68   16.00
  -6   3   3  197.18   15.70
   6   3  -3  180.68   13.10
   6   3   3  171.28   10.90
  -6   3  -3  179.78   14.90
   6  -3  -3  190.78   13.20
  -6   3  -3  178.38   14.70
   6  -3  -3  179.68   14.40
  -6  -3   3  175.68   17.20
   7  -3   3   97.19   15.20
  -7  -3  -3  113.59   17.20
   7   3  -3   95.19   13.60
  -7   3   3  110.09   16.30
   7  -3   3   94.29   12.60
  -7   3  -3   95.99   15.70
  -7   3  -3  111.19   15.30
   7   3   3  123.89   11.30
   7   3   3   97.69   13.70
  -7  -3   3  116.49   19.30
   7  -3  -3  111.19   15.30
   7  -3  -3   92.99   13.60
  -8  -3  -3  110.39   17.90
   8  -3   3  121.39   16.10
  -8   3   3  119.39   20.90
   8   3  -3  130.39   18.60
   8  -3   3  122.89   16.90
  -8   3   3  119.39   16.90
  -8  -3   3  106.49   21.70
   8  -3  -3  112.39   17.60
   8   3   3  107.79   12.80
   8  -3  -3  131.19   19.40
   8   3   3  124.59   17.50
  -9   3   3   87.99   18.40
   9  -3   3  114.99   17.90
  -9  -3  -3  100.99   20.30
   9  -3   3   92.39   14.30
   9   3  -3   52.59   16.50
  -9   3   3  103.89   18.60
   9   3   3  105.89   16.10
  -9  -3   3  104.59   22.10
   9  -3  -3   72.59   14.30
  -9   3  -3  101.79   18.00
   9   3   3   80.29   11.00
   9  -3  -3   94.19   17.60
  -9   3  -3  126.99   19.10
  10  -3   3   93.19   23.70
  10   3  -3  100.69   20.90
 -10   3   3  112.59   23.70
 -10   3   3  107.19   23.70
 -10  -3  -3  154.78   31.10
  10  -3   3  131.29   19.10
  10  -3  -3  113.09   19.60
 -10   3  -3  154.78   26.30
  10  -3  -3   98.89   26.00
  10   3   3  103.79   21.20
 -10  -3   3  121.59   31.00
   0  -4   3    8.00    2.50
   0  -4   3   12.70    3.50
   0  -4   3    7.10    2.40
   0  -4  -3   15.70    3.20
   0  -4  -3   10.20    2.40
   0  -4  -3   13.40    2.90
   0   4  -3   11.30    2.80
   0   4  -3    6.30    2.80
   0   4  -3   13.50    2.90
   0   4   3   10.90    3.00
   0   4   3   10.20    2.60
   1  -4   3  767.32   26.40
  -1  -4  -3  741.43   25.40
  -1   4   3  735.53   27.20
   1  -4   3  722.93   26.90
   1   4  -3  768.32   26.50
  -1  -4  -3  749.73   25.90
  -1   4   3  721.83   24.40
  -1  -4  -3  764.12   26.00
  -1  -4   3  809.42   27.50
  -1   4  -3  749.62   25.50
   1  -4  -3  736.43   26.50
  -1  -4   3  799.52   26.60
   1  -4  -3  712.83   24.50
   1  -4  -3  754.22   26.10
  -1   4  -3  795.12   26.60
  -1   4  -3  790.22   27.60
   1   4   3  745.43   26.00
   1   4   3  781.12   26.00
  -2   4   3  332.47   14.30
   2  -4   3  298.07   13.80
   2  -4   3  290.67   12.80
   2  -4   3  308.77   12.80
  -2  -4  -3  288.27   13.10
   2   4  -3  309.97   13.40
  -2  -4  -3  309.47   12.90
  -2  -4  -3  317.47   12.10
   2  -4   3  295.27   13.60
   2  -4  -3  313.87   14.20
   2  -4  -3  292.27   13.80
   2  -4  -3  304.47   13.30
  -2  -4   3  297.97   14.10
  -2   4  -3  285.07   14.20
  -2  -4   3  303.77   13.50
  -2   4  -3  279.77   11.80
  -2   4  -3  269.47   13.50
   2  -4  -3  301.97   12.90
   2   4   3  292.77   12.40
  -3  -4  -3   78.19    7.70
   3  -4   3   84.29    7.60
   3  -4   3   71.39    7.40
   3   4  -3   76.69    6.80
   3  -4   3   78.09    8.70
  -3   4   3   86.49    8.30
   3  -4   3   76.19    8.50
  -3  -4  -3   87.49    7.20
  -3  -4   3   70.19    7.70
  -3   4  -3   66.99    8.70
  -3   4  -3   78.99    5.60
   3  -4  -3   85.09    9.50
  -3  -4   3   73.99    6.90
   3  -4  -3   93.99    7.90
   3   4   3   89.19    6.50
  -3   4  -3   81.79    8.10
   3  -4  -3   61.29    9.20
   3  -4  -3   78.79    7.00
  -3  -4   3   86.99    8.10
   4  -4   3   77.89    8.50
  -4  -4  -3   83.19    9.60
  -4  -4  -3   83.19    9.60
   4   4  -3   77.69    7.50
  -4   4   3   63.09    7.20
  -4   4   3   80.29    9.30
   4  -4   3   68.29    8.60
  -4   4  -3   65.59    9.00
   4   4   3   74.49    6.80
   4  -4  -3   66.49    8.50
  -4  -4   3   69.79    8.90
  -4   4  -3   61.09    7.70
   4  -4  -3   84.29   12.10
  -4   4  -3   64.99    8.80
  -4  -4   3   58.49    9.20
   4  -4  -3   57.69    8.60
  -5   4   3  336.17   18.50
   5   4  -3  326.67   15.70
  -5   4   3  324.87   17.30
  -5   4   3  317.57   15.50
   5  -4   3  310.57   17.00
   5  -4   3  313.37   17.70
  -5  -4  -3  323.47   18.30
   5   4   3  308.77   14.00
  -5  -4   3  312.67   19.20
   5  -4  -3  304.97   17.40
   5  -4  -3  302.37   17.10
  -5   4  -3  301.47   17.10
  -5   4  -3  333.37   18.40
  -5   4  -3  320.17   16.60
  -6   4   3   45.70    8.90
  -6  -4  -3   55.09    9.60
   6  -4   3   47.20    7.90
   6  -4   3   50.59    8.90
   6   4  -3   40.40    6.60
  -6   4   3   45.60    9.00
  -6   4  -3   44.50    8.50
  -6  -4   3   53.49   10.80
   6   4   3   57.09    8.40
  -6   4  -3   70.49   12.50
   6  -4  -3   53.19    8.50
   6  -4  -3   54.69    8.40
   7  -4   3   43.50   10.60
  -7   4   3   39.30   11.10
  -7  -4  -3   51.49   12.80
   7  -4   3   32.80    9.20
  -7   4   3   41.30   10.60
  -7  -4   3   41.20   13.20
   7  -4  -3   50.99    9.60
  -7   4  -3   58.79   11.30
  -7   4  -3   42.50   10.10
   7   4   3   36.30    6.50
   7  -4  -3   40.40   10.40
  -8  -4  -3    6.40   16.80
   8  -4   3   16.10   12.20
  -8   4   3   20.10   13.40
  -8   4   3   20.50   14.40
   8  -4   3   -1.00   10.50
   8  -4  -3   -8.00   12.30
  -8   4  -3   14.90   14.20
   8   4   3   22.30    8.20
   8  -4  -3   43.50   15.50
  -8   4  -3   21.50   15.80
   9  -4   3  139.99   17.70
  -9  -4  -3  227.48   39.10
  -9   4   3  167.88   30.80
   9  -4   3  138.69   20.60
  -9   4   3  179.28   30.80
  -9   4  -3  170.98   31.40
   9  -4  -3  135.99   17.80
   9  -4  -3  182.78   29.20
  -9   4  -3  186.78   29.20
  -9  -4   3  153.48   26.50
   0  -5  -3   33.70    6.00
   0  -5   3   27.10    4.60
   0   5   3   40.50    4.70
   0   5   3   36.80    5.40
   0   5  -3   36.10    5.90
   0   5  -3   30.80    5.10
   0  -5   3   28.10    4.00
   0  -5  -3   33.30    5.10
   0  -5   3   40.50    5.40
   0  -5   3   31.70    4.50
   0  -5  -3   38.10    5.60
   1  -5   3   19.70    4.80
  -1  -5  -3   24.10    4.00
   1  -5   3   24.90    4.20
   1   5  -3   23.70    3.90
  -1   5   3   27.90    4.30
  -1  -5  -3   33.90    5.90
  -1  -5  -3   31.70    4.40
  -1   5   3   27.40    4.80
  -1   5  -3   29.10    4.80
   1  -5  -3   25.30    4.50
  -1   5  -3   29.10    5.70
   1   5   3   25.60    4.40
   1  -5  -3   24.00    4.20
   1   5   3   24.60    4.10
  -1  -5   3   16.60    2.90
  -1   5  -3   21.60    4.90
   1  -5  -3   25.00    4.70
  -1  -5   3   20.40    3.70
   1  -5  -3   20.60    3.30
   2  -5   3  303.97   14.30
  -2   5   3  273.47   14.50
   2  -5   3  266.27   14.60
   2   5  -3  311.17   14.30
   2  -5   3  298.47   13.30
  -2  -5  -3  305.57   14.10
  -2  -5  -3  293.27   13.90
  -2  -5  -3  312.37   12.50
   2   5   3  303.77   13.00
  -2   5  -3  297.77   12.30
   2   5   3  305.47   13.70
  -2   5  -3  311.97   15.50
   2  -5  -3  263.77   13.70
  -2   5  -3  280.37   15.00
  -2  -5   3  293.27   14.20
   2  -5  -3  257.97   14.30
  -2  -5   3  286.37   14.90
   2  -5  -3  284.57   14.30
  -3  -5  -3   67.99    8.70
   3  -5   3   77.89    8.10
   3   5  -3   73.59    7.60
  -3   5   3   73.29    8.90
   3  -5   3   67.99    8.20
   3  -5   3   75.69   10.30
  -3  -5  -3   66.29    6.10
  -3   5  -3   59.49    7.50
  -3   5  -3   83.19    9.40
   3  -5  -3   61.59    7.60
   3   5   3   70.79    6.70
   3  -5  -3   74.09   10.90
   3  -5  -3   78.79    8.30
  -4  -5  -3   35.00    6.30
   4  -5   3   30.20    5.80
   4  -5   3   32.10    6.50
   4   5  -3   27.00    4.90
  -4   5   3   38.60    7.20
   4  -5  -3   36.60    6.70
  -4  -5   3   34.10    6.50
  -4  -5   3   31.70    5.90
  -4   5  -3   35.40    6.80
   4   5   3   46.40    6.50
   4  -5  -3   33.30    6.30
  -5  -5  -3  269.87   16.90
   5  -5   3  244.08   15.80
   5   5  -3  242.38   14.30
   5  -5   3  259.97   16.50
  -5   5   3  248.18   17.00
  -5   5  -3  233.68   16.90
  -5   5  -3  228.48   14.90
   5  -5  -3  231.48   15.70
   5  -5  -3  242.48   15.90
  -5  -5   3  257.17   17.80
  -5   5  -3  244.58   14.70
   5   5   3  239.78   12.60
  -6   5   3   39.30    8.80
  -6   5   3   47.30    9.10
   6  -5   3   48.40    9.70
   6  -5   3   58.19    9.30
  -6   5   3   54.89   10.80
   6   5  -3   70.49   11.00
  -6  -5  -3   67.29   11.30
  -6   5  -3   58.19    8.90
  -6  -5   3   60.19   11.60
   6  -5  -3   58.09    9.80
  -6   5  -3   45.70    9.80
   6  -5  -3   47.00    9.20
  -7  -5  -3  131.19   24.10
  -7   5   3  117.79   18.00
   7  -5   3  106.89   18.40
  -7   5   3   83.59   17.60
  -7  -5   3  102.09   16.10
   7  -5  -3  102.79   19.10
  -7   5  -3  108.19   17.60
   7  -5  -3  113.19   16.80
   8  -5   3  120.69   15.40
  -8   5   3  129.99   16.20
  -8   5   3  141.49   25.50
   8  -5   3  117.29   17.10
  -8  -5   3  150.18   21.70
  -8   5  -3  149.99   25.70
   8  -5  -3  124.59   17.20
   8  -5  -3  123.89   16.00
  -8   5  -3  143.79   23.70
  -9   5   3  174.68   23.70
   9  -5   3  201.78   34.40
  -9   5   3  206.58   32.30
   9  -5   3  177.08   27.10
  -9  -5  -3  231.38   41.90
  -9   5  -3  184.78   24.30
  -9  -5   3  225.38   30.70
   9  -5  -3  194.28   24.50
   9  -5  -3  185.68   22.10
  -9   5  -3  200.98   32.80
   0  -6   3  147.49    9.70
   0  -6  -3  178.58   11.40
   0   6   3  188.78    9.80
   0   6   3  178.08   11.20
   0  -6   3  163.28   10.30
   0   6  -3  162.58   10.00
   0  -6  -3  175.48   10.20
   0  -6  -3  171.48   10.20
   0  -6  -3  176.38   11.20
   0  -6   3  168.38    9.60
   0   6  -3  152.28   11.30
   1  -6   3  783.12   29.20
  -1   6   3  814.42   27.30
  -1  -6  -3  783.82   28.90
  -1  -6  -3  807.22   29.80
   1  -6   3  797.72   29.40
  -1  -6  -3  829.12   28.00
  -1  -6  -3  793.72   28.40
  -1   6   3  783.52   30.30
   1   6  -3  837.02   29.70
   1  -6  -3  776.52   29.60
   1   6   3  766.32   28.70
  -1  -6   3  807.92   27.10
  -1   6  -3  776.82   30.90
   1  -6  -3  818.52   30.00
   1  -6  -3  783.92   27.50
  -1   6  -3  811.42   28.50
   1   6   3  822.72   28.90
   1  -6  -3  753.42   29.60
   2   6  -3  197.58   12.00
  -2  -6  -3  204.38   12.90
  -2  -6  -3  196.28   10.20
  -2   6   3  182.28   12.70
   2  -6   3  186.18   11.70
   2   6   3  193.48   11.30
   2  -6  -3  175.38    9.10
  -2   6  -3  202.38   10.50
   2   6   3  184.98   10.70
  -2   6  -3  191.58   13.50
   2  -6  -3  201.18   12.40
  -3   6   3  233.28   15.20
   3   6  -3  239.98   13.70
  -3  -6  -3  232.08   14.50
  -3  -6  -3  263.47   11.80
   3  -6   3  216.28   15.10
   3  -6   3  216.78   13.30
   3  -6   3  236.88   14.20
   3  -6  -3  255.17   14.90
   3   6   3  255.87   12.40
  -3   6  -3  237.98   15.50
   3  -6  -3  244.98   15.90
  -3   6  -3  223.68   11.40
   4   6  -3  169.28   12.30
   4  -6   3  186.18   13.50
   4  -6   3  184.68   13.30
  -4   6   3  158.78   14.30
   4   6   3  175.08   10.60
   4  -6  -3  158.78   12.30
   4  -6  -3  154.58   13.40
  -4   6  -3  163.78   14.80
   5  -6   3  266.27   18.00
  -5   6   3  253.87   19.40
   5   6  -3  274.27   16.10
   5  -6   3  284.57   18.20
   5  -6  -3  276.47   18.30
   5  -6  -3  286.47   18.00
  -5  -6   3  342.57   20.30
  -5   6  -3  273.67   19.80
  -6  -6  -3   33.90   12.30
   6  -6   3   20.00    9.40
  -6   6   3   27.80   10.70
   6  -6   3   13.10    8.80
   6   6  -3   29.30    7.50
  -6  -6   3   12.30   11.90
   6  -6  -3   13.60    9.30
  -6   6  -3   26.60   11.00
   6  -6  -3   19.50    9.00
  -7  -6  -3  118.29   17.30
   7  -6   3  115.89   18.00
  -7   6   3   93.49   15.80
   7  -6   3   68.49   14.40
  -7  -6   3  100.69   16.70
   7  -6  -3  121.49   18.90
  -7   6  -3  125.09   22.50
  -8  -6  -3  319.87   38.00
   8  -6   3  260.27   25.60
   8  -6   3  287.77   31.80
  -8   6   3  194.08   31.00
  -8   6  -3  277.47   33.00
  -8  -6   3  247.08   27.90
   8  -6  -3  267.47   26.70
   8  -6  -3  208.38   30.90
   9  -6   3  119.79   23.50
  -9   6   3  108.19   24.40
  -9  -6  -3  142.19   28.60
   9  -6   3   85.19   21.00
   9  -6  -3  112.39   20.50
   9  -6  -3   75.29   21.80
  -9  -6   3  103.59   31.90
  -9   6  -3   98.99   19.60
  -9   6  -3  111.39   26.30
   0   7  -3  306.57   17.30
   0  -7   3  287.97   15.10
   0   7   3  311.77   14.40
   0  -7   3  313.57   14.70
   0  -7  -3  323.87   15.30
   0   7   3  296.77   16.10
   0   7  -3  309.37   15.40
  -1  -7  -3  260.57   14.50
   1   7  -3  261.97   14.50
  -1   7   3  270.47   12.60
   1  -7   3  261.67   14.00
  -1   7   3  259.67   15.30
  -1  -7  -3  297.97   13.60
  -1   7  -3  242.88   13.40
   1  -7  -3  266.57   13.50
   1  -7  -3  284.77   14.80
  -1  -7   3  252.57   12.60
   1   7   3  277.37   13.80
  -1   7  -3  260.67   16.20
  -2  -7  -3  108.79    9.80
  -2   7   3  121.79   11.80
   2  -7   3  139.59   10.70
   2   7  -3  121.89   10.60
   2  -7  -3  112.19    8.60
  -2   7  -3  128.69   12.40
  -2   7  -3  136.49    9.70
   2  -7  -3  119.29   11.40
   3   7  -3   84.99   10.20
  -3  -7  -3   68.19    9.30
   3  -7   3   92.39   10.60
  -3   7   3   81.99   12.40
   3  -7   3   76.09   10.70
  -3   7  -3   85.69   12.30
   3   7   3   69.19    8.70
   3  -7  -3   68.29   10.80
  -3   7  -3   74.29    8.10
   4  -7   3  143.29   14.00
   4   7  -3  146.09   12.40
   4  -7   3  134.89   13.90
  -4   7   3  185.78   16.40
   4  -7  -3  149.69   13.30
  -4   7  -3  129.29   15.50
   4  -7  -3  141.29   13.90
  -5   7   3   79.49   12.80
   5  -7   3   65.19   10.50
   5   7  -3   66.59    9.30
   5  -7   3   60.99   10.50
  -5   7  -3   67.69   12.20
  -5  -7   3   82.89   12.00
   5  -7  -3   77.19   11.10
   5  -7  -3   64.99   10.50
   6   7  -3  128.79   15.60
  -6   7   3  135.09   22.10
   6  -7   3  147.69   18.00
  -6  -7  -3  188.28   26.40
   6  -7   3  133.29   20.60
   6  -7  -3  152.28   21.30
  -6  -7   3  180.18   25.60
  -6   7  -3  148.99   18.60
   6  -7  -3  163.48   18.80
  -7   7   3  199.48   28.90
  -7  -7  -3  241.18   31.70
   7  -7   3  231.78   28.20
   7  -7   3  173.18   22.60
  -7   7  -3  225.88   27.90
   7  -7  -3  184.98   26.30
  -7  -7   3  187.88   32.70
   7  -7  -3  216.18   24.20
  -8  -7  -3   39.10   24.90
   8  -7   3   39.60   16.90
   8  -7   3   32.40   19.70
  -8   7   3   13.50   21.30
  -8   7  -3   38.40   22.00
  -8  -7   3   37.30   27.50
   8  -7  -3   42.10   18.00
   8  -7  -3   29.10   19.20
   0   8   3  251.27   16.30
   0  -8  -3  273.27   15.20
   0   8  -3  264.67   15.20
   0  -8   3  292.17   14.50
   1   8  -3   38.40    6.80
  -1  -8  -3   46.20    6.40
   1  -8   3   45.20    7.00
  -1   8   3   57.89   10.30
  -1   8  -3   32.70    6.20
  -1  -8   3   40.00    6.30
   1  -8  -3   47.30    7.30
  -1   8  -3   49.00    9.40
   2   8  -3    3.50    5.40
  -2   8   3    2.90    6.70
   2  -8   3   16.00    6.20
   2  -8  -3    6.60    5.20
  -2   8  -3    9.50    7.10
  -2   8  -3    6.00    5.00
   2  -8  -3    4.70    5.80
  -3   8   3   42.60    9.30
   3  -8   3   27.40    7.10
   3   8  -3   42.10    7.90
   3  -8   3   42.80    7.90
  -3   8  -3   26.20    9.20
   3  -8  -3   38.50    7.70
  -3   8  -3   32.80    6.10
   4  -8   3  246.08   18.50
  -4   8   3  254.37   20.80
   4  -8   3  283.47   19.40
   4  -8  -3  269.67   18.80
   4  -8  -3  264.47   18.70
  -5   8   3   43.80   12.40
   5  -8   3   55.19   11.00
   5   8  -3   89.39   13.80
   5  -8   3   63.29   12.00
   5  -8  -3   57.39   11.30
   5  -8  -3   47.50   10.30
  -5   8  -3   68.29   14.40
  -6   8   3  451.55   33.30
   6  -8   3  500.15   29.90
  -6  -8   3  593.94   35.90
   6  -8  -3  453.45   30.30
  -6   8  -3  476.25   34.30
   6  -8  -3  500.05   30.50
   7  -8   3   97.89   18.70
   7  -8   3   94.79   16.60
  -7   8   3   95.89   20.90
   7  -8  -3   77.89   19.20
  -7   8  -3   56.99   20.10
   7  -8  -3   97.29   17.60
   0  -9  -3  300.37   16.70
   0  -9   3  261.57   15.40
   0   9  -3  262.27   16.30
   1   9  -3   79.09   12.00
  -1   9   3  107.09   13.70
  -1  -9  -3   88.69   10.50
   1  -9   3   95.39   12.20
  -1   9  -3   97.99   11.40
  -1   9  -3   77.09   14.20
   1  -9  -3   90.19   11.80
   2  -9   3   94.19   13.30
  -2   9   3   91.99   12.60
   2   9  -3   86.09   12.20
   2  -9  -3   73.79   10.80
  -2   9  -3  104.09   11.60
   3  -9   3   44.90   10.70
   3   9  -3   40.60    8.00
  -3   9  -3   27.30    6.90
  -3   9  -3   38.20   11.30
  -4   9   3   29.70   11.70
   4  -9   3   29.80   11.40
   4  -9   3   30.00    9.40
   4   9  -3   26.20    8.70
   4  -9  -3   16.60   11.00
   4  -9  -3   24.70    9.90
  -4   9  -3   -2.00   11.80
   5  -9   3   12.50   11.50
  -5   9   3   13.60   14.60
   5   9  -3   23.80   10.00
   5  -9   3  -11.70   14.00
   5  -9  -3    0.40   13.60
   5  -9  -3   16.70   11.90
  -5   9  -3   37.30   15.40
   6  -9   3  162.88   24.80
   6  -9   3  167.48   20.50
  -6   9   3  209.78   30.70
   6  -9  -3  197.28   29.40
  -6   9  -3  153.38   22.90
   6  -9  -3  175.08   25.10
   0 -10   3   98.09   13.70
   0 -10  -3   94.99   13.40
   0  10  -3   93.29   13.00
  -1  10   3   28.50    9.50
  -1 -10  -3   18.60    7.40
   1 -10   3   13.30    8.10
   1  10  -3   16.60    7.60
   1 -10  -3   18.40    8.30
  -1  10  -3   21.80    7.70
  -1  10  -3   20.60    9.70
  -2  10   3  162.38   18.50
   2 -10   3  119.79   17.60
   2  10  -3  158.98   15.60
   2 -10  -3  154.58   17.40
  -2  10  -3  165.68   14.30
  -2  10  -3  157.98   20.10
   3  10  -3   42.70   10.00
  -3  10   3   54.69   12.70
   3 -10   3   35.80    9.80
  -3  10  -3   34.20    7.80
   3 -10  -3   36.40   10.60
  -3  10  -3   44.50   14.00
   4 -10   3  130.89   24.00
   4 -10   3  179.08   20.60
   4  10  -3  160.98   18.50
  -4  10   3  150.28   24.40
   4 -10  -3  124.19   21.00
  -4  10  -3  141.49   20.40
   5 -10   3   68.59   15.40
   5 -10   3   31.80   17.40
  -5  10   3   47.50   18.20
  -5  10  -3   51.99   18.60
   5 -10  -3   43.50   14.90
   0  11  -3   13.80    8.90
   0 -11   3   22.70   10.50
   0 -11  -3    3.80   16.50
   1 -11   3  140.49   19.20
   1  11  -3  113.99   16.80
  -1  11  -3  117.79   15.90
   1 -11  -3  100.39   12.70
   2 -11   3   20.20   11.60
  -2  11   3   19.10   12.70
   2  11  -3    5.70    9.90
  -2  11  -3   12.20   13.50
   2 -11  -3  -12.80   11.00
   3  11  -3  120.59   19.40
  -3  11   3  104.99   17.10
   3 -11   3  115.39   14.80
  -3  11  -3  146.99   25.90
   3 -11  -3  161.68   21.70
   0   0   4   67.09    3.90
   0   0  -4   70.49    3.40
   0   0  -4   67.89    3.40
   0   0   4   69.99    3.80
   0   0   4   62.99    3.40
   0   0  -4   63.99    3.70
   0   0  -4   69.89    3.80
   1   0   4 2192.08   67.69
   1   0  -4 2329.37   66.99
  -1   0   4 2334.87   67.59
  -1   0   4 2312.67   68.09
   1   0  -4 2213.08   67.49
   1   0  -4 2298.87   67.99
   1   0   4 2212.58   67.29
  -1   0  -4 2279.27   67.39
  -1   0   4 2254.07   66.99
  -1   0  -4 2260.27   67.79
   1   0   4 2322.07   67.79
  -1   0  -4 2252.27   67.69
  -2   0   4   89.49    6.30
   2   0   4   91.29    5.00
   2   0  -4   80.29    4.10
   2   0   4   89.09    6.10
  -2   0   4   88.49    5.10
   2   0  -4   95.89    6.00
   2   0  -4   88.69    5.30
  -2   0  -4   85.29    5.80
  -2   0  -4   87.39    5.50
   2   0   4   85.29    5.60
  -2   0   4   85.39    4.10
   2   0  -4   85.39    4.50
   3   0  -4  270.17   10.30
  -3   0   4  284.07   10.50
   3   0   4  294.07   11.60
  -3   0  -4  290.57   12.80
   3   0   4  296.87   13.60
  -3   0   4  287.47   12.20
   3   0  -4  279.37   13.00
  -3   0  -4  293.87   11.60
  -4   0   4  664.03   21.80
  -4   0   4  674.03   26.30
  -4   0  -4  674.23   25.00
  -4   0  -4  650.83   25.20
   4   0   4  658.03   26.00
   4   0  -4  618.94   24.90
   4   0  -4  665.83   24.90
   4   0   4  669.23   24.90
  -4   0   4  649.34   24.30
   4   0   4  631.74   24.10
   4   0  -4  618.34   21.50
  -4   0  -4  703.73   23.30
   5   0  -4   63.59   11.60
  -5   0  -4   39.10    6.60
  -5   0  -4   46.70    7.00
   5   0   4   58.49    6.10
  -5   0   4   53.39    9.80
  -5   0   4   56.69    6.00
   5   0   4   63.49    8.20
   5   0   4   49.99    9.20
  -5   0  -4   37.80    7.50
   5   0  -4   54.89    8.20
   5   0  -4   54.39    6.20
  -5   0  -4   48.50    5.80
  -6   0  -4  104.79   10.20
   6   0  -4  109.99   11.40
  -6   0  -4  105.79   11.80
   6   0  -4  115.39    9.20
   6   0   4  111.79    8.80
   6   0   4  123.69   11.80
  -6   0   4   83.29   13.90
  -6   0  -4  110.69   13.00
  -7   0  -4   41.80   10.30
   7   0   4   57.39    9.50
   7   0   4   45.80    9.50
  -7   0   4   50.69   11.40
   7   0  -4   28.70    6.80
   7   0  -4   33.30    8.40
  -8   0   4   13.30   13.50
   8   0   4    4.70   10.10
  -8   0  -4   15.70   10.60
  -8   0  -4   19.20   11.90
   8   0  -4   14.50    9.90
   8   0   4    7.70    8.00
   9   0   4   -2.30   13.20
  -9   0  -4    2.50   14.50
   9   0   4   12.10   10.30
   9   0  -4   17.20   13.50
  -9   0  -4   28.40   15.80
  -9   0   4   -3.10   17.90
  10   0  -4  174.08   31.30
  10   0   4  213.78   33.70
 -10   0  -4  242.58   35.10
 -10   0  -4  192.08   29.40
 -10   0   4  268.07   45.40
   0  -1   4 1106.79   34.00
   0   1   4 1196.08   33.80
   0  -1   4 1109.09   34.40
   0   1  -4 1107.09   34.50
   0  -1  -4 1157.68   34.50
   0  -1   4 1101.79   34.30
   0   1  -4 1142.89   34.10
   0  -1  -4 1171.68   34.20
   0   1   4 1145.89   34.60
   0   1  -4 1093.29   34.30
   0  -1   4 1074.79   34.50
   0   1  -4 1087.99   34.10
   1   1  -4  610.44   19.80
  -1   1   4  628.84   19.60
  -1   1   4  639.24   20.40
   1  -1   4  629.44   20.30
   1   1  -4  632.44   19.00
   1  -1   4  597.54   20.30
  -1   1   4  615.04   20.10
   1   1  -4  624.94   20.10
  -1  -1  -4  630.34   19.80
   1   1  -4  630.64   19.90
  -1  -1  -4  623.04   19.90
  -1  -1  -4  625.34   19.80
   1  -1   4  597.34   19.70
  -1  -1  -4  628.14   19.50
   1  -1   4  616.84   20.10
   1  -1  -4  628.24   20.10
   1  -1  -4  602.34   20.10
  -1   1  -4  607.64   20.10
  -1  -1   4  604.14   20.30
  -1   1  -4  571.24   19.80
  -1   1  -4  609.14   20.10
   1  -1  -4  609.34   19.70
  -1   1  -4  584.24   20.20
  -1  -1   4  622.54   19.90
   1   1   4  621.84   19.70
   1   1   4  592.84   19.90
  -1  -1   4  617.04   19.80
   1   1   4  598.74   19.50
   2   1  -4 1103.49   35.60
  -2  -1  -4 1122.79   36.50
  -2   1   4 1149.19   37.20
   2  -1   4 1124.89   36.20
   2  -1   4 1084.99   36.80
  -2   1   4 1119.39   36.00
   2   1  -4 1147.09   36.70
  -2  -1  -4 1200.28   35.40
  -2  -1  -4 1139.29   36.20
   2   1  -4 1185.08   36.50
   2  -1   4 1151.98   36.90
  -2  -1   4 1237.38   36.50
   2   1   4 1158.98   35.90
   2   1   4 1179.68   35.30
  -2   1  -4 1167.88   36.40
   2   1   4 1198.38   36.60
  -2   1  -4 1139.29   36.80
   2  -1  -4 1132.49   37.00
  -2   1  -4 1132.79   36.00
   2  -1  -4 1133.49   36.40
  -2   1  -4 1148.69   36.80
   2  -1  -4 1106.99   36.00
   2   1   4 1158.18   36.10
  -2  -1   4 1170.48   37.00
  -3   1   4 1686.43   53.49
   3  -1   4 1737.53   55.09
   3  -1   4 1708.43   54.69
  -3  -1  -4 1716.43   53.99
   3   1  -4 1729.63   54.29
   3   1  -4 1585.24   52.39
   3  -1   4 1647.14   53.69
  -3   1   4 1678.43   57.29
  -3  -1  -4 1754.32   54.49
  -3  -1  -4 1779.82   52.39
   3   1   4 1701.03   52.09
   3   1   4 1727.13   53.79
  -3   1  -4 1715.63   54.59
  -3   1  -4 1740.23   53.59
   3  -1  -4 1716.43   54.89
   3   1   4 1761.52   54.49
  -3   1  -4 1760.82   53.59
  -3   1  -4 1729.43   54.49
   3  -1  -4 1706.43   53.29
  -3  -1   4 1734.73   53.89
  -3  -1   4 1696.63   52.59
   4   1  -4 1412.96   43.60
   4  -1   4 1441.66   46.60
   4  -1   4 1426.36   44.90
  -4   1   4 1404.36   47.40
  -4  -1  -4 1366.06   45.80
  -4  -1  -4 1345.57   44.00
  -4   1   4 1339.67   45.10
   4   1  -4 1435.56   45.90
   4   1  -4 1385.06   46.20
  -4  -1  -4 1405.26   46.50
   4  -1   4 1425.96   47.30
  -4  -1  -4 1434.66   43.60
  -4   1  -4 1418.56   45.20
   4   1   4 1350.76   45.30
   4  -1  -4 1338.87   46.00
   4  -1  -4 1305.77   46.50
  -4  -1   4 1379.06   43.60
  -4   1  -4 1348.07   46.30
  -4  -1   4 1394.36   45.60
   4   1   4 1335.37   43.10
  -4   1  -4 1425.96   45.00
   4   1   4 1362.96   46.30
   4  -1  -4 1327.97   44.60
  -4   1  -4 1359.26   46.00
  -4  -1   4 1364.76   47.30
   5  -1   4   23.40    5.30
  -5   1   4   30.40    6.80
  -5  -1  -4   26.70    7.70
   5   1  -4   24.80    3.70
   5  -1   4   23.00    4.30
   5  -1   4   32.10    8.70
   5   1  -4   28.90    5.60
  -5  -1  -4   26.60    5.00
  -5  -1  -4   37.10    4.90
   5   1  -4   31.60    7.20
  -5   1   4   21.30    5.90
  -5  -1  -4   37.20    6.40
   5  -1  -4   21.50    4.70
   5   1   4   38.90    5.90
   5  -1  -4   30.80    5.60
  -5   1  -4   23.30    5.10
  -5  -1   4   28.00    4.70
  -5   1  -4   18.50    5.80
  -5   1  -4   23.90    6.50
   5   1   4   41.00    5.20
   5   1   4   32.90    7.70
  -5  -1   4   20.50    6.30
  -5   1  -4   24.00    6.00
  -6  -1  -4  324.57   18.90
   6   1  -4  316.57   17.40
  -6  -1  -4  316.67   15.20
   6  -1   4  297.47   15.00
   6  -1   4  290.27   17.30
  -6  -1  -4  278.27   15.60
  -6  -1   4  303.47   19.70
   6  -1  -4  290.47   14.90
   6   1   4  316.97   13.80
   6   1   4  300.47   16.90
  -6   1  -4  270.77   13.70
  -6   1  -4  275.27   17.80
   6  -1  -4  298.47   17.50
  -6   1  -4  278.27   16.10
  -6  -1   4  270.27   14.20
   7  -1   4  120.09   11.60
  -7   1   4  109.89   17.70
   7  -1   4  122.89   15.00
  -7  -1  -4  110.99   16.40
   7   1  -4  101.99   13.70
   7   1   4  130.99   13.90
   7   1   4  124.79   10.50
   7  -1  -4  124.79   11.80
  -7   1  -4  140.09   16.30
  -7  -1   4  144.69   18.40
  -7   1  -4  139.79   13.30
  -7   1  -4  110.09   14.20
  -7  -1   4  111.49   13.40
   7  -1  -4  116.79   14.70
   8  -1   4  283.57   18.00
   8  -1   4  265.77   22.60
  -8   1   4  243.88   25.30
  -8  -1  -4  268.97   24.70
   8   1  -4  267.87   21.50
  -8   1  -4  251.57   25.20
   8  -1  -4  249.28   18.60
  -8   1  -4  315.37   21.90
   8   1   4  251.67   21.00
   8  -1  -4  273.17   22.00
  -8  -1   4  252.37   27.00
   9  -1   4   41.10   11.50
  -9   1   4   58.59   18.50
   9  -1   4   55.09   15.00
   9   1  -4   36.60   13.40
  -9  -1  -4   65.39   17.20
  -9  -1   4   37.40   18.50
  -9   1  -4   38.20   16.30
   9  -1  -4   38.70   11.80
   9   1   4   48.10   13.90
   9  -1  -4   46.40   14.70
  -9   1  -4   36.50   16.80
 -10  -1  -4   89.79   22.40
  10   1  -4   33.50   19.00
 -10   1   4   68.29   20.90
 -10  -1  -4   64.49   22.60
  10  -1   4   33.80   15.20
  10  -1   4   87.89   20.20
 -10   1   4   73.69   24.20
  10   1   4   27.60   13.00
  10  -1  -4   50.99   20.20
 -10   1  -4  107.39   21.80
  10   1   4   61.99   19.00
 -10   1  -4   48.30   23.20
 -10  -1   4   53.79   26.00
   0  -2   4 1918.91   58.49
   0   2   4 1932.31   58.99
   0  -2  -4 2001.30   57.79
   0   2   4 1972.70   57.99
   0   2  -4 1987.30   58.29
   0  -2   4 1956.40   58.19
   0   2  -4 1940.21   59.19
   0   2  -4 1936.41   58.69
   0   2  -4 1986.10   58.29
   0   2  -4 1875.01   57.79
   0  -2   4 2005.70   58.29
   0  -2   4 1866.11   59.99
   0  -2  -4 1923.51   58.89
   1  -2   4 1258.77   40.60
   1  -2   4 1281.37   40.70
  -1   2   4 1290.87   41.00
  -1   2   4 1316.67   40.30
  -1  -2  -4 1326.87   40.40
   1  -2   4 1281.67   41.10
   1   2  -4 1226.08   40.50
   1   2  -4 1266.17   39.80
   1  -2   4 1264.97   40.80
  -1   2  -4 1318.67   40.20
  -1  -2   4 1295.67   40.40
   1   2   4 1406.56   40.70
  -1   2  -4 1353.46   40.50
  -1  -2   4 1311.47   40.40
  -1  -2   4 1263.47   40.50
   1  -2  -4 1363.46   41.10
  -1   2  -4 1356.76   40.80
   1  -2  -4 1333.37   39.60
  -1   2  -4 1308.17   41.10
  -2  -2  -4 1078.49   35.40
   2  -2   4 1135.19   36.60
   2   2  -4 1111.39   35.30
  -2   2   4 1098.29   36.10
  -2   2   4 1189.58   36.40
  -2  -2  -4 1116.59   35.60
  -2  -2  -4 1116.29   35.50
   2  -2   4 1171.48   36.10
   2   2  -4 1113.39   35.80
  -2   2   4 1052.19   34.70
   2  -2   4 1148.29   36.30
   2   2  -4 1126.19   35.40
   2  -2   4 1174.48   36.40
  -2  -2  -4 1148.29   34.40
  -2   2  -4 1128.39   35.80
   2   2   4 1107.89   35.30
  -2   2  -4 1136.29   36.20
   2  -2  -4 1052.59   36.00
  -2  -2   4 1128.59   35.80
  -2   2  -4 1148.69   36.30
  -2  -2   4 1115.39   36.00
  -2   2  -4 1100.39   36.30
  -2  -2   4 1137.49   35.50
   2  -2  -4 1070.29   36.10
   2  -2  -4 1071.79   35.50
  -3  -2  -4  237.38   11.60
   3   2  -4  250.37   11.50
  -3  -2  -4  234.98   10.90
   3  -2   4  249.28   12.70
  -3   2   4  241.78   13.50
   3   2  -4  219.68   11.40
   3  -2   4  249.88   12.00
  -3  -2  -4  237.28   11.00
   3  -2   4  260.17   11.60
   3   2  -4  242.88   11.40
  -3   2   4  251.27   11.10
  -3   2  -4  248.28   12.10
  -3  -2   4  236.18   14.40
  -3  -2   4  250.17   11.20
  -3   2  -4  269.47   12.00
   3  -2  -4  243.58   12.40
   3   2   4  245.38   10.60
  -3   2  -4  263.17   11.60
   3  -2  -4  247.98   13.40
   3  -2  -4  255.47   11.70
   3  -2  -4  252.37   11.60
  -3  -2   4  250.47   11.00
  -3   2  -4  242.58   11.60
   4   2  -4 1441.16   46.00
  -4   2   4 1407.76   47.60
   4   2  -4 1413.26   46.20
   4  -2   4 1375.76   47.30
  -4  -2  -4 1372.06   46.10
  -4  -2  -4 1368.06   45.30
  -4  -2  -4 1393.26   46.90
   4  -2   4 1361.06   46.00
  -4   2   4 1363.76   45.60
   4  -2   4 1317.97   47.60
   4   2  -4 1359.66   44.90
   4   2   4 1465.95   46.30
  -4   2  -4 1404.66   46.10
   4  -2  -4 1332.67   45.90
  -4  -2   4 1445.56   46.20
  -4   2  -4 1407.96   47.00
  -4   2  -4 1377.36   46.60
  -4  -2   4 1481.75   48.20
  -4   2  -4 1409.76   46.40
   4   2   4 1446.76   45.40
   4  -2  -4 1363.96   47.40
   4  -2  -4 1398.46   47.00
   4  -2  -4 1435.56   46.50
  -4  -2   4 1457.25   45.40
   4   2   4 1400.36   44.60
  -5   2   4  846.82   31.10
   5  -2   4  856.11   32.50
   5   2  -4  848.42   32.00
   5  -2   4  826.52   30.60
  -5  -2  -4  879.01   32.90
  -5  -2  -4  823.12   30.00
   5   2  -4  836.72   29.30
  -5   2   4  848.22   33.50
   5   2  -4  876.41   31.30
   5  -2  -4  843.02   31.00
  -5   2  -4  760.82   31.60
   5  -2  -4  871.51   31.00
  -5   2  -4  840.32   31.60
  -5   2  -4  764.62   31.50
  -5   2  -4  753.82   30.50
   5   2   4  807.22   31.70
   5  -2  -4  861.21   32.30
   5   2   4  833.02   29.10
   5   2   4  847.72   30.50
  -5  -2   4  857.71   33.70
  -5  -2   4  841.02   29.80
   6   2  -4  218.98   14.70
  -6  -2  -4  203.58   16.10
  -6   2   4  223.18   17.00
   6  -2   4  192.68   15.10
   6  -2   4  203.58   13.30
  -6  -2   4  239.18   18.30
   6   2   4  205.28   12.10
  -6   2  -4  228.78   15.10
   6   2   4  211.18   13.90
   6  -2  -4  234.58   13.50
  -6  -2   4  194.88   13.50
  -6   2  -4  210.98   16.10
   6   2   4  174.18   18.00
   6  -2  -4  218.18   15.10
  -7   2   4  954.10   42.40
  -7   2   4  906.41   39.90
  -7  -2  -4 1011.50   41.60
   7  -2   4  997.50   41.90
   7   2  -4  987.20   39.50
   7  -2   4 1014.40   38.00
   7  -2  -4  864.01   39.60
   7   2   4 1082.19   39.20
   7   2   4 1047.30   36.30
  -7  -2   4  951.10   43.60
   7  -2  -4 1034.30   38.20
  -7   2  -4  974.80   40.80
  -7   2  -4  972.70   40.60
  -8  -2  -4  230.98   23.90
  -8   2   4  278.67   25.70
   8  -2   4  268.67   18.80
   8   2  -4  241.08   20.00
  -8   2  -4  216.38   23.20
   8  -2  -4  244.48   18.80
   8   2   4  239.28   16.30
   8   2   4  264.37   20.60
  -8  -2   4  259.07   28.10
  -9   2   4   84.59   19.60
   9   2  -4   68.49   14.70
   9  -2   4   87.39   16.50
  -9  -2  -4   75.39   19.20
  -9   2   4   61.99   16.70
   9   2   4   63.19   11.10
   9  -2  -4   61.29   16.00
  -9  -2   4   99.39   20.70
  -9   2  -4   68.59   16.30
   9   2   4   81.39   14.70
  -9   2  -4   89.49   16.80
   9  -2  -4   73.69   13.50
 -10   2   4   42.90   21.10
  10   2  -4   37.20   20.70
 -10  -2  -4   68.19   24.60
 -10   2   4   69.59   23.30
  10  -2   4   38.70   16.80
  10  -2   4   54.09   20.80
 -10  -2   4   46.30   26.60
  10   2   4   42.40   19.80
  10  -2  -4   39.20   21.10
 -10   2  -4   48.90   22.90
 -10   2  -4   70.49   23.10
  10  -2  -4   28.50   17.50
   0   3  -4 1929.51   60.09
   0  -3   4 1979.30   60.29
   0   3   4 1921.51   58.89
   0  -3  -4 1908.01   59.49
   0   3  -4 1989.40   58.89
   0  -3   4 1986.00   59.29
   0  -3   4 1926.01   58.49
   0  -3   4 1958.80   58.79
   0   3  -4 1892.81   59.19
   0   3   4 1937.21   59.79
   0  -3  -4 1882.51   58.49
  -1  -3  -4 2452.65   71.29
   1  -3   4 2345.47   71.59
   1  -3   4 2367.36   70.69
  -1  -3  -4 2344.57   70.99
  -1   3   4 2356.36   72.39
  -1   3   4 2476.95   71.69
   1   3  -4 2269.97   71.79
   1  -3   4 2377.26   72.19
  -1  -3  -4 2417.06   70.69
   1  -3   4 2324.67   71.19
   1  -3  -4 2352.96   69.69
  -1  -3   4 2378.96   72.29
  -1  -3   4 2334.07   71.59
  -1  -3   4 2240.98   70.49
  -1   3  -4 2232.18   70.79
  -1   3  -4 2305.27   71.49
   1  -3  -4 2418.56   71.09
   1   3   4 2346.37   71.39
  -1   3  -4 2264.97   72.49
   1  -3  -4 2406.36   72.09
   2  -3   4  154.08    8.60
  -2  -3  -4  149.09    8.00
   2   3  -4  142.59    7.90
  -2  -3  -4  153.68    7.30
   2  -3   4  139.79    8.50
  -2  -3  -4  154.78    7.30
   2  -3   4  144.49    8.40
   2  -3   4  163.48    8.50
   2  -3  -4  140.09    8.40
  -2  -3   4  146.09    8.20
   2  -3  -4  138.09    7.40
  -2  -3   4  144.99    7.40
  -2   3  -4  169.28    9.10
   2   3   4  151.58    7.80
  -2   3  -4  155.58    8.10
  -2  -3   4  137.29    7.80
  -2   3  -4  158.18    7.70
   2  -3  -4  140.09    8.20
  -2   3  -4  150.88    8.60
  -3   3   4 1942.21   58.99
  -3   3   4 1777.32   55.99
  -3  -3  -4 1913.21   56.89
   3  -3   4 1893.61   58.79
  -3  -3  -4 1875.91   57.69
   3  -3   4 1746.73   57.69
   3   3  -4 1830.72   57.59
   3  -3   4 1768.82   58.39
   3  -3   4 1868.11   58.49
  -3   3  -4 1773.62   58.49
  -3   3  -4 1763.92   57.39
  -3   3  -4 1806.12   57.19
   3  -3  -4 1858.91   58.19
  -3  -3   4 1829.92   57.69
   3  -3  -4 1815.02   58.39
  -3  -3   4 1908.61   57.29
   3   3   4 1823.22   56.49
  -3   3  -4 1786.52   58.09
   3  -3  -4 1734.93   58.09
  -3  -3   4 1742.53   59.69
   3  -3  -4 1852.01   58.69
  -4  -3  -4   88.09    9.20
  -4   3   4   68.39    8.50
   4   3  -4   77.99    6.80
   4  -3   4   81.29    8.60
   4  -3   4   86.79    7.90
  -4  -3  -4   92.59    9.00
  -4   3   4   75.29    7.70
  -4   3   4   72.59    8.70
   4   3  -4   75.59    8.30
  -4  -3  -4   79.39    8.50
   4  -3   4   75.49   11.80
  -4   3  -4   66.79    9.10
  -4  -3   4   84.49    9.10
  -4   3  -4   78.79    8.20
   4  -3  -4   74.49    7.90
  -4  -3   4   78.59    8.50
   4  -3  -4   89.79   11.20
   4   3   4   79.39    6.30
   4  -3  -4   69.09    9.30
   4  -3  -4   81.19    8.10
  -4  -3   4   65.89    8.40
  -4   3  -4   53.99    9.30
  -4   3  -4   82.69    8.20
   5   3  -4   15.50    4.20
   5   3  -4   16.00    6.20
   5   3  -4   20.80    4.90
  -5  -3  -4   40.90    7.40
  -5   3   4   25.80    6.10
  -5  -3   4   33.50    6.90
  -5   3  -4   20.10    7.20
   5  -3  -4   27.40    5.90
   5  -3  -4   32.20    6.00
  -5  -3   4   14.00    8.70
  -5   3  -4   32.10    6.40
  -6  -3  -4   76.89   13.40
   6  -3   4   80.89   10.30
  -6   3   4   89.99   13.50
   6  -3   4  104.19   12.50
   6   3  -4   67.19    9.90
   6   3  -4   85.99   10.90
   6   3  -4   82.39    9.40
  -6   3   4   89.39   12.50
  -6   3  -4  100.09   12.30
   6  -3  -4   85.79   11.70
  -6   3  -4   94.79   12.60
  -6  -3   4   77.69   10.70
   6   3   4   79.19    8.70
   6  -3  -4   93.09   10.80
  -7   3   4  802.22   36.60
  -7  -3  -4  832.32   38.60
  -7   3   4  779.72   37.00
   7   3  -4  854.21   34.20
   7  -3   4  845.82   34.80
   7  -3   4  865.11   37.00
   7   3   4  812.32   30.60
   7  -3  -4  850.71   35.10
  -7  -3   4  793.82   40.20
  -7   3  -4  808.32   36.00
   7  -3  -4  840.82   37.90
   7   3   4  877.31   33.70
  -7   3  -4  771.72   35.60
  -8   3   4   37.70   14.80
  -8   3   4   26.60   13.30
   8  -3   4    9.50   10.10
   8  -3   4   24.10   11.90
  -8  -3  -4   15.40   14.00
   8   3  -4   20.40   11.00
   8   3   4   18.90    7.30
   8  -3  -4   28.00   10.30
   8   3   4   16.30   10.70
   8  -3  -4    7.10   12.00
  -9   3   4  266.17   31.00
   9  -3   4  204.78   31.10
  -9  -3  -4  273.67   37.00
   9  -3   4  202.48   24.10
  -9   3   4  235.68   31.10
   9   3  -4  207.18   25.60
   9   3   4  254.97   27.70
   9  -3  -4  258.87   29.60
  -9  -3   4  242.98   41.60
   9   3   4  248.38   19.40
  -9   3  -4  271.17   31.30
  -9   3  -4  300.87   30.40
   9  -3  -4  211.08   25.00
  10   3  -4   32.40   20.30
  10  -3   4   57.29   22.40
 -10  -3  -4   49.99   26.10
  10  -3   4   61.79   18.00
 -10   3   4   61.19   24.30
 -10   3   4   21.10   22.50
  10  -3  -4   57.09   21.50
 -10   3  -4   33.80   22.90
 -10  -3   4   19.90   28.90
  10  -3  -4   21.70   19.00
 -10   3  -4   21.20   24.90
   0   4  -4   45.40    4.90
   0   4   4   46.10    5.30
   0  -4  -4   41.60    4.80
   0  -4  -4   48.40    4.40
   0  -4   4   38.90    5.50
   0   4  -4   48.30    4.90
   0   4  -4   38.40    5.30
   0  -4   4   34.90    4.20
   0   4   4   49.99    5.00
   0  -4   4   46.40    4.60
   0  -4  -4   47.40    5.10
   1  -4   4  734.53   26.50
   1  -4   4  747.93   24.30
   1  -4   4  742.83   25.60
  -1  -4  -4  729.93   24.90
  -1  -4  -4  722.33   24.90
   1   4  -4  743.13   25.80
  -1  -4  -4  734.23   25.30
   1  -4   4  756.62   25.00
   1  -4  -4  712.93   25.20
  -1   4  -4  735.73   26.80
  -1  -4   4  730.13   25.70
  -1  -4   4  736.83   26.60
  -1   4  -4  729.03   25.60
   1  -4  -4  701.53   23.80
   1  -4  -4  709.73   25.90
  -2  -4  -4  501.35   20.00
  -2  -4  -4  524.05   19.10
   2  -4   4  553.34   21.00
   2  -4   4  538.55   20.00
   2  -4   4  534.95   20.20
   2  -4   4  537.85   21.00
   2   4  -4  551.24   20.70
  -2   4   4  547.65   21.00
  -2  -4  -4  534.35   19.60
   2  -4  -4  552.74   21.30
   2  -4  -4  535.95   20.20
  -2   4  -4  531.85   20.80
   2  -4  -4  536.85   21.10
  -2   4  -4  543.45   21.70
  -2   4  -4  516.95   19.10
  -2  -4   4  560.94   20.80
  -2  -4   4  550.14   21.40
   3  -4   4    6.60    4.60
   3   4  -4    4.30    3.00
   3  -4   4    1.30    5.00
  -3  -4  -4    2.40    3.70
  -3   4   4   10.10    4.10
   3  -4   4   -1.60    3.50
   3  -4   4    3.50    3.30
  -3  -4   4    6.50    6.00
   3  -4  -4    3.80    3.10
  -3  -4   4    4.40    3.50
  -3   4  -4    2.40    2.40
   3   4   4    7.30    2.80
   3  -4  -4    4.60    3.70
   3  -4  -4   15.20    5.10
  -3   4  -4    7.20    4.00
  -3  -4   4    0.80    3.70
  -3   4  -4    6.30    4.60
  -3   4  -4    8.50    3.00
  -3   4  -4    6.50    3.90
   3  -4  -4    1.30    4.50
   4   4  -4   50.99    6.70
  -4  -4  -4   35.40    6.30
  -4   4   4   40.40    7.10
   4  -4   4   62.39    8.50
   4  -4   4   52.89    7.90
  -4  -4  -4   53.59    8.90
  -4  -4   4   52.69    9.30
   4  -4  -4   41.80    7.80
  -4   4  -4   48.60    6.50
  -4   4  -4   59.69    8.50
  -4   4  -4   62.59    7.80
   4  -4  -4   40.50    6.60
   4   4   4   44.40    6.30
   4  -4  -4   62.79    8.20
  -4  -4   4   54.99    8.80
   5  -4   4  184.38   13.80
  -5   4   4  179.58   14.30
   5  -4   4  189.18   13.20
  -5   4   4  172.78   11.90
  -5   4   4  173.68   13.50
  -5  -4  -4  208.48   15.00
   5   4  -4  204.98   12.00
  -5   4  -4  202.98   13.30
   5  -4  -4  197.68   14.00
  -5   4  -4  184.58   14.70
   5  -4  -4  198.28   13.70
  -5   4  -4  196.18   14.20
  -5  -4   4  197.18   15.70
   5   4   4  215.28   11.00
  -6   4   4    4.50    7.80
   6  -4   4   16.90    6.70
  -6   4   4   17.70    7.90
  -6  -4  -4   14.10    8.70
   6  -4   4   19.80    7.50
   6   4  -4   11.20    5.50
  -6   4  -4    9.40    7.30
  -6  -4   4   19.70    9.70
   6  -4  -4    9.10    6.40
  -6   4  -4   22.70    8.10
   6  -4  -4    2.10    7.30
   6   4   4   13.70    5.10
  -7  -4  -4  114.29   21.00
  -7   4   4  121.69   18.80
   7  -4   4  140.09   17.80
  -7   4   4  108.29   18.00
   7  -4   4  139.39   15.40
   7  -4  -4  122.89   17.00
  -7   4  -4  140.29   17.30
   7   4   4  121.69   12.00
  -7   4  -4  155.08   18.30
   7  -4  -4  131.99   15.80
  -7  -4   4  128.59   22.00
  -8   4   4  130.09   19.40
   8  -4   4  114.09   18.10
   8  -4   4  111.39   16.20
  -8   4   4  131.69   17.80
  -8  -4  -4  110.99   22.30
  -8  -4   4   84.89   19.40
   8  -4  -4  109.59   14.80
   8   4   4  115.29   14.00
  -8   4  -4  148.69   23.00
  -8   4  -4  136.79   20.70
   8  -4  -4  106.09   15.90
  -9   4   4   71.39   18.90
   9  -4   4   72.09   19.30
  -9  -4  -4   70.09   22.60
  -9   4   4   69.99   18.70
   9  -4   4   64.99   15.20
  -9  -4   4   67.99   25.70
   9  -4  -4   76.59   17.20
  -9   4  -4   68.49   17.10
   9  -4  -4   44.90   17.60
  -9   4  -4   55.59   20.10
   0  -5   4  158.88    8.10
   0  -5  -4  128.69    8.70
   0   5  -4  140.29    8.50
   0  -5  -4  133.79    8.20
   0   5   4  132.09    8.60
   0   5  -4  151.88    8.90
   0  -5   4  147.99   10.10
   0   5   4  128.79    8.80
   0  -5   4  144.99    8.50
   0   5  -4  153.58   10.00
   0  -5  -4  129.39    8.70
   0  -5   4  151.08    8.30
  -1  -5  -4  185.78   10.40
   1  -5   4  200.88   10.60
  -1  -5  -4  187.68    9.90
  -1   5   4  198.78   11.20
  -1  -5  -4  174.08   10.30
   1  -5   4  183.78   11.70
   1   5  -4  191.98   10.70
   1  -5  -4  201.68    9.20
   1  -5  -4  184.98   10.50
  -1   5  -4  211.28   11.90
   1   5   4  209.08   10.80
  -1   5  -4  207.78   10.20
  -1   5  -4  195.98   11.30
   1  -5  -4  206.18   11.30
  -1  -5   4  212.18   10.90
  -1  -5   4  191.18   12.00
  -2  -5  -4  373.76   14.70
  -2   5   4  372.86   16.80
  -2  -5  -4  381.56   15.60
  -2  -5  -4  368.26   15.90
   2   5  -4  374.26   16.00
   2  -5   4  356.36   16.20
   2  -5   4  330.97   16.40
   2  -5   4  352.76   15.40
   2   5   4  347.37   15.00
  -2  -5   4  379.36   16.30
  -2   5  -4  333.07   16.80
  -2  -5   4  343.57   16.60
   2  -5  -4  350.16   15.70
   2  -5  -4  342.57   16.30
   2  -5  -4  336.97   16.20
  -2   5  -4  312.37   16.40
  -2   5  -4  327.27   14.20
  -3   5   4  124.79   10.50
   3  -5   4  121.99   12.00
  -3  -5  -4  131.89    8.00
   3   5  -4  119.29    9.30
   3  -5   4  120.99    9.90
  -3  -5  -4  119.19    9.70
   3  -5   4  121.09    9.80
   3  -5  -4  125.09    9.10
  -3   5  -4  115.69   10.80
   3  -5  -4  107.69    9.90
   3  -5  -4  104.79   11.80
  -3   5  -4  133.89    7.80
   3   5   4  129.79    8.60
  -4  -5  -4  327.97   16.30
   4  -5   4  331.17   17.60
   4  -5   4  320.57   17.30
   4   5  -4  313.37   16.10
  -4   5   4  301.27   18.00
   4   5   4  373.66   15.40
  -4   5  -4  335.47   18.40
   4  -5  -4  326.57   17.60
  -4  -5   4  360.36   17.60
   4  -5  -4  337.97   17.00
  -4  -5   4  335.37   15.90
   5   5  -4   82.09    9.40
   5  -5   4   66.99   11.50
  -5   5   4   72.39   11.20
   5  -5   4   78.39   10.80
  -5  -5  -4  104.69   13.70
   5  -5  -4   67.99   11.20
  -5  -5   4   74.79   13.80
   5   5   4   79.79    9.10
  -5   5  -4   78.59   10.50
   5  -5  -4   85.69   11.40
  -5   5  -4   79.89   11.80
   6   5  -4  176.58   13.70
   6  -5   4  157.58   16.90
  -6   5   4  190.08   17.70
  -6  -5  -4  183.68   18.60
   6  -5   4  170.78   15.20
   6   5   4  159.48   12.00
  -6   5  -4  157.98   15.50
  -6  -5   4  148.09   20.00
   6  -5  -4  179.78   16.60
  -6   5  -4  156.68   17.30
   6  -5  -4  153.18   15.20
  -7   5   4   11.90   10.50
   7  -5   4   11.80   10.90
  -7  -5  -4   14.00   13.40
  -7   5   4    8.70   12.10
  -7  -5   4   18.90   14.60
  -7   5  -4    6.60    9.80
   7  -5  -4    5.90   11.80
   7  -5  -4   14.90   11.20
   8  -5   4  170.78   27.40
   8  -5   4  220.88   22.20
  -8   5   4  225.38   27.30
  -8   5   4  228.98   24.60
  -8   5  -4  196.78   23.60
   8  -5  -4  160.58   22.20
  -8   5  -4  241.18   27.40
   8  -5  -4  192.58   25.90
  -8  -5   4  194.18   33.00
   9  -5   4   53.79   21.60
  -9  -5  -4  112.69   23.90
  -9   5   4   55.99   19.50
  -9   5   4   83.29   21.20
   9  -5   4   62.29   18.10
  -9  -5   4   94.49   28.80
   9  -5  -4  100.89   18.70
  -9   5  -4  131.89   24.50
   9  -5  -4   84.39   19.80
  -9   5  -4   76.49   18.10
   0  -6  -4  847.12   29.30
   0  -6  -4  805.32   30.00
   0  -6   4  815.22   29.70
   0  -6  -4  857.71   30.40
   0  -6  -4  817.52   29.80
   0  -6   4  834.52   29.00
   0   6  -4  813.02   31.50
   0  -6   4  767.82   28.50
   0   6   4  842.12   30.40
   0   6  -4  836.22   29.90
   1  -6   4  221.48   13.00
  -1   6   4  244.68   13.40
  -1  -6  -4  231.08   13.10
  -1  -6  -4  239.18   12.00
  -1  -6  -4  213.68   12.30
   1   6  -4  216.88   12.20
   1  -6   4  191.08   11.70
   1  -6  -4  221.78   10.70
  -1   6  -4  214.98   11.60
   1   6   4  222.08   12.20
   1  -6  -4  201.28   12.50
   1  -6  -4  223.98   12.60
  -1  -6   4  210.38   10.20
  -1   6  -4  216.88   13.50
  -2  -6  -4  210.98   12.70
  -2   6   4  213.78   13.70
  -2  -6  -4  221.18   11.30
   2  -6   4  193.38   12.10
   2  -6   4  182.48   11.50
   2  -6   4  182.88   12.20
   2   6  -4  203.98   12.50
   2   6   4  232.08   12.10
  -2   6  -4  228.58   11.40
  -2   6  -4  216.28   14.00
   2  -6  -4  232.88   13.40
  -3  -6  -4  143.69    9.20
   3  -6   4  127.19   11.00
   3  -6   4  124.99   10.80
   3   6  -4  129.09   10.60
  -3   6   4  111.39   11.50
  -3  -6  -4  117.49   11.70
   3  -6  -4  115.99   10.80
  -3   6  -4  113.79   11.90
   3   6   4  122.99    9.70
  -3   6  -4  116.49    8.60
   3  -6  -4  106.59   13.80
  -4   6   4  427.76   21.80
   4  -6   4  396.96   20.10
   4  -6   4  441.46   20.50
   4   6  -4  353.46   18.70
   4  -6  -4  396.46   19.00
  -4  -6   4  402.16   19.80
   4   6   4  395.16   17.40
   4  -6  -4  360.66   20.20
  -4   6  -4  337.57   20.70
   5   6  -4   14.20    5.70
   5  -6   4   10.40    6.90
  -5   6   4   12.70    8.50
   5  -6   4   18.30    7.50
  -5  -6   4    5.20    8.90
  -5   6  -4   21.70    8.70
   5  -6  -4    4.90    7.20
   5   6   4    9.30    5.50
   5  -6  -4   11.50    7.30
   6   6  -4  222.28   16.10
   6  -6   4  187.88   20.10
  -6   6   4  180.98   20.00
   6  -6   4  201.98   18.10
  -6  -6  -4  253.27   22.90
   6  -6  -4  202.68   18.00
  -6   6  -4  184.68   20.30
   6  -6  -4  188.18   18.40
  -6  -6   4  195.38   22.20
  -7  -6  -4   70.89   16.00
   7  -6   4   72.89   14.60
  -7   6   4   61.99   14.50
   7  -6   4   60.89   12.50
   7  -6  -4   72.99   13.10
  -7  -6   4   59.39   17.40
  -7   6  -4   75.89   15.50
   8  -6   4   77.09   15.70
  -8  -6  -4   98.89   21.80
  -8   6   4   87.69   19.10
   8  -6   4   66.89   17.80
  -8   6  -4   69.89   15.30
   8  -6  -4   91.99   15.50
  -8   6  -4   75.29   19.90
  -8  -6   4   89.19   23.40
   8  -6  -4   52.29   17.10
  -9   6   4   55.09   23.90
  -9  -6  -4   47.60   28.30
  -9  -6   4   18.60   32.50
  -9   6  -4   26.30   19.90
  -9   6  -4   32.90   25.70
   0   7  -4  305.27   17.10
   0   7   4  290.37   15.70
   0  -7   4  309.27   14.40
   0  -7  -4  302.07   15.40
   0   7  -4  295.67   15.20
   0  -7   4  292.67   14.90
  -1   7   4   76.29    9.30
   1  -7   4   62.49    8.50
  -1  -7  -4   66.99    7.70
   1   7  -4   62.39    8.70
  -1  -7   4   57.39    7.50
   1  -7  -4   66.29    8.80
  -1   7  -4   52.59    8.50
  -1   7  -4   69.99    8.20
   1  -7  -4   52.19    8.10
  -2  -7  -4  496.05   21.20
   2  -7   4  529.35   23.20
   2   7  -4  536.95   23.30
  -2   7   4  520.45   24.10
   2  -7  -4  536.55   19.90
   2  -7  -4  522.65   23.60
  -2   7  -4  518.65   25.00
  -2   7  -4  534.25   21.40
   2   7   4  542.25   22.00
   3   7  -4  129.29   11.70
   3  -7   4  127.39   12.10
  -3   7   4  136.89   14.10
   3  -7   4  147.19   12.50
  -3  -7  -4  133.09   11.20
   3   7   4  157.18   11.10
  -3   7  -4  130.59   10.20
   3  -7  -4  126.19   12.80
  -3   7  -4  152.48   14.40
   4  -7   4  305.67   19.40
   4   7  -4  324.07   18.50
   4  -7   4  327.57   19.10
  -4   7   4  333.17   21.20
   4   7   4  346.27   16.40
   4  -7  -4  308.27   18.00
   4  -7  -4  383.06   20.70
  -4   7  -4  325.37   21.30
   5   7  -4  108.29   12.60
   5  -7   4  118.79   14.60
   5  -7   4  106.79   17.10
  -5   7   4  110.09   17.50
   5  -7  -4  116.69   15.60
  -5   7  -4  127.39   18.50
   5  -7  -4  103.89   15.10
  -5  -7   4  131.99   19.10
  -6   7   4  187.38   23.00
   6  -7   4  141.69   20.90
   6  -7   4  111.19   17.20
  -6  -7  -4  198.88   24.90
   6   7  -4  140.99   16.10
   6  -7  -4  139.99   19.90
  -6  -7   4  185.68   24.60
   6  -7  -4  153.78   18.60
  -6   7  -4  131.19   22.00
  -7   7   4  207.78   27.90
   7  -7   4  218.38   24.10
  -7  -7  -4  292.37   32.50
   7  -7   4  248.48   28.80
  -7   7  -4  228.88   28.30
   7  -7  -4  230.38   24.80
   7  -7  -4  240.18   27.50
  -7  -7   4  234.48   34.50
   8  -7   4  171.38   24.10
   8  -7   4  177.18   28.50
  -8   7   4  234.58   36.50
  -8  -7  -4  191.48   26.00
   8  -7  -4  167.78   22.70
  -8   7  -4  143.19   25.40
   8  -7  -4  181.78   28.90
  -8  -7   4  156.08   29.40
   0  -8  -4    7.60    5.20
   0  -8   4   18.60    5.10
   0   8  -4   10.10    5.30
   0   8   4    7.60    5.70
  -1   8   4   55.09    8.60
   1  -8   4   45.20    6.90
  -1  -8  -4   49.60    6.60
   1   8  -4   55.99    8.40
  -1   8  -4   54.79    7.50
   1  -8  -4   56.89    8.50
  -1  -8   4   48.20    6.40
  -1   8  -4   50.19    9.40
   2   8  -4   24.60    6.40
  -2   8   4   16.90    7.40
   2  -8   4   24.30    6.60
   2  -8  -4   27.30    5.70
  -2   8  -4   22.10    5.50
  -2   8  -4   26.60    8.30
   2  -8  -4   22.70    7.10
   3   8  -4   22.70    7.30
  -3   8   4   21.00    8.60
   3  -8   4   24.90    7.30
   3  -8  -4   37.00    8.10
  -3   8  -4   29.40    9.10
  -3   8  -4   34.40    6.20
   4  -8   4   39.90    9.10
   4  -8   4   53.79    9.90
  -4   8   4   37.00   10.60
   4  -8  -4   43.40    9.30
   4  -8  -4   42.50    9.70
   5  -8   4  109.69   20.30
  -5   8   4  116.89   16.40
   5   8  -4  143.89   15.70
   5  -8   4  122.39   16.90
   5  -8  -4  109.89   17.00
   5  -8  -4  122.89   18.20
  -5   8  -4  117.99   20.90
  -6   8   4  156.08   26.70
   6   8  -4  148.99   17.90
   6  -8   4  151.98   25.30
   6  -8   4  164.08   21.10
   6  -8  -4  128.09   23.20
   6  -8  -4  141.69   21.50
  -6  -8   4  176.38   30.90
  -6   8  -4  162.48   26.50
   7  -8   4    5.10   18.30
  -7   8   4    8.80   19.20
   7  -8   4   13.50   15.40
  -7  -8   4    4.60   25.90
  -7   8  -4   26.80   20.40
   7  -8  -4  -10.80   15.80
   7  -8  -4  -10.10   17.70
   0  -9   4   57.59    7.80
   0  -9  -4   75.29   11.20
   0   9  -4   45.70    8.60
   1  -9   4   19.30    6.80
  -1  -9  -4   17.40    5.90
   1   9  -4    7.90    6.50
  -1   9   4   21.10    7.70
  -1   9  -4   19.80    8.70
   1  -9  -4   18.20    6.80
  -1   9  -4   18.80    6.50
   2   9  -4   85.19   11.00
   2  -9   4   82.59   13.10
  -2   9   4   95.69   14.80
  -2   9  -4   96.49   12.00
  -2   9  -4   92.89   15.00
   2  -9  -4   89.89   13.10
   3  -9   4    4.70   12.90
   3   9  -4   25.10    7.70
   3  -9  -4   21.60   11.20
  -3   9  -4   10.30    6.80
  -3   9  -4   13.40   10.20
   4   9  -4   50.99    9.60
   4  -9   4   40.40   10.60
  -4   9   4   45.20   12.30
   4  -9   4   57.99   11.70
  -4   9  -4   61.69   14.10
   4  -9  -4   62.09   11.50
  -5   9   4   49.00   15.30
   5  -9   4   19.20   12.00
   5  -9   4   49.90   14.10
   5   9  -4   32.20   10.10
  -5   9  -4   48.70   15.90
   5  -9  -4   19.20   12.50
   5  -9  -4   31.00   13.90
  -6   9   4  186.18   31.10
   6  -9   4  227.78   26.10
   6  -9   4  286.87   31.60
  -6   9  -4  209.28   30.90
   6  -9  -4  173.78   25.80
   6  -9  -4  194.58   30.80
   0 -10  -4   91.09   13.40
   0 -10   4   86.49   14.10
   1  10  -4   23.30    8.20
  -1  10   4   34.30   10.10
  -1 -10  -4   25.30    7.60
   1 -10   4   33.20    8.70
   1 -10  -4   33.70    8.20
  -1  10  -4   23.00    8.10
   2  10  -4   -9.00    7.80
  -2  10   4    3.10   10.10
   2 -10   4    3.10    9.20
  -2  10  -4   -0.50   10.80
   2 -10  -4   -2.60    9.10
  -2  10  -4   14.40    7.90
  -3  10   4   22.40   11.90
   3 -10   4   11.30   10.10
   3  10  -4   23.30    9.50
   3 -10  -4   16.50   10.10
  -3  10  -4    2.80   13.00
  -3  10  -4    6.50    8.30
   4  10  -4   77.19   12.30
   4 -10   4   88.19   14.20
   4 -10   4   80.89   14.10
  -4  10   4   91.49   16.70
  -4  10  -4   85.69   17.80
   4 -10  -4  100.39   15.20
   5 -10   4   33.90   15.10
   5 -10   4   -9.60   16.90
   5  10  -4   34.90   12.30
  -5  10   4   23.00   17.70
  -5  10  -4   35.20   18.50
   5 -10  -4   22.80   15.10
   0 -11   4  139.09   18.80
   0  11  -4  111.59   16.30
   1  11  -4   22.00    9.90
   1 -11   4   18.50   11.30
   1 -11  -4   10.60   10.10
  -1  11  -4    4.00    9.30
   2 -11   4  110.49   14.60
  -2  11   4   94.89   15.60
   2  11  -4  110.29   17.90
  -2  11  -4  109.89   16.20
  -2  11  -4   91.69   16.00
   2 -11  -4  121.69   19.60
   3  11  -4   67.79   12.40
  -3  11   4   86.99   17.20
   3 -11   4   83.59   14.60
  -3  11  -4   53.99   17.00
   3 -11  -4   80.39   14.30
   0   0   5    3.10    1.10
   0   0  -5    1.90    1.00
   0   0  -5    2.10    1.10
   0   0  -5    4.00    1.50
   0   0  -5    2.90    1.40
   0   0   5    2.50    1.40
   0   0   5    3.80    1.40
   1   0  -5 9657.83  279.27
  -1   0  -5 9818.22  280.37
  -1   0  -5 9697.43  280.07
   1   0  -5 9831.42  280.67
  -1   0   5 9086.09  279.27
  -1   0  -5 9859.31  279.77
   1   0   5 9999.00  280.27
  -1   0   5 9401.16  280.37
   1   0   5 9672.13  279.67
   1   0   5 9551.74  280.17
  -1   0   5 9417.76  279.77
  -2   0  -5 3607.94  106.19
  -2   0  -5 3670.73  107.99
  -2   0   5 3645.94  108.49
   2   0  -5 3582.04  106.29
   2   0   5 3617.24  107.99
   2   0   5 3652.33  106.99
   2   0  -5 3509.75  107.49
   2   0   5 3610.44  107.79
  -2   0  -5 3787.52  107.29
  -2   0   5 3642.74  107.39
   2   0  -5 3383.66  105.99
   2   0  -5 3615.34  108.09
  -2   0  -5 3658.83  107.99
  -3   0  -5  163.88    9.20
  -3   0   5  143.69    6.80
   3   0   5  159.38    9.90
   3   0   5  169.18    9.30
   3   0  -5  143.29    9.20
   3   0  -5  147.69    8.40
  -3   0  -5  164.78    9.30
   3   0  -5  127.79    6.40
   3   0   5  173.88    8.10
  -3   0   5  155.18    9.60
  -3   0   5  150.98    8.30
  -3   0  -5  167.78    8.00
   3   0  -5  130.99    7.20
  -4   0  -5  574.64   20.80
   4   0  -5  548.05   22.60
   4   0   5  554.04   22.10
  -4   0   5  591.14   21.90
   4   0  -5  584.04   22.50
  -4   0   5  563.54   19.10
  -4   0  -5  545.55   22.20
  -4   0  -5  534.25   22.30
   4   0  -5  565.54   20.00
  -4   0   5  586.14   23.70
   4   0   5  567.04   20.30
   4   0   5  552.84   23.30
   4   0  -5  562.04   19.00
   5   0  -5 1113.89   43.50
   5   0   5 1252.77   43.60
   5   0  -5 1296.77   40.70
  -5   0   5 1234.08   45.40
  -5   0  -5 1217.08   43.70
   5   0   5 1238.28   40.90
  -5   0  -5 1265.97   41.40
   5   0  -5 1312.07   40.90
  -5   0   5 1291.67   39.50
   5   0  -5 1274.07   43.70
   5   0   5 1143.79   44.70
   6   0   5   48.60    7.90
  -6   0  -5   35.70    7.80
   6   0  -5   39.00    5.80
   6   0  -5   44.90    7.20
  -6   0   5   52.09    9.10
  -6   0  -5   52.89    7.90
   6   0  -5   55.09   10.00
  -6   0   5   44.80    5.20
   6   0   5   46.50    7.60
  -6   0  -5   66.19   10.20
   7   0  -5   22.80    8.00
   7   0  -5   -8.00   11.10
  -7   0  -5   24.10    8.00
   7   0  -5    6.40    6.30
   8   0  -5   52.19   11.60
  -8   0  -5   41.20   12.70
   8   0   5   60.19   11.10
  -8   0   5   40.50   14.90
   8   0   5   42.50    8.50
  -8   0  -5   38.20   11.50
  -9   0  -5   24.80   14.90
   9   0   5   16.30   13.90
   9   0   5   12.00   10.80
  -9   0  -5   31.80   15.70
   9   0  -5   -0.20   13.60
  -9   0   5    9.80   18.10
 -10   0   5  101.89   26.80
  10   0  -5   98.89   19.20
 -10   0  -5  103.69   25.60
 -10   0  -5   67.89   22.70
   0  -1  -5   10.40    1.70
   0  -1   5    8.40    1.80
   0  -1   5   10.00    1.70
   0  -1  -5   12.90    2.20
   0   1  -5   10.60    1.80
   0   1  -5    7.30    1.80
   0   1   5   10.50    2.00
   0  -1   5    5.30    1.70
   0  -1   5    8.50    1.70
   0   1  -5   16.10    2.40
   0  -1  -5   10.80    1.80
   0   1   5   10.00    1.80
  -1  -1  -5  318.57   11.30
   1   1  -5  358.56   11.00
  -1   1   5  340.37   12.30
  -1  -1  -5  315.17   11.60
  -1   1   5  333.77   11.40
   1  -1   5  310.37   12.70
  -1  -1  -5  311.97   11.60
  -1   1   5  331.67   12.00
   1  -1   5  287.37   12.00
   1   1  -5  369.86   12.30
   1  -1   5  305.37   11.70
   1   1  -5  357.06   11.90
   1   1  -5  360.96   12.00
  -1   1  -5  304.57   12.60
  -1   1  -5  310.67   11.80
  -1  -1   5  365.16   12.70
   1  -1  -5  323.07   12.20
   1   1   5  302.27   11.40
   1   1   5  304.37   11.70
  -1   1  -5  276.17   12.70
   1  -1  -5  330.37   11.60
   1   1   5  325.47   11.60
   1  -1  -5  295.47   12.40
   2  -1   5  287.77   12.10
   2   1  -5  282.27   10.80
   2  -1   5  291.47   11.50
  -2  -1  -5  275.27   11.50
   2   1  -5  299.67   11.60
  -2  -1  -5  286.17   11.40
  -2  -1  -5  289.67   10.80
  -2   1   5  293.47   11.10
   2  -1   5  297.67   12.10
  -2   1   5  293.77   12.60
   2   1  -5  303.87   12.00
  -2   1  -5  289.27   11.90
   2   1   5  271.17   11.20
   2   1   5  285.67   11.80
   2   1   5  261.37   10.40
  -2   1  -5  277.07   11.30
   2  -1  -5  265.47   11.80
   2   1   5  263.77   11.00
  -2  -1   5  286.77   11.30
  -2  -1   5  288.77   12.30
  -2  -1   5  282.97   10.80
   2  -1  -5  258.27   11.00
  -2   1  -5  273.47   11.00
   2  -1  -5  270.37   11.30
  -2   1  -5  274.37   11.80
  -3   1   5   60.09    6.90
  -3  -1  -5   51.99    6.40
   3   1  -5   63.99    7.00
  -3   1   5   50.19    5.40
   3   1  -5   61.39    4.50
   3  -1   5   50.09    7.20
   3   1  -5   66.49    5.80
  -3  -1  -5   56.29    4.70
  -3  -1  -5   56.79    6.10
   3  -1   5   40.20    5.70
   3  -1   5   44.60    5.10
  -3  -1   5   72.39    5.20
  -3  -1   5   67.49    5.70
   3  -1  -5   55.49    6.90
  -3   1  -5   56.79    5.50
   3   1   5   58.49    5.80
  -3  -1   5   76.39    7.00
  -3   1  -5   54.09    6.40
  -3   1  -5   51.99    6.50
  -3   1  -5   58.99    5.60
   3  -1  -5   58.39    5.50
   3   1   5   59.29    5.00
   3  -1  -5   58.69    5.70
   3   1   5   51.29    7.20
   4   1  -5  261.97   12.40
   4  -1   5  276.67   15.50
  -4   1   5  254.97   13.10
  -4  -1  -5  301.17   12.20
   4  -1   5  267.87   12.60
   4   1  -5  281.47   13.60
  -4   1   5  272.37   15.00
   4  -1   5  282.47   14.20
   4   1  -5  265.77   14.50
  -4  -1  -5  286.37   14.20
  -4  -1  -5  283.67   14.10
  -4   1  -5  284.27   13.00
  -4  -1   5  302.07   15.30
  -4   1  -5  307.87   13.30
  -4  -1   5  300.77   13.80
  -4   1  -5  278.77   14.30
  -4   1  -5  277.67   14.40
  -4  -1   5  303.97   12.10
   4  -1  -5  274.87   13.80
   4  -1  -5  265.67   14.60
   4   1   5  303.97   13.60
   4   1   5  310.17   15.50
   4  -1  -5  261.07   12.50
   4   1   5  287.37   11.90
   4  -1  -5  240.98   12.50
   5   1  -5  287.67   15.10
   5   1  -5  277.77   12.20
  -5  -1  -5  279.37   13.90
   5  -1   5  307.77   16.00
   5   1  -5  240.98   16.80
  -5   1   5  285.37   17.00
  -5   1   5  268.87   15.20
  -5  -1  -5  291.47   13.50
  -5  -1  -5  262.67   15.70
   5   1  -5  274.97   12.10
   5  -1   5  295.67   13.90
  -5   1  -5  292.07   16.00
   5  -1  -5  277.97   13.50
  -5   1  -5  290.07   14.70
  -5  -1   5  294.27   13.20
   5  -1  -5  283.17   15.20
   5   1   5  279.37   12.30
  -5  -1   5  284.97   16.90
   5   1   5  269.77   14.50
  -5   1  -5  289.87   14.60
   5   1   5  235.38   17.00
   5  -1  -5  266.27   14.50
  -6  -1  -5 1611.04   58.29
  -6  -1  -5 1679.83   53.89
   6  -1   5 1681.83   54.89
   6   1  -5 1647.14   57.19
  -6   1   5 1605.04   59.29
   6  -1   5 1663.93   57.99
   6   1  -5 1691.83   52.29
   6  -1  -5 1706.03   54.69
  -6  -1   5 1658.43   52.99
   6   1   5 1665.23   52.89
  -6   1  -5 1552.44   52.39
  -6  -1   5 1597.64   59.59
   6  -1  -5 1643.24   54.29
   6   1   5 1700.73   56.79
  -6   1  -5 1595.14   57.69
   6  -1  -5 1694.33   57.89
  -6   1  -5 1619.54   56.19
  -7  -1  -5  306.27   21.30
  -7  -1  -5  301.87   18.80
   7   1  -5  311.67   18.10
   7   1  -5  308.97   19.50
   7  -1   5  293.77   16.40
   7  -1   5  301.97   19.80
  -7   1   5  288.47   22.90
   7  -1  -5  318.07   17.20
   7   1   5  309.87   15.30
   7   1   5  309.57   18.80
  -7  -1   5  261.67   23.30
  -7   1  -5  285.07   21.20
   7  -1  -5  268.47   19.30
  -7   1  -5  275.87   18.60
  -7   1  -5  263.37   16.80
  -7  -1   5  255.17   17.30
  -8   1   5   91.59   18.30
   8   1  -5  116.29   18.00
   8  -1   5  131.09   18.70
   8  -1   5  102.89   14.40
  -8   1  -5  103.09   19.30
   8   1   5   90.49   12.80
   8  -1  -5  126.39   15.30
   8  -1  -5  123.49   22.00
  -8   1  -5  116.09   19.40
  -8  -1   5  105.89   18.10
  -9  -1  -5  214.08   31.10
  -9   1   5  178.18   31.20
  -9  -1  -5  179.28   27.40
   9  -1   5  159.78   25.00
   9  -1   5  181.08   21.70
   9   1  -5  194.38   24.60
   9   1   5  167.78   24.80
  -9  -1   5  167.58   23.40
  -9   1  -5  200.88   28.10
  -9   1  -5  197.98   28.10
   9  -1  -5  178.38   21.70
   9  -1  -5  202.88   28.40
  10   1  -5  220.28   34.50
 -10   1   5  161.68   23.20
 -10  -1  -5  228.98   39.40
 -10  -1  -5  157.08   23.30
 -10   1   5  111.79   25.60
  10  -1   5  147.79   23.40
  10  -1   5  168.28   25.50
  10   1   5  134.39   20.50
 -10   1  -5  142.49   24.00
 -10  -1   5  182.28   29.50
  10  -1  -5  183.38   33.40
  10   1   5  154.98   21.50
 -10   1  -5  131.09   22.70
   0   2  -5   66.99    4.40
   0  -2   5   63.39    4.30
   0   2  -5   60.49    3.90
   0  -2   5   63.29    4.50
   0  -2   5   61.79    4.60
   0   2  -5   60.89    4.60
   0  -2   5   62.39    4.00
   0   2  -5   66.89    4.20
   0  -2  -5   71.39    4.60
   0   2  -5   67.19    4.40
   1   2  -5 1705.53   53.69
   1  -2   5 1792.32   53.89
   1  -2   5 1825.52   53.69
  -1   2   5 1847.02   53.39
   1  -2   5 1770.62   54.09
   1   2  -5 1708.13   52.99
   1  -2   5 1771.42   53.99
  -1   2   5 1755.42   54.19
   1   2  -5 1747.93   53.19
  -1  -2  -5 1811.12   53.69
  -1   2  -5 1825.42   53.99
  -1  -2   5 1732.63   53.59
  -1  -2   5 1697.73   53.69
  -1   2  -5 1684.23   53.99
   1   2   5 1767.72   53.69
   1  -2  -5 1735.23   54.09
   1  -2  -5 1787.52   54.09
  -1   2  -5 1643.84   54.59
  -1   2  -5 1740.93   53.29
   1  -2  -5 1734.33   52.79
  -1  -2   5 1738.63   53.19
  -2   2   5  170.48    9.40
  -2   2   5  187.88    9.10
   2   2  -5  172.28    8.40
  -2  -2  -5  196.08    8.60
   2  -2   5  166.68    8.50
   2  -2   5  162.88    9.10
   2   2  -5  166.68    8.40
   2  -2   5  175.78   10.00
   2  -2   5  167.98    8.90
  -2  -2  -5  186.78    8.20
   2   2  -5  173.78    8.30
  -2  -2  -5  198.58    8.30
  -2  -2   5  169.38    8.10
   2  -2  -5  159.28    8.10
   2   2   5  192.78    8.50
  -2  -2   5  167.48    9.00
  -2  -2   5  180.38    8.40
  -2   2  -5  161.18    8.60
  -2   2  -5  170.28    8.70
   2  -2  -5  156.28    8.90
  -2   2  -5  158.88    8.80
  -2   2  -5  166.08    8.70
   2  -2  -5  176.08    8.70
  -3  -2  -5 1739.23   52.19
   3   2  -5 1765.22   54.29
  -3  -2  -5 1670.23   53.59
   3  -2   5 1727.43   55.19
   3  -2   5 1683.63   55.09
   3   2  -5 1748.63   54.19
   3  -2   5 1699.43   54.39
  -3  -2  -5 1757.72   53.89
  -3   2   5 1781.62   55.29
  -3   2   5 1684.63   53.29
  -3  -2  -5 1690.03   54.19
   3   2  -5 1661.23   53.39
   3   2   5 1683.23   51.89
   3  -2  -5 1673.33   54.29
  -3  -2   5 1738.73   53.79
  -3   2  -5 1735.73   54.79
   3   2   5 1711.83   52.99
   3  -2  -5 1614.64   53.89
  -3   2  -5 1727.73   54.49
   3  -2  -5 1631.94   54.79
  -3  -2   5 1777.82   54.09
  -3  -2   5 1741.53   55.29
  -3   2  -5 1718.03   54.39
  -3   2  -5 1736.73   54.59
   4   2  -5  359.46   15.50
  -4  -2  -5  358.96   16.30
  -4  -2  -5  351.26   15.20
   4  -2   5  324.67   17.60
   4   2  -5  332.57   15.70
   4  -2   5  329.37   15.30
  -4  -2  -5  336.67   15.60
   4   2  -5  360.36   14.60
  -4   2   5  354.86   15.50
  -4   2   5  365.36   17.30
   4  -2   5  338.67   16.50
   4  -2  -5  358.96   15.90
  -4   2  -5  323.97   16.10
  -4  -2   5  358.46   15.60
  -4  -2   5  365.06   15.10
  -4   2  -5  324.17   16.40
   4  -2  -5  358.16   17.50
   4  -2  -5  355.26   16.20
  -4  -2   5  367.76   17.30
  -4   2  -5  355.16   15.90
   4   2   5  366.26   16.50
   4   2   5  353.96   14.90
   4   2   5  343.77   14.30
   4  -2  -5  358.36   16.00
  -4   2  -5  345.57   15.70
  -5   2   5   40.30    7.50
  -5   2   5   34.20    6.00
   5  -2   5   25.50    5.10
  -5  -2  -5   35.20    6.60
   5   2  -5   24.50    5.20
   5  -2   5   25.10    5.70
   5   2  -5   24.90    4.30
   5   2  -5   30.30    7.20
  -5  -2  -5   24.80    5.90
  -5  -2   5   32.00    5.30
  -5  -2   5   22.80    7.00
   5   2   5   39.10    6.30
   5  -2  -5   33.80    6.80
   5   2   5   30.00    7.60
   5  -2  -5   51.09    8.40
   5  -2  -5   31.70    5.50
  -5   2  -5   49.70    7.90
  -5   2  -5   28.40    6.30
   5   2   5   42.00    7.70
  -6   2   5   33.00    8.50
  -6  -2  -5   17.40    7.60
   6  -2   5   14.70    6.70
   6   2  -5   23.90    6.50
   6  -2   5   14.70    5.50
   6   2  -5   30.40    5.10
   6   2   5   33.00    6.60
  -6  -2   5   19.30    6.90
   6  -2  -5   21.90    6.00
   6   2   5   29.20   10.30
  -6   2  -5   24.30    6.70
   6  -2  -5   23.50    7.10
  -6   2  -5   31.90    7.50
  -6  -2   5   30.30    8.90
   6   2   5   25.80    5.50
   7   2  -5  115.89   14.30
   7  -2   5  132.89   15.90
  -7   2   5  135.09   18.70
   7  -2   5  123.49   12.60
  -7  -2  -5  137.79   17.10
   7  -2  -5  114.89   12.80
   7   2   5   93.09   13.80
   7  -2  -5  111.79   14.70
  -7   2  -5  148.29   16.70
  -7   2  -5  108.89   15.10
  -7  -2   5  107.49   18.80
  -7   2  -5   77.59   13.20
   7   2   5  113.59   11.30
  -8   2   5   50.79   18.20
  -8  -2  -5   49.90   13.30
   8   2  -5   24.70   10.50
   8  -2   5   21.00    9.40
   8  -2   5   14.50   14.40
  -8   2   5   49.80   13.50
  -8   2  -5   24.40   12.10
   8   2   5   22.00    7.20
   8   2   5   12.40   10.00
   8  -2  -5   27.90    9.70
   8  -2  -5   40.00   15.50
   9  -2   5  184.88   27.40
  -9   2   5  151.28   26.70
   9   2  -5  194.98   24.50
   9  -2   5  167.68   21.50
  -9  -2  -5  208.38   30.90
  -9   2   5  190.58   32.20
   9   2   5  129.49   23.70
  -9  -2   5  152.98   23.90
   9  -2  -5  181.38   22.80
  -9   2  -5  165.18   27.70
   9  -2  -5  183.38   27.00
   9   2   5  153.68   17.70
  -9   2  -5  185.68   27.60
 -10   2   5   10.80   22.00
 -10  -2  -5   25.10   23.70
  10  -2   5   27.40   20.70
 -10  -2  -5    2.90   22.00
  10  -2   5   19.40   17.80
  10   2  -5    6.70   19.40
 -10   2   5    5.00   23.90
  10   2   5   36.50   20.80
 -10  -2   5   53.39   29.50
  10  -2  -5   50.79   20.80
  10   2   5   19.60   14.30
 -10   2  -5   64.19   22.70
  10  -2  -5   18.50   17.50
 -10   2  -5   32.00   23.40
   0  -3  -5   38.10    3.70
   0  -3   5   51.19    4.00
   0   3  -5   48.70    5.40
   0   3  -5   49.80    4.50
   0   3  -5   46.30    4.50
   0   3   5   43.30    4.80
   0  -3   5   51.59    4.40
   0  -3   5   48.00    4.50
   0  -3  -5   35.00    3.70
   0  -3  -5   43.90    4.50
   0   3   5   48.20    4.40
   0  -3   5   47.60    5.20
   1  -3   5 2922.01   87.59
   1  -3   5 2883.91   86.09
   1  -3   5 2900.61   86.89
  -1   3   5 2921.11   86.59
  -1   3   5 2780.42   89.39
   1   3  -5 2706.23   88.29
   1  -3   5 2808.62   86.59
  -1  -3  -5 2978.00   86.49
  -1  -3  -5 2852.31   86.49
   1  -3  -5 2927.11   87.39
   1  -3  -5 2837.32   84.89
  -1   3  -5 2851.71   86.79
  -1  -3   5 2929.61   85.79
  -1   3  -5 2789.82   86.29
  -1   3  -5 2862.61   85.99
   1  -3  -5 2903.01   86.09
  -1  -3   5 2852.61   86.19
   1   3   5 2835.62   86.89
  -1  -3   5 2938.41   87.69
  -1  -3   5 3014.20   87.19
   2  -3   5   82.19    6.40
  -2  -3  -5   90.59    5.60
   2  -3   5   94.89    7.00
   2  -3   5   90.49    6.80
  -2  -3  -5   91.99    6.60
   2   3  -5   89.79    6.30
   2  -3   5   80.99    6.90
  -2   3  -5   91.99    6.80
   2  -3  -5  103.39    7.20
  -2  -3   5   90.19    6.40
   2  -3  -5   88.59    6.90
  -2   3  -5   84.19    7.00
  -2  -3   5   90.79    5.80
  -2   3  -5   92.49    7.10
   2  -3  -5  101.49    5.90
  -2  -3   5   96.69    6.40
   2   3   5   88.49    6.40
   3  -3   5  146.09   10.80
   3  -3   5  168.88   10.10
   3  -3   5  157.68   10.20
   3  -3   5  167.28    9.90
  -3  -3  -5  164.18    9.70
   3   3  -5  172.38    9.80
   3   3  -5  185.08    9.20
   3   3  -5  184.58    9.40
  -3  -3  -5  190.28    9.50
  -3  -3  -5  179.08    9.90
  -3   3   5  174.88    8.50
  -3  -3   5  186.48    9.50
  -3  -3   5  186.18   10.30
  -3   3  -5  166.88   10.20
  -3   3  -5  164.68   10.20
   3  -3  -5  186.68    9.70
  -3   3  -5  170.88    9.40
  -3   3  -5  174.48   10.30
   3   3   5  179.28    8.90
  -3  -3   5  175.78    9.90
   3  -3  -5  176.98   11.10
   3  -3  -5  185.48   10.60
  -4  -3  -5    8.20    4.80
   4   3  -5   13.20    4.70
   4   3  -5   15.30    3.80
   4  -3   5   18.50    4.70
  -4   3   5   23.30    5.30
   4  -3   5   14.50    7.00
   4   3  -5   18.80    3.90
   4  -3   5   20.90    4.60
  -4   3   5   21.10    4.40
  -4  -3  -5   15.40    4.60
  -4  -3  -5   13.90    4.90
  -4   3   5   15.00    5.10
  -4   3  -5   16.70    4.50
  -4   3  -5   17.40    5.30
  -4   3  -5   15.10    5.40
  -4  -3   5   17.50    4.70
  -4   3  -5   14.50    4.70
   4  -3  -5   14.80    4.30
   4  -3  -5   13.10    4.60
   4  -3  -5   12.70    5.10
   4   3   5   15.30    3.60
   4  -3  -5   14.10    6.70
  -4  -3   5   13.30    4.60
  -4  -3   5   19.00    5.30
   5   3  -5 1718.43   56.19
  -5  -3  -5 1725.93   58.09
   5  -3   5 1698.63   58.79
  -5   3   5 1607.14   57.99
   5   3  -5 1669.73   55.59
  -5   3   5 1667.63   57.99
   5  -3   5 1719.73   57.39
  -5   3   5 1645.84   55.79
   5   3  -5 1789.72   56.49
  -5  -3   5 1742.43   59.89
   5  -3  -5 1698.73   58.09
  -5   3  -5 1766.52   61.29
  -5   3  -5 1718.73   58.09
   5   3   5 1762.62   54.99
   5  -3  -5 1726.33   57.49
  -5   3  -5 1675.43   57.59
   6  -3   5   74.49   12.30
   6   3  -5   85.69   11.20
  -6   3   5   61.29    9.70
   6   3  -5   53.89    9.70
   6   3  -5   91.69    9.10
   6  -3   5   88.89   10.50
  -6   3   5   59.49   10.20
  -6  -3  -5   81.09   13.50
  -6  -3   5   68.99   10.90
   6   3   5   91.09    8.80
   6  -3  -5   62.59   11.70
   6  -3  -5   86.69   11.20
  -6   3  -5   62.29    9.20
  -6   3  -5   71.89   12.20
   7   3  -5  342.07   21.00
  -7   3   5  383.96   23.80
   7  -3   5  353.56   20.10
  -7   3   5  347.17   23.70
   7  -3   5  353.06   22.90
  -7  -3  -5  362.46   24.80
  -7  -3   5  364.06   25.70
   7   3   5  338.67   17.40
  -7   3  -5  395.46   22.60
   7  -3  -5  352.36   23.00
  -7   3  -5  361.66   23.10
   7  -3  -5  386.86   21.30
   8   3  -5  171.38   19.50
  -8  -3  -5  156.38   26.20
   8  -3   5  125.49   22.80
   8  -3   5  137.49   17.40
  -8   3   5  134.79   17.60
   8   3   5  149.39   14.20
   8  -3  -5  137.59   18.20
   8  -3  -5  140.19   21.00
  -8   3  -5  144.39   21.60
  -9   3   5  410.56   36.00
  -9   3   5  443.36   35.90
   9  -3   5  482.45   28.70
  -9  -3  -5  454.75   41.10
   9   3  -5  442.46   31.60
   9  -3   5  527.35   36.70
   9   3   5  466.85   24.90
  -9   3  -5  456.55   34.80
   9  -3  -5  392.36   33.50
   9   3   5  473.75   31.40
  -9  -3   5  387.86   42.50
   9  -3  -5  418.46   30.10
  -9   3  -5  435.76   35.80
 -10  -3  -5   27.00   25.60
 -10   3   5    3.60   23.40
 -10   3   5   41.70   24.00
  10   3  -5   22.80   21.10
  10  -3   5   28.20   22.50
  10  -3   5   39.30   17.70
  10  -3  -5   24.20   22.90
  10  -3  -5   62.59   19.80
 -10   3  -5   34.10   25.70
 -10   3  -5   44.90   22.40
 -10  -3   5   46.90   29.70
   0   4   5  224.78   11.10
   0   4  -5  229.78   11.60
   0  -4  -5  228.88    9.90
   0   4  -5  232.28   10.80
   0  -4   5  217.68   11.50
   0  -4  -5  232.38   10.20
   0  -4   5  247.68   10.20
   0   4  -5  230.48   10.40
   0  -4  -5  232.68   10.90
   0   4   5  221.58   10.40
   1   4  -5  283.87   13.10
   1  -4   5  306.67   13.00
  -1   4   5  279.87   13.50
   1  -4   5  292.37   14.00
  -1  -4  -5  313.37   12.80
   1  -4   5  311.87   12.20
   1  -4   5  296.37   12.70
  -1  -4  -5  310.87   12.30
  -1  -4  -5  304.57   12.50
   1  -4  -5  295.77   13.50
   1   4   5  326.27   13.30
   1  -4  -5  290.87   11.40
  -1   4  -5  301.77   12.50
  -1  -4   5  300.07   14.00
  -1   4  -5  302.27   14.10
  -1   4  -5  309.97   13.40
   1  -4  -5  303.07   12.60
  -1  -4   5  303.27   13.10
  -1  -4   5  302.17   11.70
   2  -4   5  207.28   10.60
  -2  -4  -5  194.68    9.60
  -2  -4  -5  192.38   10.40
  -2   4   5  216.38   10.90
  -2  -4  -5  201.08    9.60
   2  -4   5  212.98   11.50
   2  -4   5  212.68   10.60
   2   4  -5  215.28   10.70
  -2   4  -5  200.48   11.30
  -2   4  -5  200.58    9.80
  -2  -4   5  206.28   10.30
   2  -4  -5  193.68    9.30
  -2  -4   5  201.78   11.60
  -2  -4   5  211.28    9.60
   2   4   5  195.28    9.90
  -2   4  -5  191.58   11.20
  -2  -4   5  202.68   10.80
   2  -4  -5  173.18   10.80
   3  -4   5  794.32   30.90
  -3  -4  -5  834.12   30.50
  -3  -4  -5  891.71   29.50
   3  -4   5  814.62   31.00
  -3   4   5  856.61   31.50
   3  -4   5  858.11   31.30
   3  -4   5  853.21   31.30
   3   4  -5  863.31   30.80
   3   4   5  935.31   29.90
  -3  -4   5  910.71   30.80
  -3  -4   5  907.81   29.90
  -3   4  -5  782.92   29.90
  -3   4  -5  859.31   29.90
   3  -4  -5  822.32   31.20
   3  -4  -5  905.21   30.40
  -3   4  -5  889.91   29.50
  -3   4  -5  875.61   32.10
  -3   4  -5  813.52   31.10
  -3  -4   5  901.01   31.30
   3  -4  -5  914.91   32.20
   3  -4  -5  826.02   31.10
  -4  -4  -5  828.82   29.80
   4  -4   5  781.82   30.80
  -4   4   5  766.72   27.20
  -4   4   5  805.32   31.10
  -4  -4  -5  822.02   29.30
   4   4  -5  831.02   29.70
   4  -4   5  766.82   30.10
  -4   4  -5  761.42   30.80
  -4  -4   5  787.72   29.00
   4  -4  -5  818.92   30.30
  -4   4  -5  763.42   29.50
  -4   4  -5  760.22   28.90
   4  -4  -5  759.52   32.10
   4  -4  -5  796.92   30.80
  -4  -4   5  847.52   30.90
   4   4   5  802.72   28.00
  -5  -4  -5  162.78   13.90
   5   4  -5  149.88   10.80
   5  -4   5  133.49   11.90
  -5   4   5  136.59   13.70
  -5   4   5  147.39   11.40
   5  -4   5  149.59   13.10
  -5   4   5  163.48   13.20
  -5  -4   5  144.59   14.60
   5   4   5  182.98   10.70
  -5   4  -5  119.99   14.10
   5  -4  -5  148.59   13.00
  -5   4  -5  144.99   12.10
   5  -4  -5  177.28   13.20
  -5   4  -5  158.88   13.30
   6  -4   5  303.77   19.50
  -6   4   5  251.97   19.70
  -6   4   5  291.57   18.80
   6  -4   5  282.07   17.60
  -6  -4  -5  281.67   19.40
   6   4  -5  276.67   16.10
   6   4   5  309.47   15.20
  -6   4  -5  288.87   18.30
  -6   4  -5  279.97   19.30
   6  -4  -5  274.47   18.60
   6  -4  -5  289.87   18.20
  -6  -4   5  306.67   22.40
  -7   4   5  110.89   19.10
   7  -4   5  134.19   15.00
  -7  -4  -5  122.49   20.20
  -7   4   5  118.29   18.80
   7  -4   5  134.19   18.40
   7   4   5  151.08   12.60
  -7   4  -5  128.39   18.40
   7  -4  -5  125.09   16.70
  -7   4  -5  132.49   16.90
   7  -4  -5  148.39   16.20
  -7  -4   5  152.28   22.80
   8  -4   5   35.00   11.30
  -8   4   5   42.40   14.20
   8  -4   5   47.60   14.10
  -8  -4   5   10.60   16.70
   8   4   5   26.70    8.60
   8  -4  -5   31.30   12.50
   8  -4  -5   40.50   13.20
  -8   4  -5   29.70   15.00
  -8   4  -5   45.20   12.90
   9  -4   5  101.89   17.00
  -9   4   5   94.19   19.90
   9  -4   5  112.89   20.00
  -9  -4  -5  135.49   23.50
  -9   4   5  122.09   20.80
  -9   4  -5   89.99   17.90
  -9  -4   5  121.39   23.90
   9  -4  -5  140.89   18.30
   9  -4  -5  105.59   19.50
  -9   4  -5  143.99   22.80
   0  -5  -5  369.46   15.40
   0  -5   5  393.56   15.10
   0   5  -5  382.46   15.90
   0  -5  -5  376.76   16.10
   0   5  -5  388.66   17.20
   0   5   5  351.56   16.10
   0   5   5  354.96   15.40
   0   5  -5  389.66   15.40
   0  -5   5  357.46   16.90
   0  -5  -5  365.76   15.10
  -1   5   5  251.37   12.10
   1   5  -5  220.18   11.60
   1  -5   5  193.68   12.50
   1  -5   5  209.48   11.00
  -1  -5  -5  201.28   10.60
  -1  -5  -5  202.68   10.90
   1  -5   5  211.48   10.60
  -1  -5  -5  209.28   10.90
  -1   5  -5  214.58   11.80
  -1   5  -5  217.78   10.90
   1   5   5  219.38   11.40
   1  -5  -5  231.98   11.50
   1  -5  -5  226.38    9.90
  -1  -5   5  197.28   12.70
   1  -5  -5  216.28   12.30
  -1  -5   5  227.08   11.60
  -1   5  -5  222.08   12.40
  -2  -5  -5  618.24   23.70
  -2  -5  -5  610.64   22.70
  -2  -5  -5  633.64   23.10
   2  -5   5  607.04   23.40
  -2   5   5  614.74   24.60
   2  -5   5  604.34   23.30
   2  -5   5  624.74   24.20
   2  -5   5  643.24   27.00
   2   5  -5  658.73   24.40
  -2   5  -5  621.94   22.60
  -2  -5   5  623.24   25.60
   2  -5  -5  636.24   24.90
  -2  -5   5  684.33   26.30
  -2   5  -5  625.04   25.40
   2  -5  -5  587.44   24.60
   2   5   5  646.24   23.50
  -2   5  -5  592.14   24.60
   2  -5  -5  587.84   23.40
   3  -5   5  234.78   13.50
  -3  -5  -5  259.47   11.90
  -3   5   5  257.67   14.70
   3  -5   5  250.87   15.00
  -3  -5  -5  227.38   12.60
   3   5  -5  267.57   13.80
   3  -5   5  240.38   13.60
   3  -5  -5  222.08   14.80
  -3   5  -5  245.98   14.70
   3   5   5  236.78   12.40
  -3  -5   5  251.57   13.10
   3  -5  -5  237.18   14.40
  -3   5  -5  238.98   11.60
   3  -5  -5  258.97   12.80
  -3  -5   5  262.67   12.60
   4   5  -5  167.08   11.40
  -4  -5  -5  138.69   11.80
  -4   5   5  141.99   12.80
   4  -5   5  157.58   12.40
   4  -5   5  170.38   12.80
  -4   5  -5  173.38    9.60
   4   5   5  167.88   10.80
  -4   5  -5  182.08   13.50
  -4  -5   5  188.88   13.60
   4  -5  -5  146.49   12.30
   4  -5  -5  165.08   11.90
   5  -5   5  227.98   15.40
  -5   5   5  213.88   16.50
   5  -5   5  214.58   16.10
  -5  -5  -5  257.47   16.50
   5   5  -5  243.38   14.40
  -5   5  -5  228.88   16.70
   5  -5  -5  230.78   15.60
  -5   5  -5  215.28   16.40
   5  -5  -5  173.68   15.00
  -5  -5   5  218.18   17.60
  -5   5  -5  222.48   14.50
   5   5   5  239.18   13.00
   6  -5   5  143.59   17.60
  -6   5   5  169.98   17.60
   6  -5   5  160.08   14.80
  -6  -5  -5  159.18   18.80
   6   5  -5  169.18   13.80
  -6   5  -5  163.78   17.20
   6   5   5  161.58   12.60
   6  -5  -5  141.89   15.80
  -6   5  -5  162.88   15.20
  -6  -5   5  163.08   20.30
   6  -5  -5  158.88   15.50
   7  -5   5   27.60   11.60
   7   5  -5   33.10    8.60
  -7  -5  -5   49.00   14.30
  -7   5   5   58.49   13.60
  -7  -5   5   34.20   14.80
  -7   5  -5   36.50   10.80
   7   5   5   32.90    7.70
   7  -5  -5   34.30   11.20
   8  -5   5   48.20   16.10
   8  -5   5   63.09   13.60
  -8   5   5   51.69   16.80
  -8  -5  -5   59.89   20.80
  -8   5   5   66.59   15.10
   8  -5  -5   64.49   16.40
  -8  -5   5   85.29   19.10
   8   5   5   51.09   10.20
  -8   5  -5   61.19   13.90
   8  -5  -5   54.99   13.70
  -8   5  -5   96.49   17.80
  -9   5   5   88.59   21.50
   9  -5   5  102.99   17.80
   9  -5   5  101.59   21.80
  -9  -5  -5   98.19   25.00
  -9   5   5   89.79   20.20
  -9   5  -5  109.29   24.40
  -9   5  -5   94.69   18.10
  -9  -5   5  124.99   27.90
   9  -5  -5  121.69   19.00
   9  -5  -5   66.79   21.30
   0   6  -5  246.88   14.60
   0   6  -5  250.07   13.40
   0  -6  -5  259.27   14.20
   0  -6  -5  281.67   13.20
   0   6   5  277.97   14.30
   0   6   5  284.67   14.00
   0  -6   5  255.47   12.50
   0  -6   5  245.48   12.50
   0  -6  -5  271.87   13.90
   1   6  -5  190.98   11.50
  -1   6   5  185.68   11.90
   1  -6   5  182.58   10.90
  -1  -6  -5  174.68   11.10
  -1  -6  -5  167.18   11.20
  -1  -6  -5  165.28   11.30
  -1   6  -5  162.38   12.50
  -1   6  -5  188.68   12.70
  -1   6  -5  182.88   10.70
   1  -6  -5  189.58    9.50
   1  -6  -5  183.78   12.10
   1   6   5  158.98   11.00
   1  -6  -5  186.78   11.60
  -2  -6  -5  956.30   34.20
   2  -6   5  991.70   35.50
  -2  -6  -5  940.61   33.40
   2   6  -5  975.70   35.40
  -2   6   5  951.60   36.10
   2  -6   5  990.30   34.50
   2  -6   5  933.41   33.90
  -2   6  -5 1005.40   37.30
   2  -6  -5 1002.30   36.50
  -2   6  -5  996.50   33.80
   2   6   5  976.00   34.50
  -3   6   5  146.89   12.90
   3  -6   5  153.58   11.90
  -3  -6  -5  150.28   10.30
  -3  -6  -5  148.39   12.30
   3  -6   5  150.28   11.60
   3   6  -5  172.38   12.10
  -3   6  -5  158.18   10.40
   3   6   5  163.98   10.90
   3  -6  -5  166.58   12.40
  -3   6  -5  148.69   13.20
   4   6  -5   76.99    9.20
   4  -6   5   48.80    7.80
  -4   6   5   74.49   11.50
   4  -6   5   70.99   11.40
  -4  -6   5   65.79   12.10
  -4   6  -5   56.19    7.90
   4   6   5   56.29    8.90
   4  -6  -5   55.09   10.00
   4  -6  -5   40.00    7.80
  -4   6  -5   75.29   12.20
  -5   6   5  120.49   15.70
   5   6  -5  123.79   12.70
   5  -6   5  132.79   15.20
  -5  -6  -5  144.29   15.60
   5  -6   5  114.09   13.40
   5  -6  -5  135.09   14.20
  -5   6  -5  120.99   16.00
  -5  -6   5  152.48   16.90
   5   6   5  139.99   11.50
   5  -6  -5  136.39   14.60
  -6  -6  -5   91.69   13.20
  -6   6   5   66.19   13.00
   6  -6   5   75.49   15.60
   6  -6   5   40.60   11.80
   6   6  -5   56.39    9.20
   6  -6  -5   57.89   10.80
  -6  -6   5   75.49   13.60
  -6   6  -5   61.59   12.90
   6  -6  -5   63.39   11.70
   7  -6   5   23.60   11.40
   7   6  -5   24.80    9.50
  -7   6   5   27.80   14.10
  -7  -6  -5   -3.60   15.40
   7  -6   5   16.70   13.60
  -7   6  -5   21.20   10.70
   7  -6  -5   13.00   12.70
   7  -6  -5   27.00   11.90
  -7   6  -5   18.10   14.90
  -7  -6   5   -8.50   16.80
  -8   6   5   64.89   19.90
  -8  -6  -5  134.09   22.10
   8  -6   5   88.19   15.60
   8  -6   5   93.19   18.10
   8  -6  -5  106.09   18.50
  -8   6  -5   74.19   15.60
   8  -6  -5  103.09   16.50
  -8  -6   5   81.19   23.60
  -8   6  -5  129.09   21.30
   0  -7   5  495.75   21.20
   0  -7  -5  569.94   22.80
   0   7   5  542.65   22.70
   0   7  -5  540.55   22.60
   0   7  -5  519.85   24.20
   0  -7   5  557.64   21.60
   1  -7   5  103.39    9.70
   1   7  -5  101.49    9.90
  -1  -7  -5  104.49    9.00
  -1   7   5   98.79   10.40
   1   7   5  108.89   10.20
  -1   7  -5  113.49   11.60
   1  -7  -5   96.19    9.30
   1  -7  -5  110.89   10.30
  -1   7  -5  114.19    9.60
  -2   7   5  153.78   12.60
   2   7  -5  125.89   11.60
   2  -7   5  153.38   11.60
   2  -7  -5  142.99    9.20
  -2   7  -5  139.29   13.20
   2   7   5  130.89   10.80
  -2   7  -5  142.39   10.80
   2  -7  -5  128.59   11.90
   3   7  -5   27.80    6.30
   3  -7   5   20.80    5.80
  -3   7   5   26.20    7.80
   3  -7   5   16.10    6.60
  -3   7  -5   14.90    7.40
   3  -7  -5   28.00    6.90
  -3   7  -5   10.10    5.00
   3   7   5   14.60    5.40
   4  -7   5   81.59   13.70
  -4   7   5   81.89   11.50
   4  -7   5   79.59   12.00
   4   7  -5   82.19   11.70
   4  -7  -5  103.29   12.10
   4  -7  -5   83.59   12.80
  -4   7  -5   82.79    9.70
   4   7   5   82.79   10.60
  -4   7  -5   93.09   15.10
   5  -7   5  201.08   17.70
   5   7  -5  210.18   16.50
  -5   7   5  197.68   20.00
   5  -7   5  213.28   19.90
  -5   7  -5  226.18   21.00
   5  -7  -5  243.68   18.40
  -5  -7   5  228.48   20.70
   5  -7  -5  204.58   19.50
   5   7   5  179.98   14.00
   6   7  -5  415.76   24.10
   6  -7   5  365.66   28.00
  -6  -7  -5  469.35   29.80
   6  -7   5  404.76   25.60
  -6   7   5  421.66   28.90
  -6   7  -5  403.66   29.40
   6  -7  -5  409.96   26.50
   6  -7  -5  431.36   26.90
  -6  -7   5  486.05   30.80
  -7  -7  -5   -0.40   18.50
   7  -7   5    6.90   13.50
  -7   7   5   45.90   16.50
   7  -7   5   33.90   15.60
   7  -7  -5   21.30   15.10
   7  -7  -5   12.60   13.70
  -7   7  -5   26.60   17.20
  -7  -7   5   10.30   25.60
   8  -7   5   42.70   21.10
  -8   7   5   59.49   22.20
  -8  -7  -5   74.89   24.40
   8  -7   5   35.90   17.30
  -8  -7   5   61.39   27.80
   8  -7  -5   34.00   17.70
  -8   7  -5   27.30   22.30
   8  -7  -5   33.90   19.40
   0   8   5   10.30    5.90
   0  -8   5    8.20    5.20
   0  -8  -5   10.80    5.50
   0   8  -5   16.10    5.70
  -1   8   5  180.98   14.20
  -1  -8  -5  193.18   12.50
   1   8  -5  183.58   13.70
   1  -8   5  192.48   13.10
  -1   8  -5  179.18   12.60
  -1  -8   5  154.48   11.40
   1  -8  -5  178.98   13.40
  -1   8  -5  153.28   15.00
   2   8  -5  204.58   14.70
  -2   8   5  208.38   15.60
   2  -8   5  185.18   14.30
   2  -8  -5  212.18   12.30
  -2   8  -5  204.08   17.30
   2  -8  -5  177.58   14.60
  -2   8  -5  212.78   13.60
  -3   8   5   22.60    8.60
   3  -8   5    8.40    7.10
   3  -8   5    7.20    7.30
   3   8  -5   11.10    6.90
   3  -8  -5    5.90    7.30
  -3   8  -5   13.50    6.10
  -3   8  -5   28.70    9.60
   3   8   5   16.10    6.00
  -4   8   5   78.59   12.70
   4  -8   5  109.19   15.80
   4   8  -5   94.99   13.70
   4  -8   5  101.59   15.30
  -4   8  -5   90.19   14.80
   4  -8  -5   86.89   14.80
   4   8   5   86.49   11.80
  -4   8  -5   64.89   10.80
  -5   8   5   62.79   14.20
   5  -8   5   58.69   11.20
   5  -8   5   62.99   12.10
   5   8  -5   57.29    9.90
   5  -8  -5   60.99   11.80
   5  -8  -5   52.89   11.50
   5   8   5   35.70    8.40
  -5   8  -5   60.39   14.60
   6  -8   5   40.70   14.70
  -6   8   5   19.80   15.90
   6   8  -5    7.80   10.00
   6  -8   5   12.30   11.80
  -6  -8  -5  -17.80   17.40
   6  -8  -5   21.00   16.30
  -6   8  -5   27.00   16.30
   6  -8  -5   21.40   13.00
  -6  -8   5   19.30   19.00
   7  -8   5   65.19   18.60
  -7   8   5   80.69   22.00
   7  -8   5   54.99   16.70
  -7  -8   5   26.20   26.50
  -7   8  -5   55.39   20.40
   7  -8  -5   16.70   18.90
   7  -8  -5   89.19   17.80
   0   9  -5  107.89   12.70
   0  -9   5  136.09   12.30
   0  -9  -5   88.39   12.40
   1   9  -5  173.48   14.80
  -1  -9  -5  173.98   13.20
  -1   9   5  152.68   14.80
   1  -9   5  156.68   13.90
  -1   9  -5  139.39   13.60
   1  -9  -5  134.09   14.10
   2  -9   5   57.99    9.50
  -2   9   5   53.99   10.40
  -2   9  -5   47.90   10.50
   2  -9  -5   37.40    8.40
  -2   9  -5   66.89    8.70
   3  -9   5   13.90    9.50
   3   9  -5   15.80    7.80
   3  -9  -5   18.00    8.80
  -3   9  -5    3.00    7.20
  -3   9  -5   21.10   11.00
   4   9  -5   53.39   10.20
  -4   9   5   61.39   13.30
   4  -9   5   56.29   11.60
   4  -9   5   62.59   11.20
  -4   9  -5   78.29   14.60
   4  -9  -5   45.20   11.20
   5  -9   5   42.70   15.20
   5   9  -5   43.30   11.00
  -5   9   5   17.30   15.00
   5  -9   5   43.90   12.50
   5  -9  -5   41.60   13.60
  -5   9  -5   62.39   15.80
   5  -9  -5   70.19   15.10
   6  -9   5   84.99   17.40
   6   9  -5   68.99   13.50
  -6   9   5  114.09   20.60
   6  -9   5   62.59   16.30
  -6   9  -5   93.99   20.00
   6  -9  -5   38.30   16.70
   6  -9  -5   69.39   18.00
   0 -10  -5  207.88   16.50
   0  10  -5  178.08   18.70
   0 -10   5  221.68   17.10
  -1 -10  -5  135.09   14.10
  -1  10   5  124.69   16.90
   1 -10   5  130.29   15.60
   1  10  -5  112.79   15.30
   1 -10  -5  128.39   15.60
  -1  10  -5  121.69   15.30
   2 -10   5  206.08   18.70
   2  10  -5  195.18   17.70
  -2  10   5  166.08   19.70
  -2  10  -5  192.58   16.80
  -2  10  -5  210.98   22.70
   2 -10  -5  176.08   18.60
   3 -10   5   73.99   12.10
   3  10  -5  120.99   16.50
  -3  10   5   91.79   14.50
   3 -10   5   83.59   12.90
   3 -10  -5   76.59   12.30
  -3  10  -5   98.49   16.00
  -3  10  -5   80.09   10.20
   4 -10   5   45.50   14.40
   4  10  -5   33.70   11.30
  -4  10   5   38.90   15.00
   4 -10   5   56.29   13.70
  -4  10  -5   78.69   16.60
   4 -10  -5   71.09   13.50
   5 -10   5   14.60   17.30
   5  10  -5    0.00   12.80
   5 -10   5   36.10   15.80
  -5  10   5   13.30   17.70
  -5  10  -5   11.40   18.90
   5 -10  -5  -18.70   15.00
   0  11  -5    4.40   10.10
   0 -11   5   -5.30   11.60
   0 -11  -5   -8.50   10.50
   1  11  -5   29.90   10.10
   1 -11   5    5.50   12.20
   1 -11  -5    1.90   10.90
  -1  11  -5   -8.20   10.10
  -2  11   5   32.90   13.10
   2 -11   5   31.50   13.60
   2  11  -5    4.10   10.70
  -2  11  -5   19.80   10.30
  -2  11  -5   38.60   14.30
   2 -11  -5   23.20   11.80
  -3  11   5   67.29   16.40
   3  11  -5   74.89   13.10
   3 -11   5   83.19   15.20
  -3  11  -5   88.99   18.70
   3 -11  -5   45.40   13.50
   0   0  -6 1824.52   53.99
   0   0   6 1787.52   54.29
   0   0   6 1718.63   53.49
   0   0  -6 1763.32   54.29
   0   0  -6 1814.72   53.59
   1   0  -6 1750.42   53.09
  -1   0   6 1751.62   53.19
   1   0   6 1716.73   52.19
  -1   0  -6 1729.53   52.89
   1   0   6 1702.93   52.39
  -1   0  -6 1743.93   52.29
  -1   0   6 1736.83   52.49
   1   0   6 1692.73   52.79
   1   0  -6 1679.63   52.39
  -1   0  -6 1739.73   52.69
   1   0  -6 1719.43   51.69
  -2   0  -6  949.31   30.70
   2   0   6  952.40   32.60
   2   0  -6  986.40   31.00
   2   0  -6 1026.00   31.30
  -2   0   6 1014.40   31.40
  -2   0  -6  979.40   32.00
   2   0   6 1009.50   32.80
   2   0   6  957.90   31.70
  -2   0  -6  993.00   32.80
   2   0  -6 1039.10   33.10
  -2   0   6 1015.50   33.40
  -2   0  -6  969.60   32.70
  -2   0   6 1024.50   32.20
   2   0  -6 1032.20   32.50
  -3   0  -6 1656.23   52.69
  -3   0  -6 1653.83   52.69
   3   0  -6 1600.84   50.39
  -3   0  -6 1660.53   50.69
   3   0  -6 1619.64   52.79
   3   0   6 1453.25   52.19
  -3   0  -6 1709.83   51.49
  -3   0   6 1712.93   53.99
  -3   0   6 1669.13   51.99
   3   0   6 1727.13   53.39
   3   0   6 1669.63   52.59
   3   0  -6 1673.33   52.49
   3   0  -6 1571.34   49.90
  -4   0  -6  112.09    9.00
   4   0   6  110.29    8.80
  -4   0   6  106.29    9.90
  -4   0   6  104.59    8.60
  -4   0  -6  111.49    8.00
   4   0   6  110.69    7.20
   4   0  -6  119.09   10.50
  -4   0  -6  108.99    8.20
  -4   0  -6  118.39    9.90
   4   0  -6   93.79    5.80
  -4   0   6  100.99    6.30
   4   0  -6  112.19    7.20
   4   0  -6  114.79    8.60
   4   0   6  103.49   11.30
   5   0  -6  895.11   30.30
   5   0   6  899.61   33.20
   5   0   6  798.12   34.60
   5   0   6  898.41   30.60
   5   0  -6  779.82   28.30
   5   0  -6  890.31   30.00
   5   0  -6  898.71   33.20
  -5   0  -6  876.81   33.50
  -5   0  -6  889.11   31.20
  -5   0  -6  906.41   31.40
  -5   0   6  873.51   35.00
  -6   0   6    9.60    7.90
   6   0  -6    2.20    6.60
   6   0   6    3.00    6.00
  -6   0  -6    6.70    7.70
   6   0   6   -0.80    4.70
  -6   0  -6   -6.90    6.10
   6   0  -6   -6.70    4.80
  -6   0  -6    2.50    6.60
  -6   0  -6   -2.30    5.80
   6   0  -6   -0.70    5.60
   7   0  -6 2054.39   72.49
   7   0  -6 1984.10   67.49
  -7   0  -6 2059.09   69.79
  -7   0  -6 1959.00   71.89
   7   0   6 2111.29   67.09
   7   0  -6 2168.18   67.09
  -7   0   6 2029.70   74.79
   7   0   6 2101.69   71.89
   8   0   6   13.30    8.00
   8   0  -6  -11.40   10.50
   8   0   6   13.70   10.70
  -8   0  -6    0.60   10.80
   9   0  -6  142.29   25.40
  -9   0  -6  184.58   27.00
   9   0   6  186.78   18.90
  -9   0  -6  184.68   27.80
  -9   0   6  186.58   33.30
   9   0   6  168.38   24.90
  10   0  -6   24.90   19.40
 -10   0  -6   -9.30   21.50
  10   0   6    2.60   18.10
 -10   0   6   22.20   27.10
 -10   0  -6  -34.10   22.60
   0   1   6 8749.02  247.78
   0  -1   6 8317.97  247.58
   0  -1   6 8444.05  248.38
   0  -1   6 8724.33  248.08
   0   1  -6 8611.64  248.98
   0   1   6 8319.97  248.38
   0  -1  -6 8485.15  248.38
   0   1   6 8527.95  248.18
   0  -1  -6 8497.65  248.38
   0  -1   6 8684.23  247.98
   0  -1   6 8363.76  248.78
   0  -1  -6 8816.52  248.18
   0   1  -6 8315.47  248.18
   1   1  -6 1832.22   53.49
  -1   1   6 1767.92   54.79
   1   1  -6 1737.43   54.29
   1  -1   6 1809.52   55.09
   1   1  -6 1775.92   54.19
   1  -1   6 1755.52   53.79
  -1  -1  -6 1685.43   54.99
   1  -1   6 1792.42   54.69
  -1   1   6 1769.02   54.49
  -1  -1  -6 1804.12   53.99
   1   1  -6 1755.62   54.69
  -1  -1  -6 1809.02   54.49
  -1  -1  -6 1839.62   54.29
  -1   1   6 1785.82   53.89
   1  -1   6 1793.52   54.39
  -1   1  -6 1817.72   54.99
  -1  -1   6 1773.62   55.09
   1   1   6 1882.91   54.29
  -1  -1   6 1769.62   54.39
   1   1   6 1754.22   54.49
   1   1   6 1794.82   54.19
   1  -1  -6 1781.62   54.19
   1  -1  -6 1773.62   54.79
  -1   1  -6 1780.22   54.49
   1  -1  -6 1832.02   54.39
  -2  -1  -6  170.38    7.80
   2  -1   6  174.98    9.30
   2  -1   6  170.98    8.50
   2   1  -6  196.78    9.30
  -2   1   6  189.98    8.50
   2   1  -6  196.98    8.20
  -2   1   6  192.38    9.80
  -2  -1  -6  166.98    8.80
  -2   1   6  178.58    8.50
   2   1  -6  211.28    9.00
  -2  -1  -6  160.98    8.50
   2  -1   6  183.98    9.40
  -2  -1   6  195.68    9.80
   2   1   6  158.78    7.70
   2  -1  -6  184.78    9.50
   2  -1  -6  182.48    8.60
   2   1   6  161.38    8.40
   2   1   6  150.08    8.10
  -2  -1   6  210.38    8.90
  -2   1  -6  182.38    8.70
  -2   1  -6  177.38    9.20
   2  -1  -6  179.98    8.40
   2   1   6  177.08    9.80
  -2   1  -6  176.78    9.20
   3  -1   6  122.29    7.10
   3   1  -6  109.89    8.20
   3   1  -6  111.19    6.20
   3  -1   6  102.39    8.80
   3   1  -6  121.09    7.50
   3  -1   6  114.59    8.00
  -3  -1  -6   98.99   10.30
  -3   1   6  114.29    7.10
  -3  -1  -6  114.09    7.80
  -3   1   6  110.89    8.80
  -3  -1  -6  116.99    6.60
  -3  -1   6  127.79    8.60
  -3  -1   6  112.99    6.50
   3   1   6  110.09    8.90
   3   1   6  116.69    6.60
  -3   1  -6  103.19    8.30
  -3   1  -6  105.29    7.80
   3  -1  -6   95.89    8.30
  -3   1  -6  103.19    7.30
   3  -1  -6  104.79    7.20
   3  -1  -6   94.19    6.80
  -3  -1   6  113.79    7.50
   3   1   6  103.09    6.60
  -3   1  -6  122.09    7.00
   4   1  -6   75.69    7.50
  -4   1   6   76.19    7.90
   4  -1   6   60.49    6.30
  -4  -1  -6   73.19    6.80
   4   1  -6   79.29    9.60
   4  -1   6   71.79    7.70
  -4  -1  -6   75.49    8.90
  -4  -1  -6   88.69    8.20
  -4   1   6   83.99    9.20
   4   1   6   83.49    7.50
   4   1   6   74.09    5.50
  -4  -1   6   66.89    8.50
   4  -1  -6   82.99    7.40
  -4  -1   6   72.89    6.10
  -4  -1   6   75.99    7.80
  -4   1  -6   57.29    7.60
   4   1   6   72.69   10.40
  -4   1  -6   58.59    6.50
  -4   1  -6   65.99    9.20
  -4   1  -6   53.79    7.90
   4  -1  -6   74.49    7.40
   4  -1  -6   55.09    9.80
  -5   1   6  793.32   34.10
  -5   1   6  844.92   35.10
  -5  -1  -6  839.72   32.80
   5   1  -6  881.01   32.70
   5   1  -6  873.61   29.20
   5  -1   6  843.12   30.80
  -5  -1  -6  807.12   30.30
  -5  -1  -6  886.21   30.30
   5   1  -6  841.62   33.20
   5  -1   6  830.92   32.80
   5   1   6  831.72   33.50
  -5  -1   6  933.21   29.80
  -5  -1   6  903.31   35.00
   5   1   6  905.11   29.60
  -5   1  -6  879.01   32.00
   5  -1  -6  881.71   31.00
   5   1   6  902.01   32.30
   5  -1  -6  822.02   30.60
   5  -1  -6  853.61   33.00
  -5   1  -6  901.71   31.70
  -5   1  -6  825.32   32.70
  -6   1   6  545.45   26.70
  -6  -1  -6  521.05   24.80
   6  -1   6  521.35   24.60
  -6  -1  -6  498.45   22.10
   6   1  -6  554.14   20.30
   6  -1   6  536.15   21.90
   6   1  -6  515.05   24.00
   6   1   6  498.15   20.30
   6  -1  -6  539.95   21.90
  -6   1  -6  499.95   23.20
   6  -1  -6  497.95   22.00
   6   1   6  515.45   23.40
  -6  -1   6  519.95   20.60
   6  -1  -6  535.95   24.50
  -6  -1   6  468.75   26.00
  -6   1  -6  522.35   25.20
  -7  -1  -6  293.47   20.60
  -7   1   6  239.88   22.00
   7  -1   6  264.07   18.80
   7  -1   6  258.37   15.60
   7   1  -6  248.58   18.20
  -7   1  -6  268.67   19.60
   7   1   6  254.57   14.10
   7  -1  -6  237.88   18.70
  -7  -1   6  216.88   22.70
   7  -1  -6  285.97   16.30
  -7   1  -6  216.18   18.50
  -7  -1   6  269.97   16.20
   7   1   6  246.58   17.70
  -8  -1  -6   98.09   18.50
   8  -1   6   75.99   10.30
   8   1  -6   54.39   12.10
   8  -1  -6   77.19   10.60
   8   1   6   91.89   12.90
  -8   1  -6   85.19   13.80
   8   1   6   68.09    8.90
   9  -1   6    8.30   11.50
  -9  -1  -6    3.00   16.60
   9   1  -6   19.00   13.90
   9  -1   6    9.10   14.30
  -9   1   6    0.00   18.20
  -9   1  -6   33.10   16.90
   9   1   6    1.90    9.90
   9  -1  -6   22.00   15.80
   9   1   6    1.30   13.40
  -9   1  -6   29.90   16.70
   9  -1  -6   -3.60   12.40
  -9  -1   6   13.10   19.50
 -10  -1  -6   25.90   25.30
 -10   1   6   40.10   24.10
  10   1  -6   19.10   19.00
  10  -1   6    0.30   15.50
 -10   1   6  -14.10   20.20
 -10  -1  -6  -11.30   21.40
  10  -1   6   18.00   20.50
 -10   1  -6   33.90   21.10
  10  -1  -6   21.90   19.80
 -10  -1   6   40.10   29.60
 -10   1  -6   14.40   22.60
  10   1   6   11.90   19.40
  10   1   6    0.60   12.70
   0  -2  -6   75.99    5.30
   0  -2   6   93.19    5.80
   0  -2   6   94.69    5.40
   0  -2   6   95.89    5.10
   0   2  -6  100.69    5.40
   0   2  -6   88.29    6.20
   0   2  -6   96.19    5.20
   0  -2   6   93.89    5.70
   0   2  -6   99.29    5.80
   0  -2  -6   76.69    4.50
   0   2  -6   96.09    5.40
   0  -2  -6   78.49    4.90
   1   2  -6 1151.98   36.80
   1  -2   6 1197.28   37.40
  -1  -2  -6 1157.88   37.30
   1  -2   6 1169.88   37.40
  -1   2   6 1152.68   38.00
   1   2  -6 1182.58   36.10
  -1   2   6 1240.78   36.80
   1  -2   6 1186.88   37.60
   1   2  -6 1147.39   37.40
   1  -2   6 1127.69   37.70
  -1  -2   6 1188.28   37.80
  -1   2  -6 1200.68   37.30
  -1  -2   6 1194.18   36.00
  -1  -2   6 1186.18   37.00
  -1   2  -6 1194.08   37.70
   1  -2  -6 1189.08   37.80
  -1   2  -6 1208.08   37.60
   1  -2  -6 1179.18   37.30
   1  -2  -6 1149.58   36.50
   1   2   6 1172.28   37.60
  -1   2  -6 1189.48   37.70
  -2  -2  -6  677.93   22.10
  -2  -2  -6  681.53   22.20
   2   2  -6  661.93   22.40
   2  -2   6  625.24   22.20
  -2   2   6  705.63   21.70
  -2   2   6  730.73   23.50
   2  -2   6  614.84   24.10
   2   2  -6  652.03   22.20
   2  -2   6  639.34   22.80
   2   2  -6  619.34   23.50
  -2  -2  -6  675.13   21.30
  -2  -2  -6  677.03   22.10
   2  -2   6  645.34   23.00
  -2  -2   6  635.54   22.30
   2  -2  -6  646.84   22.80
  -2  -2   6  614.84   22.80
   2  -2  -6  674.83   22.90
   2  -2  -6  635.34   22.10
  -2   2  -6  578.44   23.80
  -2   2  -6  560.84   22.20
  -2  -2   6  641.34   22.20
   2   2   6  620.24   22.20
  -2   2  -6  597.14   22.50
  -2   2  -6  590.24   22.60
   3   2  -6 1506.25   47.40
  -3   2   6 1487.15   48.70
   3  -2   6 1515.55   48.00
  -3   2   6 1385.46   46.40
  -3  -2  -6 1507.65   47.80
  -3  -2  -6 1527.45   45.90
  -3  -2  -6 1492.75   47.40
   3   2  -6 1515.45   47.70
   3  -2   6 1497.85   48.80
   3  -2   6 1454.35   48.60
   3   2  -6 1457.65   47.00
   3   2   6 1485.15   46.40
  -3   2  -6 1468.05   47.80
  -3  -2   6 1482.45   47.00
   3   2   6 1464.85   45.60
  -3   2  -6 1464.35   48.30
   3  -2  -6 1373.26   47.30
   3  -2  -6 1407.76   48.20
   3  -2  -6 1441.36   47.70
   3   2   6 1493.85   46.90
  -3  -2   6 1518.65   48.80
  -3   2  -6 1539.15   48.20
  -3   2  -6 1483.05   47.70
  -3  -2   6 1521.25   47.60
  -4   2   6  238.88   14.00
  -4  -2  -6  230.88   12.60
   4   2  -6  225.38   12.90
  -4  -2  -6  222.28   10.50
   4  -2   6  225.68   12.90
   4  -2   6  231.08   15.00
   4  -2   6  212.88   11.80
  -4  -2  -6  233.38   11.70
  -4  -2  -6  228.38   12.60
   4   2  -6  234.98   10.90
   4   2  -6  247.58   12.20
  -4   2   6  228.38   11.70
  -4  -2   6  216.78   13.50
  -4   2  -6  224.18   12.30
   4  -2  -6  210.68   11.80
   4  -2  -6  200.88   12.10
   4  -2  -6  197.78   13.60
  -4   2  -6  210.88   13.50
  -4  -2   6  215.18   12.10
   4  -2  -6  219.48   12.20
   4   2   6  213.78   11.10
   4   2   6  229.38   13.30
  -4   2  -6  216.88   11.90
   4   2   6  220.18   10.80
   4   2   6  191.48    9.80
  -4  -2   6  227.68   11.30
  -4   2  -6  214.78   12.60
  -5   2   6  190.08   13.00
   5   2  -6  190.48   14.80
   5   2  -6  202.28   12.90
   5  -2   6  235.08   12.80
  -5  -2  -6  203.48   14.00
   5   2  -6  212.48   11.10
   5  -2   6  213.48   14.30
  -5   2   6  204.48   15.00
  -5   2  -6  224.68   13.30
  -5  -2   6  222.28   15.50
  -5   2  -6  224.18   14.30
   5  -2  -6  213.78   13.60
   5   2   6  205.98   12.30
   5   2   6  213.68   15.40
   5  -2  -6  190.68   13.10
  -5  -2   6  210.18   12.40
   5  -2  -6  191.28   12.40
   5   2   6  215.38   11.40
   5   2   6  215.28   10.20
  -6  -2  -6  372.76   21.80
  -6   2   6  383.56   23.30
   6   2  -6  432.16   17.90
   6  -2   6  414.06   19.50
   6  -2   6  434.56   22.30
   6   2  -6  396.26   20.50
   6  -2  -6  411.16   19.80
   6  -2  -6  398.96   21.20
   6   2   6  413.06   19.80
  -6   2  -6  415.86   21.00
  -6  -2   6  410.56   20.30
  -6   2  -6  399.86   21.50
  -6  -2   6  420.06   24.10
   6   2   6  412.76   18.40
   7  -2   6   30.00    7.50
   7   2  -6   26.30    8.40
   7  -2   6   19.40    8.60
  -7   2   6   13.10   11.20
  -7  -2  -6   29.30   10.20
  -7  -2   6   31.60   11.60
  -7   2  -6   34.60    9.00
  -7   2  -6    6.20    8.10
   7  -2  -6   17.90    8.60
   7   2   6   23.40    8.20
   7  -2  -6   18.40    7.80
  -7   2  -6   21.50    9.40
   7   2   6   24.10    6.30
   8   2  -6  412.66   26.30
   8  -2   6  428.66   23.50
   8  -2   6  406.86   28.60
  -8  -2  -6  379.26   38.40
  -8   2   6  396.06   27.70
   8  -2  -6  470.05   24.40
  -8   2  -6  443.46   29.40
  -8   2  -6  442.86   28.40
  -8  -2   6  416.36   41.60
   8  -2  -6  443.16   28.00
   8   2   6  458.65   26.60
   8   2   6  458.75   22.60
   9  -2   6   49.99   16.60
  -9  -2  -6   59.69   18.10
   9  -2   6   52.59   13.10
  -9   2   6   78.99   19.10
   9   2  -6   68.39   15.50
  -9   2   6   61.59   16.10
   9  -2  -6   65.59   16.30
   9   2   6   53.29   15.00
  -9   2  -6   73.29   17.40
  -9  -2   6   76.79   21.90
   9   2   6   52.39   10.70
   9  -2  -6   59.39   14.10
  -9   2  -6   79.99   17.90
 -10   2   6  -12.20   21.80
  10  -2   6   38.00   17.30
 -10   2   6   55.89   26.70
  10   2  -6   57.89   21.00
 -10  -2  -6   53.99   22.50
  10  -2   6   26.80   22.60
 -10  -2  -6    5.30   27.30
 -10   2  -6   25.90   21.60
  10  -2  -6   47.00   21.70
 -10   2  -6    8.60   24.00
  10  -2  -6   77.79   18.20
 -10  -2   6   50.79   29.10
  10   2   6   37.20   14.90
  10   2   6   50.29   20.50
   0  -3  -6   37.90    3.60
   0  -3   6   26.40    4.20
   0   3   6   41.40    4.20
   0   3  -6   29.80    4.60
   0  -3  -6   38.90    3.70
   0  -3   6   40.70    4.00
   0   3  -6   36.20    4.40
   0  -3   6   35.50    4.40
   0  -3  -6   36.70    4.60
   0  -3   6   43.80    4.20
   1  -3   6  407.16   16.50
  -1  -3  -6  456.05   16.00
   1  -3   6  418.56   15.50
   1   3  -6  430.56   16.20
   1  -3   6  407.06   16.10
  -1  -3  -6  452.65   15.70
  -1   3   6  444.26   16.80
  -1   3   6  416.26   15.60
   1  -3  -6  419.16   16.40
   1  -3  -6  390.06   14.70
  -1   3  -6  403.56   15.00
  -1   3  -6  405.16   16.20
  -1   3  -6  375.96   17.40
  -1  -3   6  419.36   16.70
  -1  -3   6  434.16   16.10
  -1   3  -6  377.66   16.50
  -1   3  -6  414.86   16.00
  -1  -3   6  412.86   15.70
  -1  -3   6  414.46   15.00
  -2  -3  -6  241.48   10.90
  -2  -3  -6  240.58   10.30
   2  -3   6  227.88   12.50
   2  -3   6  229.58   11.30
   2  -3   6  219.18   11.20
   2  -3   6  237.68   11.20
  -2  -3  -6  241.88    9.60
   2   3  -6  235.78   11.00
   2   3  -6  234.38   10.20
  -2  -3   6  242.18   11.10
   2  -3  -6  233.28   10.20
  -2  -3   6  247.38   10.50
   2  -3  -6  224.48   11.20
   2   3   6  243.18   10.80
  -2   3  -6  237.18   11.60
  -2   3  -6  241.28   11.50
   2  -3  -6  228.08   11.40
  -2  -3   6  224.98   10.90
  -2   3  -6  230.68   11.10
  -3  -3  -6  156.98    9.30
  -3   3   6  163.68    9.70
  -3  -3  -6  170.38    9.90
   3   3  -6  151.98    9.00
   3  -3   6  137.49    9.80
   3  -3   6  161.08   10.00
   3   3  -6  175.78    8.80
  -3   3   6  162.58   10.10
  -3  -3  -6  168.58    9.40
  -3   3   6  148.89    8.10
   3  -3   6  156.08   10.90
   3  -3   6  153.88    9.50
   3   3  -6  163.08    9.00
   3   3   6  167.88    8.90
   3  -3  -6  137.29   10.50
  -3  -3   6  159.78    9.40
  -3   3  -6  152.38   10.10
  -3  -3   6  177.58   10.50
  -3   3  -6  172.28   10.50
  -3   3  -6  146.79    9.10
  -3   3  -6  173.88   10.00
   3  -3  -6  134.49    9.60
   3  -3  -6  143.09    8.90
  -3  -3   6  171.38    9.30
   4   3  -6  588.24   22.90
   4  -3   6  596.74   24.60
   4   3  -6  610.14   22.70
   4   3  -6  616.84   22.80
  -4   3   6  583.04   24.00
  -4  -3  -6  591.34   24.10
   4  -3   6  572.04   23.50
  -4  -3  -6  602.44   23.30
  -4   3   6  610.94   24.60
  -4  -3  -6  595.74   23.50
  -4   3   6  562.34   22.10
   4  -3   6  544.45   27.50
   4  -3  -6  548.15   23.60
   4  -3  -6  604.84   24.20
   4  -3  -6  599.44   23.80
  -4   3  -6  603.64   24.10
  -4  -3   6  589.74   23.20
   4  -3  -6  542.55   24.30
  -4   3  -6  609.64   23.70
  -4  -3   6  608.04   23.30
  -4  -3   6  638.04   25.20
  -4   3  -6  605.64   26.00
  -4   3  -6  580.14   23.90
   4   3   6  616.34   22.30
  -5  -3  -6  439.46   21.10
  -5   3   6  401.46   19.50
   5  -3   6  434.86   20.20
  -5   3   6  480.55   22.50
   5   3  -6  486.85   20.40
   5   3  -6  440.36   20.80
   5   3  -6  471.35   19.30
  -5   3   6  440.76   21.70
   5  -3   6  434.26   21.70
   5  -3  -6  439.66   20.70
   5  -3  -6  481.55   21.50
  -5   3  -6  448.36   21.10
  -5  -3   6  504.05   23.30
   5   3   6  447.16   18.70
  -5   3  -6  432.56   20.80
   6   3  -6   15.70    5.10
   6  -3   6   13.90    7.30
  -6   3   6    4.40    7.10
   6   3  -6   15.60   10.20
  -6  -3  -6   -1.00    7.90
   6   3  -6   20.80    6.30
   6  -3   6   15.70    6.20
  -6   3   6   14.50    8.40
   6  -3  -6    7.20    6.80
  -6   3  -6   20.00    7.30
  -6   3  -6    8.90    7.10
   6   3   6    7.20    4.90
  -6  -3   6    1.60    9.20
   6  -3  -6    9.10    6.30
   7   3  -6   23.30    8.50
   7   3  -6   27.60    6.80
  -7  -3  -6   31.20   11.20
  -7   3   6   20.50   11.00
   7  -3   6   20.10    8.00
   7  -3   6   29.00    9.90
  -7   3   6   35.90   10.30
   7   3   6   29.90    7.10
  -7  -3   6   27.80   12.20
   7  -3  -6   26.90    9.00
  -7   3  -6   37.40   10.60
   7  -3  -6   30.50    8.60
  -7   3  -6   31.80    9.90
   8  -3   6   56.99   12.30
  -8   3   6   63.89   13.80
   8   3  -6   43.80   11.10
   8  -3   6   34.20   12.90
   8  -3  -6   39.50   11.20
   8   3   6   45.70   11.00
  -8   3  -6   46.40   12.70
   8   3   6   48.70    8.60
   8  -3  -6   41.50   12.00
  -8  -3   6   44.90   16.00
  -9  -3  -6   67.69   21.70
   9  -3   6   63.59   13.90
   9   3  -6   72.09   16.80
  -9   3   6   67.79   18.50
  -9   3   6   92.09   19.60
   9  -3   6   73.29   17.90
   9  -3  -6   46.70   15.00
   9   3   6   43.40   11.50
  -9   3  -6   50.09   17.30
  -9   3  -6   68.79   19.70
  -9  -3   6   50.09   22.50
   9  -3  -6   54.29   17.40
 -10   3   6   90.69   24.80
  10  -3   6   64.49   20.00
  10   3  -6   62.59   21.60
 -10  -3  -6   82.49   29.00
  10  -3   6   29.00   23.00
 -10   3   6   62.19   25.00
 -10  -3   6   68.69   30.60
 -10   3  -6  106.49   26.80
  10  -3  -6   72.49   23.70
 -10   3  -6   50.99   22.00
  10  -3  -6   39.60   20.20
   0  -4   6  130.79    7.30
   0   4  -6  119.49    7.60
   0   4  -6  130.39    8.30
   0   4   6  104.69    6.90
   0  -4   6  109.79    8.60
   0   4  -6  125.19    7.50
   0  -4  -6  108.49    6.60
   0   4   6  117.09    8.10
   0  -4  -6  103.99    6.60
   0  -4   6  117.89    6.90
   0  -4   6  118.29    6.80
   0  -4  -6  100.69    7.60
  -1  -4  -6   84.39    5.90
   1  -4   6   89.39    8.10
  -1  -4  -6   85.49    6.20
   1  -4   6   89.59    6.40
   1  -4   6   89.19    6.60
  -1  -4  -6   94.19    6.50
   1  -4   6   84.99    6.50
   1   4  -6   88.39    7.00
  -1   4   6   88.09    7.40
  -1   4  -6   70.89    6.90
  -1   4  -6   81.59    6.20
   1  -4  -6   95.89    5.40
  -1   4  -6   75.49    7.40
  -1  -4   6   88.99    7.70
  -1  -4   6   84.79    6.20
   1  -4  -6   90.19    7.60
   1   4   6   81.89    6.80
   1  -4  -6   96.49    6.40
  -1  -4   6   81.49    5.90
  -1  -4   6   84.89    6.70
   2  -4   6  905.81   30.90
  -2  -4  -6  889.01   30.20
  -2   4   6  886.61   30.60
   2  -4   6  847.52   31.00
   2   4  -6  868.41   30.60
  -2  -4  -6  870.21   29.40
   2  -4   6  871.41   30.10
  -2  -4  -6  900.11   28.90
   2  -4   6  892.91   30.70
  -2  -4   6  888.31   30.70
   2  -4  -6  869.91   29.80
   2   4   6  866.01   30.00
   2  -4  -6  867.91   31.00
  -2  -4   6  848.42   31.30
  -2   4  -6  856.61   29.30
   2  -4  -6  840.12   28.90
  -2  -4   6  851.81   29.90
  -2   4  -6  831.92   31.30
  -2   4  -6  852.71   30.80
  -2  -4   6  870.21   29.10
  -3  -4  -6 1198.18   41.30
   3  -4   6 1242.88   42.40
   3  -4   6 1131.79   41.80
   3   4  -6 1249.88   41.70
   3  -4   6 1195.88   41.90
   3  -4   6 1230.18   42.20
  -3   4   6 1275.57   42.50
  -3  -4  -6 1252.67   39.80
  -3  -4   6 1227.68   41.70
  -3  -4   6 1239.28   41.70
   3  -4  -6 1271.97   41.10
  -3   4  -6 1205.88   42.10
  -3  -4   6 1278.77   40.70
   3   4   6 1274.87   40.70
   3  -4  -6 1157.98   42.00
   3  -4  -6 1189.58   41.80
  -3   4  -6 1238.38   41.00
  -3   4  -6 1250.07   43.00
  -4  -4  -6 2302.07   70.69
  -4   4   6 2133.49   71.79
   4   4  -6 2233.48   70.79
   4  -4   6 2114.29   71.39
  -4  -4  -6 2234.28   69.99
   4  -4   6 2240.48   72.39
   4  -4  -6 2221.38   72.29
  -4   4  -6 2159.48   72.39
  -4  -4   6 2240.28   72.09
  -4   4  -6 2256.17   70.39
  -4  -4   6 2244.58   70.89
  -4   4  -6 2142.39   70.49
   4  -4  -6 2192.88   71.19
   4   4   6 2201.28   69.29
  -5   4   6  250.87   17.00
   5  -4   6  255.77   15.60
  -5  -4  -6  274.47   16.50
   5  -4   6  247.08   16.40
   5   4  -6  271.67   14.40
  -5   4   6  227.88   13.70
  -5   4   6  273.77   16.20
   5  -4  -6  254.47   16.20
   5  -4  -6  238.78   15.70
  -5   4  -6  278.97   16.70
  -5   4  -6  244.98   15.20
  -5  -4   6  290.77   18.20
   5   4   6  259.67   13.50
  -6   4   6   20.00    8.70
  -6  -4  -6    5.40    8.90
   6   4  -6    0.20    5.40
   6  -4   6    6.80    6.40
  -6   4   6   15.70    9.30
   6  -4   6   11.50    8.10
   6  -4  -6   13.30    7.40
  -6   4  -6    8.60    7.40
   6   4   6    7.50    5.50
  -6   4  -6   15.10    8.30
   6  -4  -6    4.00    7.10
  -6  -4   6    3.10    9.80
   7  -4   6  121.49   15.00
   7   4  -6   87.39   13.30
  -7   4   6  111.79   19.40
  -7   4   6  108.19   18.50
  -7  -4  -6  101.09   14.50
   7  -4   6  107.79   18.00
   7   4   6   89.49   12.00
  -7  -4   6   97.39   15.50
  -7   4  -6  104.89   17.80
   7  -4  -6  100.29   15.30
  -7   4  -6  113.39   17.30
   7  -4  -6  112.29   17.00
  -8   4   6  250.87   27.30
   8  -4   6  369.36   29.60
   8  -4   6  282.17   22.80
  -8   4  -6  260.07   25.40
  -8   4  -6  276.37   27.20
   8   4   6  321.47   19.30
  -8  -4   6  270.77   33.70
   8  -4  -6  287.77   24.40
   8  -4  -6  310.37   26.90
  -9  -4  -6  163.28   24.10
   9  -4   6  115.99   20.20
  -9   4   6  106.09   21.00
  -9   4   6  138.79   21.10
   9  -4   6  121.29   17.10
  -9  -4   6  111.99   26.00
   9  -4  -6  137.29   21.40
  -9   4  -6  125.49   19.10
   0  -5   6  931.41   30.30
   0  -5  -6  879.01   30.10
   0  -5   6  837.42   32.20
   0   5  -6  897.31   31.30
   0  -5  -6  871.21   31.30
   0   5  -6  912.61   30.50
   0   5   6  913.01   30.70
   0   5   6  899.91   32.00
   0  -5   6  870.61   30.10
   0   5  -6  865.41   32.40
   0  -5  -6  908.41   30.40
   1  -5   6  570.54   28.10
  -1   5   6  667.93   25.70
  -1  -5  -6  669.43   24.20
  -1  -5  -6  684.83   23.60
  -1  -5  -6  694.33   24.40
   1  -5   6  598.34   25.20
   1  -5   6  672.33   24.50
  -1   5   6  670.33   24.70
   1  -5   6  622.44   23.10
   1   5  -6  658.53   24.90
  -1   5  -6  664.33   24.20
  -1  -5   6  665.13   24.80
   1  -5  -6  672.73   24.00
  -1   5  -6  642.94   25.90
  -1   5  -6  654.23   24.60
   1   5   6  695.73   25.20
  -1  -5   6  612.84   25.60
   1  -5  -6  643.74   25.00
   1  -5  -6  675.83   22.80
  -2   5   6   11.00    4.60
  -2  -5  -6    8.80    4.20
  -2  -5  -6   13.30    3.80
   2  -5   6    0.70    4.60
   2  -5   6    3.80    3.80
  -2  -5  -6    5.80    3.40
   2   5  -6    6.60    3.50
   2  -5   6    3.70    3.50
  -2   5  -6    5.90    5.50
  -2   5  -6    4.80    4.20
  -2   5  -6    9.60    3.20
   2   5   6   12.30    4.10
  -2  -5   6    9.40    3.70
   3  -5   6  399.86   21.90
   3  -5   6  407.96   18.70
   3  -5   6  413.46   18.80
   3   5  -6  401.36   18.30
  -3  -5  -6  384.56   16.80
  -3  -5  -6  378.46   16.60
  -3   5   6  385.96   19.00
   3   5   6  404.96   17.50
  -3  -5   6  441.26   18.30
  -3   5  -6  415.76   19.90
  -3  -5   6  439.56   17.60
   3  -5  -6  416.36   17.50
   3  -5  -6  420.36   19.80
  -3   5  -6  404.66   16.50
   3  -5  -6  388.36   19.30
  -4   5   6  113.29   11.90
   4  -5   6  110.59   11.30
   4   5  -6  131.09   10.20
  -4  -5  -6   89.39   10.40
   4  -5   6  129.29   11.00
  -4  -5   6  143.99   12.60
   4   5   6  118.29    9.80
   4  -5  -6   99.59   11.00
  -4   5  -6  104.49    8.40
   4  -5  -6  116.79   10.70
  -4   5  -6  123.49   12.50
   5   5  -6  354.56   17.70
  -5   5   6  371.26   20.50
  -5  -5  -6  264.77   17.20
  -5  -5  -6  348.07   18.90
   5  -5   6  294.97   18.00
   5  -5   6  337.47   19.70
   5  -5  -6  313.27   18.60
  -5   5  -6  316.27   14.50
  -5   5  -6  289.87   19.00
  -5   5  -6  333.17   17.10
  -5   5  -6  311.57   19.50
  -5  -5   6  331.97   20.80
   5  -5  -6  350.06   19.10
   5   5   6  330.57   16.00
   6  -5   6  225.48   19.50
  -6  -5  -6  260.97   21.30
   6   5  -6  238.78   15.90
  -6   5   6  207.28   19.40
   6  -5   6  217.88   17.30
  -6   5  -6  234.08   19.80
   6  -5  -6  259.57   19.10
   6  -5  -6  262.87   18.70
  -6   5  -6  256.17   17.70
  -6  -5   6  273.27   23.10
   6   5   6  255.67   15.00
  -7   5   6   42.10   13.10
  -7  -5  -6   48.90   13.70
   7  -5   6   42.60   10.30
   7   5  -6   42.50    8.90
  -7   5   6   66.99   11.60
  -7   5  -6   23.60   10.50
  -7  -5   6   18.70   14.70
   7  -5  -6   32.80   11.20
   7  -5  -6   50.89   13.70
   7   5   6   35.50    8.40
  -8  -5  -6    8.00   18.10
   8  -5   6   11.60   16.10
  -8   5   6   32.20   17.10
  -8   5   6   13.70   16.70
   8  -5   6    8.70   12.60
   8   5   6    5.40   10.10
   8  -5  -6   17.90   15.20
  -8   5  -6    6.90   13.60
  -8  -5   6   33.60   20.70
  -8   5  -6    7.00   17.00
   8  -5  -6   23.00   13.40
   9  -5   6   19.60   16.70
  -9   5   6   -9.70   20.60
   9  -5   6   19.40   21.00
  -9   5   6   -2.80   19.80
  -9  -5  -6    0.30   24.10
  -9   5  -6   -8.50   23.30
  -9  -5   6   -6.80   27.30
   9  -5  -6   43.70   18.20
   9  -5  -6    2.20   20.50
  -9   5  -6   13.40   18.40
   0   6  -6  436.46   19.10
   0  -6   6  432.16   17.70
   0   6  -6  465.15   20.80
   0   6   6  452.95   19.00
   0  -6  -6  443.06   18.60
   0  -6   6  464.95   18.20
   0   6   6  443.86   19.80
   0   6  -6  439.86   18.50
   0  -6  -6  431.86   18.10
  -1  -6  -6 1231.78   42.30
   1  -6   6 1074.09   37.30
   1   6  -6 1071.49   38.00
   1  -6   6 1083.19   36.50
  -1  -6  -6 1006.40   36.70
   1  -6   6 1024.50   35.50
  -1   6   6 1007.70   37.50
  -1  -6  -6 1052.79   36.50
  -1   6  -6 1078.09   39.60
  -1   6  -6 1051.39   37.60
   1  -6  -6 1053.09   35.40
  -1   6  -6 1128.19   37.40
   1   6   6 1057.29   37.70
   1  -6  -6 1039.00   37.20
  -2  -6  -6  240.78   13.30
   2  -6   6  248.28   13.90
   2   6  -6  253.07   14.10
  -2   6   6  265.27   15.10
  -2  -6  -6  247.88   13.50
   2  -6   6  245.28   13.40
   2  -6   6  239.78   14.40
   2   6   6  267.37   14.10
  -2   6  -6  247.48   15.20
   2  -6  -6  269.37   14.90
  -2   6  -6  259.27   13.20
  -3  -6  -6  322.87   15.30
  -3   6   6  340.77   18.40
  -3  -6  -6  314.67   16.60
   3  -6   6  328.17   17.20
   3   6  -6  357.06   17.40
   3  -6   6  336.57   17.20
  -3  -6   6  323.97   16.50
   3  -6  -6  327.47   17.70
   3  -6  -6  299.17   18.70
  -3   6  -6  324.67   18.60
   3   6   6  336.77   16.30
  -3   6  -6  315.77   15.10
   4   6  -6  161.08   12.30
  -4  -6  -6  141.29   13.70
   4  -6   6  151.48   12.90
   4  -6   6  158.58   13.90
  -4   6   6  138.39   14.20
   4  -6  -6  156.78   12.80
  -4   6  -6  145.79   10.40
   4   6   6  161.88   11.80
   4  -6  -6  174.88   13.80
  -4   6  -6  133.89   14.10
  -4  -6   6  161.18   14.50
   5  -6   6  229.88   17.10
   5  -6   6  239.78   18.80
  -5  -6  -6  268.77   18.40
  -5   6   6  230.68   18.90
   5   6  -6  239.38   16.30
  -5   6  -6  252.17   19.90
   5  -6  -6  246.78   17.90
   5  -6  -6  231.78   16.90
  -5  -6   6  287.27   20.20
   5   6   6  240.48   14.80
  -6   6   6   66.89   11.90
   6   6  -6   46.70    8.70
  -6  -6  -6   53.09   11.90
   6  -6   6   37.30   10.90
   6   6   6   54.49    8.30
   6  -6  -6   44.20   10.50
  -6   6  -6   54.09   12.90
  -6  -6   6   51.19   13.10
  -7  -6  -6  213.88   28.20
   7  -6   6  189.98   26.00
  -7   6   6  155.78   23.90
   7   6  -6  169.48   18.30
   7  -6   6  137.89   19.60
   7  -6  -6  156.88   21.60
   7  -6  -6  176.28   20.80
  -7  -6   6  164.98   20.30
   7   6   6  129.29   16.40
  -7   6  -6  142.89   24.50
  -7   6  -6  146.59   19.90
  -8  -6  -6  103.49   21.90
   8  -6   6   47.40   15.40
  -8   6   6   88.39   19.80
   8  -6   6   77.49   18.70
   8  -6  -6   36.20   15.60
  -8   6  -6   35.10   14.50
  -8  -6   6   54.59   24.20
  -8   6  -6   54.29   20.70
   8  -6  -6   61.49   18.10
   0  -7   6   37.70    6.10
   0  -7  -6   53.59    8.30
   0   7  -6   52.79    8.40
   0   7   6   53.09    8.40
   0  -7   6   48.10    7.70
   1  -7   6   75.69    9.10
  -1   7   6   93.69    9.80
   1   7  -6   73.19    9.30
  -1  -7  -6   91.69   13.00
   1  -7  -6   92.99    9.90
   1   7   6   98.39   10.00
   1  -7  -6   69.69    9.00
  -1   7  -6   63.49   10.50
  -1   7  -6   81.89    9.50
   2   7  -6  349.07   18.30
   2  -7   6  344.37   17.00
   2  -7   6  339.17   17.60
  -2   7   6  363.36   18.80
  -2   7  -6  339.37   16.60
   2   7   6  321.97   17.20
   2  -7  -6  356.96   18.70
  -2   7  -6  331.67   19.50
   3  -7   6  104.89   12.10
   3  -7   6  108.49   11.50
   3   7  -6  107.99   11.20
  -3   7   6  111.39   13.20
  -3   7  -6   95.69   13.30
   3  -7  -6   80.39   11.90
   3   7   6  109.59   11.00
  -3   7  -6   94.49    9.80
   4  -7   6  111.19   13.10
   4  -7   6  125.19   14.50
  -4   7   6  125.09   15.40
   4   7  -6  123.99   12.80
  -4  -7   6  119.09   15.70
  -4   7  -6   92.69   10.50
   4  -7  -6  104.19   13.40
  -4   7  -6   89.59   14.90
   4   7   6  103.59   11.90
   4  -7  -6  125.69   13.70
  -5   7   6   36.30   11.20
  -5  -7  -6   37.00   10.90
   5  -7   6   29.40   10.00
  -5   7  -6   23.10   13.40
   5  -7  -6   28.50    9.30
  -6   7   6   55.89   13.60
   6  -7   6   22.50   10.80
   6   7  -6   35.10    9.40
  -6  -7  -6   36.10   14.00
   6  -7   6   33.20   13.60
  -6   7  -6   53.59   14.30
   6  -7  -6   25.50   11.00
   6  -7  -6   29.80   11.70
  -6  -7   6   54.19   15.60
  -7   7   6   57.89   17.70
   7   7  -6   34.50   11.30
   7  -7   6   23.10   15.80
   7  -7   6   23.60   13.70
  -7  -7  -6   15.90   18.50
  -7   7  -6   34.80   17.70
   7  -7  -6   27.00   14.30
   7  -7  -6   19.10   15.20
  -8   7   6   56.19   22.80
   8  -7   6   50.89   17.90
  -8  -7  -6   88.59   25.30
   8  -7   6   64.29   20.30
  -8   7  -6   51.99   22.80
  -8  -7   6   74.19   28.60
   8  -7  -6   64.39   18.40
   8  -7  -6   45.40   20.40
   0  -8   6   69.49    9.80
   0   8  -6   85.59   10.40
   0   8   6   75.89   10.40
   0  -8  -6   80.29   10.40
   1   8  -6  186.18   13.80
  -1   8   6  165.78   14.20
   1  -8   6  186.48   13.30
  -1  -8  -6  196.88   12.60
  -1   8  -6  184.28   13.50
   1  -8  -6  180.18   14.10
  -1   8  -6  178.68   15.60
   2   8  -6  411.96   20.90
   2  -8   6  375.76   20.00
  -2   8   6  394.46   21.30
   2   8   6  350.66   19.20
  -2   8  -6  401.56   23.10
   2  -8  -6  410.36   21.30
  -2   8  -6  397.86   19.10
   3  -8   6   12.40    7.60
  -3   8   6   17.90    8.80
   3   8  -6    8.00    6.80
   3  -8   6   11.90    7.00
   3  -8  -6   11.70    7.40
   3   8   6   12.80    6.10
  -3   8  -6    6.30    6.00
  -3   8  -6    7.50    8.60
   4  -8   6  127.09   16.50
  -4   8   6  167.78   18.20
   4   8  -6  153.58   15.50
  -4   8  -6  157.48   18.80
   4  -8  -6  147.69   15.80
   4   8   6  139.59   13.50
   4  -8  -6  152.88   18.80
  -4   8  -6  112.19   12.60
   5  -8   6   65.39   12.10
  -5   8   6   59.09   14.20
   5  -8   6   58.49   11.10
   5   8  -6   45.90    9.90
  -5   8  -6   45.00   13.10
   5   8   6   58.89    8.80
  -5  -8   6   58.89   15.10
   5  -8  -6   55.89   11.80
   5  -8  -6   54.19   11.10
   6  -8   6    1.90   12.60
   6   8  -6   -6.40   10.30
   6  -8   6   18.20   14.30
  -6   8   6   32.20   15.60
  -6   8  -6    3.50   16.30
  -6  -8   6   20.90   19.70
   6  -8  -6   -2.10   12.30
   7  -8   6   37.40   16.40
   7  -8   6   43.20   17.90
  -7   8   6   87.39   21.20
   7  -8  -6   44.40   20.10
  -7  -8   6   39.50   26.80
   7  -8  -6   31.80   16.90
  -7   8  -6   31.00   21.20
   0   9  -6  838.32   34.00
   0  -9   6  825.12   31.90
   0  -9  -6  833.22   33.40
   1   9  -6   80.99   10.60
   1  -9   6  101.69   12.80
  -1   9   6   91.39   13.40
  -1  -9  -6   79.69   11.40
  -1   9  -6   76.79   14.60
   1  -9  -6  102.69   13.00
  -1   9  -6  109.09   12.90
   2  -9   6   85.99   13.90
   2   9  -6   92.79   14.00
  -2   9   6   82.59   15.00
  -2   9  -6   89.69   12.60
  -2   9  -6   92.09   16.60
   2  -9  -6   77.09   11.20
   3   9  -6   14.00    8.30
   3  -9   6   13.10   11.20
   3  -9   6   11.30   10.00
  -3   9  -6   24.20    7.90
  -3   9  -6    0.00   10.90
   3  -9  -6   14.20    8.70
   4  -9   6  282.87   22.80
  -4   9   6  256.67   23.40
   4  -9   6  266.97   21.90
   4   9  -6  283.07   20.80
   4  -9  -6  304.97   22.30
  -4   9  -6  267.57   25.20
  -4   9  -6  258.77   16.80
   5  -9   6   53.99   13.00
  -5   9   6   41.40   15.50
   5   9  -6   43.80   11.00
   5  -9  -6   33.90   12.80
  -5   9  -6   45.70   15.60
   5  -9  -6   32.80   14.30
   6  -9   6   92.79   17.60
   6   9  -6   94.39   14.00
   6  -9   6   94.29   17.70
  -6   9   6   89.89   19.30
  -6   9  -6   73.59   20.00
   6  -9  -6   61.89   16.40
   6  -9  -6  109.99   19.00
   0  10  -6  611.44   28.50
   0 -10   6  601.64   27.00
   0 -10  -6  594.94   27.90
  -1 -10  -6   86.89   14.00
   1  10  -6   91.29   15.50
   1 -10   6   92.59   11.60
  -1  10   6   82.69   14.60
  -1  10  -6   65.09   16.00
   2  10  -6  -10.30    9.20
  -2  10   6    5.50   10.40
   2 -10   6    2.50    9.70
   2 -10  -6   -7.80    9.40
  -2  10  -6   -3.90   11.80
  -2  10  -6    6.90    8.60
   3 -10   6   33.90   11.40
   3  10  -6   47.30   10.40
   3 -10   6   32.10   13.10
  -3  10   6   58.19   13.70
  -3  10  -6   55.49   14.30
  -3  10  -6   49.10    9.60
   3 -10  -6   33.70   11.60
   4 -10   6   76.29   14.30
   4 -10   6   68.69   15.30
   4  10  -6  113.89   19.20
  -4  10   6  103.19   16.60
   4 -10  -6   66.59   14.30
  -4  10  -6  101.99   18.90
  -5  10   6    9.50   18.10
   5  10  -6  -12.40   13.10
   5 -10   6   14.70   18.20
   5 -10   6  -19.20   15.80
   5 -10  -6   17.40   15.60
  -5  10  -6   16.10   19.10
   0  11  -6   20.70   10.80
   0 -11  -6   -5.40   10.90
   1  11  -6  146.69   18.70
   1 -11   6  152.08   21.00
   1 -11  -6  121.69   19.60
  -1  11  -6  130.69   18.60
   2 -11   6   35.80   14.40
   2  11  -6   55.79   12.00
  -2  11   6   48.40   13.60
   2 -11  -6   43.30   12.70
  -2  11  -6   48.80   14.80
  -2  11  -6   55.99   11.70
   3 -11   6    8.30   15.50
   3  11  -6   -2.10   12.20
  -3  11   6   -0.20   14.90
  -3  11  -6   17.70   16.20
   3 -11  -6   13.10   13.40
   0   0  -7   -0.70    1.70
   0   0  -7    3.80    1.60
   0   0  -7    0.20    1.40
   0   0  -7    3.60    1.50
   0   0   7    5.00    2.00
   0   0   7    3.00    1.40
   1   0   7 4745.12  137.79
   1   0  -7 4595.84  137.59
  -1   0   7 4738.33  138.39
  -1   0  -7 4685.23  137.69
  -1   0  -7 4725.43  137.29
   1   0   7 4575.94  137.19
  -1   0  -7 4716.13  138.09
  -1   0   7 4464.05  136.79
   1   0   7 4567.54  137.49
   1   0  -7 4694.63  138.19
   1   0  -7 4752.02  136.89
  -1   0   7 4697.23  137.49
   1   0   7 4674.63  137.99
   2   0  -7    9.40    1.90
  -2   0  -7    5.10    3.10
   2   0   7   10.00    2.90
  -2   0  -7    9.10    3.00
   2   0   7    8.20    3.10
  -2   0  -7   13.50    2.60
   2   0   7   11.00    2.80
  -2   0   7   10.70    2.50
   2   0  -7   10.50    2.60
  -2   0   7    8.10    2.20
  -2   0   7   11.30    3.40
   2   0  -7    5.30    3.00
  -3   0  -7 1388.36   45.50
  -3   0  -7 1418.56   44.40
  -3   0  -7 1378.86   43.20
   3   0  -7 1411.16   43.30
   3   0  -7 1402.56   45.20
   3   0   7 1377.16   43.90
  -3   0   7 1452.25   46.70
   3   0  -7 1379.16   45.60
   3   0   7 1368.56   45.70
   3   0   7 1363.66   45.30
  -3   0  -7 1347.87   45.30
  -3   0   7 1395.16   44.70
   3   0  -7 1327.07   42.60
   4   0   7    3.60    3.60
   4   0   7    3.40    6.00
   4   0  -7    3.80    3.30
   4   0  -7    2.60    2.10
   4   0  -7    2.90    5.40
  -4   0   7   -1.50    3.90
  -4   0  -7    2.30    4.80
   4   0  -7   -0.70    3.30
  -4   0   7   -4.30    4.70
  -4   0  -7    5.10    3.90
  -4   0  -7    6.20    4.30
   4   0   7    3.50    3.10
   5   0   7  551.04   21.30
   5   0  -7  539.45   20.50
   5   0  -7  559.24   23.70
  -5   0  -7  574.24   22.40
  -5   0  -7  551.54   21.60
   5   0   7  524.35   26.20
  -5   0   7  551.04   25.50
   5   0  -7  559.04   21.00
   5   0  -7  533.25   19.30
  -5   0  -7  543.15   23.90
   5   0   7  543.45   23.60
  -6   0  -7   76.69   12.40
   6   0   7   74.19    8.80
   6   0  -7   66.89   10.90
  -6   0  -7   57.79    8.20
  -6   0   7   59.19   10.10
   6   0  -7   67.29   11.40
   6   0   7   61.59   10.90
   6   0  -7   49.99    6.70
   7   0  -7 1086.79   36.80
  -7   0   7 1002.00   44.60
   7   0  -7  993.00   37.50
   7   0   7 1025.90   37.10
   7   0   7 1000.70   41.00
  -7   0  -7  975.40   42.50
  -7   0  -7 1032.50   39.30
   7   0  -7  962.40   41.50
   8   0   7   71.39    9.70
  -8   0  -7   76.29   12.70
   8   0   7   69.49   12.40
  -8   0   7   85.99   19.90
   9   0   7    5.10   13.80
  -9   0  -7    9.70   16.30
   9   0  -7    2.10   14.90
   9   0   7  -15.50   11.10
  -9   0   7   41.60   20.10
  -9   0  -7   22.10   17.20
 -10   0  -7    8.20   21.60
 -10   0  -7   10.00   22.60
  10   0   7  -14.30   18.60
  10   0  -7   24.90   20.90
 -10   0   7   33.10   26.40
   0   1   7 1266.67   38.90
   0  -1   7 1257.27   39.60
   0  -1   7 1259.37   40.10
   0   1  -7 1285.77   39.90
   0   1  -7 1287.07   39.50
   0   1   7 1210.28   39.40
   0  -1   7 1281.47   39.10
   0   1   7 1214.88   39.50
   0  -1  -7 1225.48   39.40
   0  -1   7 1263.47   38.80
   0  -1  -7 1228.18   39.40
   0   1  -7 1316.77   39.20
   0  -1  -7 1265.57   39.30
   0  -1   7 1319.07   39.10
  -1  -1  -7   17.00    2.50
  -1   1   7   19.70    3.30
  -1   1   7   19.00    3.30
  -1  -1  -7   15.20    2.60
   1  -1   7   14.00    2.60
   1  -1   7   11.40    2.60
   1   1  -7   15.30    2.40
   1   1  -7   15.00    2.50
   1  -1   7   11.90    2.30
   1  -1   7   11.40    2.30
   1   1  -7   11.50    2.50
  -1   1   7   14.00    2.50
   1   1  -7   12.10    2.30
   1   1   7    9.90    2.30
  -1  -1   7    8.30    2.00
   1  -1  -7   12.20    2.40
  -1   1  -7   10.80    2.60
  -1  -1   7   11.40    2.70
   1   1   7   11.50    2.50
   1  -1  -7   12.20    2.70
  -1   1  -7   10.00    2.40
   1  -1  -7   17.70    3.10
  -1  -1   7    8.10    1.50
   1   1   7   16.70    2.70
  -2   1   7 1751.62   55.99
  -2   1   7 1768.42   55.79
   2   1  -7 1600.44   57.39
   2   1  -7 1726.73   55.49
  -2   1   7 1824.52   57.49
   2  -1   7 1804.22   56.89
  -2  -1  -7 1850.61   56.59
  -2  -1  -7 1836.22   56.59
   2   1  -7 1806.72   56.89
   2  -1   7 1789.82   56.09
  -2  -1  -7 1867.21   55.69
   2  -1  -7 1836.62   55.99
   2   1   7 1857.31   56.19
  -2  -1   7 1817.82   56.29
   2  -1  -7 1799.62   56.99
  -2  -1   7 1755.32   58.89
   2   1   7 1899.31   56.59
   2   1   7 1799.42   57.99
   2   1   7 1877.11   55.59
   2  -1  -7 1759.42   56.29
  -2   1  -7 1848.92   55.59
  -2   1  -7 1924.11   57.29
  -2   1  -7 1965.20   56.69
   3  -1   7 1613.54   53.19
   3   1  -7 1512.85   50.59
  -3   1   7 1664.13   53.99
   3  -1   7 1609.84   52.99
   3  -1   7 1616.14   51.79
   3   1  -7 1622.54   52.79
  -3  -1  -7 1679.13   52.69
   3   1  -7 1609.14   52.29
  -3  -1  -7 1683.33   52.69
  -3   1   7 1639.54   51.69
  -3  -1  -7 1732.63   51.29
   3  -1  -7 1632.24   52.39
   3   1   7 1665.93   52.09
   3   1   7 1741.03   53.09
  -3   1  -7 1646.14   52.09
  -3   1  -7 1672.83   52.89
  -3   1  -7 1590.54   52.79
   3  -1  -7 1608.14   53.09
  -3   1  -7 1597.24   51.29
   3  -1  -7 1632.24   51.39
  -3  -1   7 1604.94   52.09
  -3  -1   7 1654.13   53.79
   3   1   7 1648.54   51.79
  -4   1   7   77.99    8.40
  -4   1   7  102.29   10.20
   4   1  -7  100.59    8.30
   4  -1   7   95.69   12.00
  -4  -1  -7   98.59    8.00
  -4  -1  -7   80.99    9.70
   4   1  -7   99.49    6.30
   4   1  -7  100.99   10.60
  -4  -1  -7  104.39    8.90
   4  -1   7  105.89    9.10
   4  -1   7   96.89    7.40
   4  -1  -7   74.89    7.80
  -4  -1   7   99.69    9.00
   4  -1  -7   95.49   10.50
  -4  -1   7  112.99    7.20
  -4  -1   7  102.79   10.10
  -4   1  -7  102.29   10.40
   4   1   7   94.69    8.10
   4   1   7   99.19    6.80
  -4   1  -7  107.99    8.60
  -4   1  -7  100.19    7.60
   4  -1  -7   83.89    7.90
  -4   1  -7   98.59    9.00
   4   1   7   86.29   11.10
  -5   1   7  118.09   12.60
  -5  -1  -7  106.69   10.90
  -5  -1  -7  117.79   10.20
   5   1  -7   95.09   15.10
   5  -1   7  100.69   10.60
   5   1  -7  113.99   10.40
   5  -1   7   94.89    8.60
   5   1  -7  110.49    7.40
   5  -1  -7  118.29   10.80
   5   1   7  117.19    8.20
  -5   1  -7  103.19   11.00
  -5  -1   7  107.49    8.80
   5   1   7   86.39   15.10
   5   1   7  119.19   10.20
   5  -1  -7  116.09    9.30
  -5   1  -7  104.09    9.70
   5  -1  -7  129.29   10.70
  -5   1  -7   92.09   11.60
  -5  -1   7  111.29   12.40
   6   1  -7  470.65   18.30
  -6   1   7  431.06   24.80
  -6  -1  -7  436.66   22.60
   6   1  -7  452.65   22.40
  -6  -1  -7  438.76   20.80
   6  -1   7  458.55   20.20
   6  -1   7  469.75   23.00
  -6  -1   7  433.76   24.80
   6  -1  -7  455.25   20.10
  -6   1  -7  465.05   21.60
   6  -1  -7  461.35   22.80
  -6  -1   7  435.16   18.90
  -6   1  -7  425.06   22.90
   6   1   7  468.95   21.90
   6   1   7  455.75   18.80
   6  -1  -7  442.26   20.90
   7   1  -7   46.50    9.00
  -7   1   7   35.50   11.30
   7  -1   7   48.10   10.00
  -7  -1  -7   87.09   15.50
   7  -1   7   51.99    8.00
   7   1   7   57.49    9.50
  -7   1  -7   53.99   10.50
  -7  -1   7   55.39   12.10
   7  -1  -7   49.70    9.40
  -7  -1   7   50.79    8.50
   7  -1  -7   54.19    8.20
  -7   1  -7   34.50    9.60
   7   1   7   59.09    7.30
  -8  -1  -7   98.79   18.20
   8   1  -7  102.69   17.20
   8  -1   7  134.19   15.90
   8   1   7  109.69   18.20
  -8   1  -7  127.29   19.60
  -8  -1   7   94.99   19.30
   8   1   7   91.69   13.30
   8  -1  -7   85.59   15.40
  -8   1  -7  127.49   20.50
   8  -1  -7  122.99   16.00
  -9  -1  -7  103.19   19.40
   9  -1   7  109.29   15.00
   9   1  -7  115.39   16.90
  -9   1   7   97.19   21.30
   9  -1   7  112.59   17.40
   9   1   7  138.39   17.30
  -9   1  -7  103.29   17.80
   9  -1  -7  138.19   19.60
  -9   1  -7  107.59   18.80
   9  -1  -7  130.59   15.00
  -9  -1   7   95.89   22.00
   9   1   7  108.39   16.30
 -10   1   7   92.39   22.60
  10  -1   7   85.89   16.80
  10   1  -7  130.39   22.50
 -10  -1  -7  103.19   23.20
  10  -1   7  114.39   21.40
  10   1   7  110.19   15.10
 -10   1  -7  139.09   24.90
  10   1   7  140.29   21.90
  10  -1  -7  136.89   22.70
 -10  -1   7  138.29   29.10
 -10   1  -7  130.09   24.00
   0  -2   7 1136.09   37.00
   0  -2   7 1135.39   36.60
   0   2  -7 1163.08   36.40
   0   2   7 1105.49   37.10
   0   2  -7 1211.68   36.50
   0  -2  -7 1144.69   36.20
   0  -2   7 1163.98   36.20
   0  -2  -7 1154.08   36.90
   0  -2  -7 1155.98   35.90
   0   2  -7 1158.38   36.90
   0  -2   7 1142.19   37.10
  -1  -2  -7   42.20    4.00
  -1  -2  -7   46.30    4.20
  -1   2   7   53.19    4.20
   1   2  -7   53.89    4.60
   1  -2   7   36.90    4.90
  -1   2   7   50.89    5.10
   1   2  -7   55.59    4.70
  -1   2   7   55.39    5.40
  -1  -2  -7   47.20    4.20
   1  -2   7   44.20    4.90
   1   2  -7   40.80    6.30
  -1  -2  -7   39.00    4.30
   1  -2   7   40.00    4.70
   1   2  -7   57.39    5.20
  -1   2   7   59.89    4.70
   1  -2   7   50.29    5.10
  -1   2  -7   46.80    4.90
  -1   2  -7   44.40    4.60
   1   2   7   48.10    4.90
  -1   2  -7   44.60    5.30
  -1  -2   7   63.19    5.40
   1  -2  -7   52.89    5.10
  -1  -2   7   64.49    4.80
   1  -2  -7   57.69    4.30
   1  -2  -7   57.59    5.20
  -1  -2   7   57.49    3.90
  -1   2  -7   50.89    5.00
  -2  -2  -7  907.11   29.70
   2   2  -7  908.41   30.20
   2  -2   7  877.61   30.90
   2  -2   7  888.41   29.80
   2  -2   7  868.71   30.60
   2  -2   7  871.01   30.20
   2   2  -7  927.11   30.20
  -2   2   7  891.21   30.50
  -2   2   7  922.11   30.80
  -2  -2  -7  907.51   29.80
  -2  -2  -7  938.81   29.80
  -2   2   7  878.51   29.00
  -2  -2  -7  908.31   29.00
  -2  -2   7  952.20   30.10
  -2   2  -7  880.11   30.20
  -2   2  -7  895.61   30.10
  -2   2  -7  872.11   30.40
  -2   2  -7  890.81   30.70
   2  -2  -7  874.41   30.40
   2  -2  -7  891.81   29.90
   2   2   7  927.31   30.50
   2  -2  -7  885.91   30.30
   3   2  -7   32.90    5.20
  -3   2   7   42.40    7.20
  -3  -2  -7   36.80    5.00
   3   2  -7   41.00    4.70
  -3   2   7   37.40    5.50
  -3  -2  -7   31.00    4.30
   3   2  -7   25.30    4.70
   3  -2   7   35.70    5.60
   3  -2   7   33.30    6.00
   3  -2   7   22.50    5.00
  -3  -2   7   36.10    5.90
  -3  -2   7   30.60    5.20
   3   2   7   43.20    5.00
   3  -2  -7   44.60    5.40
  -3   2  -7   34.40    5.80
  -3   2  -7   24.80    4.80
   3  -2  -7   39.20    6.50
   3  -2  -7   32.40    4.90
   3   2   7   34.10    5.10
  -3  -2   7   39.10    5.20
   3   2   7   38.80    5.30
   4  -2   7   96.19    8.10
  -4  -2  -7   90.09    7.60
  -4  -2  -7   85.59    8.90
   4   2  -7   94.09    6.90
   4   2  -7   96.29   10.30
   4  -2   7   87.29    9.20
   4  -2   7   78.59   12.00
  -4   2   7   83.19   10.10
  -4   2   7   78.49    8.40
  -4  -2  -7   77.49    8.30
   4   2  -7   92.89    8.40
   4   2   7  107.19    6.60
   4  -2  -7   72.09   10.90
   4   2   7   96.49    7.60
  -4   2  -7  105.59    9.30
   4  -2  -7  102.49    9.20
   4   2   7   96.49    8.00
  -4  -2   7   99.09    8.10
   4  -2  -7  105.39    8.60
  -4   2  -7  102.39    8.40
  -4   2  -7  104.69    9.80
  -4   2  -7   94.49   11.20
   4   2   7   97.19   10.80
  -4  -2   7  121.89   10.70
  -4  -2   7  104.99    9.30
   5   2  -7   64.09    7.30
   5   2  -7   84.59   13.10
  -5  -2  -7  104.69    9.60
   5  -2   7   80.29    8.70
   5   2  -7   79.49    9.40
  -5  -2  -7   85.29   10.70
   5  -2   7   73.99   10.40
  -5   2   7   79.99   10.40
  -5   2   7   87.79   12.20
  -5   2  -7   69.69    9.10
   5   2   7   75.29    7.70
   5   2   7   83.69    8.90
  -5  -2   7   82.59   11.90
   5  -2  -7   67.69   11.20
  -5  -2   7   69.29    9.40
   5  -2  -7   77.99    9.50
   5   2   7   82.19    7.10
  -5   2  -7   81.69   10.40
   5   2   7   66.49    9.20
   5  -2  -7   71.29    8.80
   6  -2   7  344.37   17.60
  -6  -2  -7  318.97   17.00
  -6   2   7  335.97   22.00
   6   2  -7  343.87   18.80
   6  -2   7  349.96   19.80
   6   2  -7  359.76   16.00
  -6  -2  -7  317.57   19.60
   6   2   7  285.17   22.50
  -6   2  -7  344.87   19.40
   6   2   7  326.37   16.30
  -6  -2   7  339.97   22.00
   6  -2  -7  315.47   17.20
  -6   2  -7  298.17   17.90
   6   2   7  350.26   18.00
   6  -2  -7  336.07   19.20
   7   2  -7  112.89   14.40
   7  -2   7   97.49   12.60
  -7   2   7  119.79   19.60
  -7  -2  -7  115.59   18.30
   7  -2   7  123.89   16.20
   7   2   7   95.99   11.20
   7  -2  -7  132.89   15.70
  -7   2  -7  102.39   14.90
  -7  -2   7   94.09   14.40
   7   2   7  114.49   14.80
  -7   2  -7   93.29   16.00
   7  -2  -7  110.69   13.50
  -8   2   7   98.59   18.50
   8   2  -7  110.59   19.10
   8  -2   7  117.69   16.00
   8  -2   7  119.89   20.70
  -8   2   7  104.59   15.90
   8   2   7  138.49   20.00
  -8   2  -7  160.38   21.50
   8  -2  -7  135.49   20.10
   8   2   7  103.79   14.00
   8  -2  -7  110.79   17.40
  -8  -2   7  119.59   18.40
  -8   2  -7  158.48   20.40
   9  -2   7  112.59   18.40
  -9   2   7   71.39   20.60
  -9   2   7   96.19   18.30
  -9  -2  -7  116.29   20.90
   9   2  -7   83.99   16.10
   9  -2   7   89.69   14.40
   9  -2  -7   97.59   17.90
  -9   2  -7   92.09   17.50
  -9   2  -7  156.68   28.10
  -9  -2   7   99.49   21.50
   9   2   7   97.09   13.80
   9  -2  -7  113.59   17.00
   9   2   7  153.88   26.10
  10   2  -7    3.30   20.20
 -10   2   7   52.99   22.90
  10  -2   7   29.60   16.90
 -10  -2  -7  -11.10   21.80
 -10  -2  -7   21.80   24.50
 -10   2   7   -7.40   25.80
  10  -2   7   23.90   21.70
 -10   2  -7   31.40   21.60
  10  -2  -7    7.70   19.10
  10  -2  -7   17.20   22.00
  10   2   7   14.70   20.20
 -10   2  -7   64.99   24.70
 -10  -2   7   40.00   28.80
  10   2   7   11.30   15.10
   0  -3   7  644.64   24.40
   0  -3   7  692.33   23.60
   0  -3  -7  703.93   24.30
   0   3  -7  689.93   23.50
   0  -3   7  699.93   23.30
   0   3   7  725.33   24.80
   0   3  -7  684.53   24.40
   0   3  -7  711.13   24.00
   0   3  -7  657.23   22.90
   0   3  -7  683.93   24.10
   0  -3  -7  741.23   22.40
   0  -3   7  660.63   23.90
   1  -3   7  163.88    8.70
  -1  -3  -7  150.88    7.90
   1   3  -7  148.89    7.30
  -1   3   7  158.88    8.80
   1   3  -7  135.09    7.20
   1   3  -7  155.58    8.10
   1   3  -7  143.89    8.10
  -1   3   7  160.28    8.10
   1  -3   7  159.38    8.10
   1  -3   7  169.38    9.00
   1  -3   7  163.48    8.30
   1   3   7  139.29    8.10
  -1   3  -7  151.88    7.70
   1  -3  -7  137.89    8.30
  -1  -3   7  134.39    7.90
   1  -3  -7  144.59    7.90
  -1  -3   7  143.19    7.60
  -1   3  -7  150.88    8.50
  -1   3  -7  148.59    8.40
  -1   3  -7  151.38    8.40
  -1  -3   7  141.89    6.70
  -1  -3   7  126.89    8.90
  -2  -3  -7  702.93   25.30
   2   3  -7  734.83   25.20
   2  -3   7  727.63   26.30
  -2  -3  -7  741.03   24.50
   2   3  -7  711.23   25.30
  -2  -3  -7  709.83   25.60
  -2   3   7  700.63   26.60
   2  -3   7  716.23   26.20
   2  -3   7  765.52   26.80
   2  -3   7  740.03   26.40
   2   3  -7  730.43   26.10
  -2   3  -7  788.02   26.50
  -2   3  -7  749.82   26.80
  -2  -3   7  765.52   25.50
  -2   3  -7  763.02   26.60
   2  -3  -7  710.03   25.80
   2   3   7  781.12   26.10
   2  -3  -7  726.43   25.20
  -2  -3   7  761.92   26.20
  -2   3  -7  762.92   25.70
   2  -3  -7  737.83   26.60
  -3  -3  -7   16.90    3.90
  -3  -3  -7   15.00    3.20
   3  -3   7   14.30    4.30
   3  -3   7   13.10    4.40
   3   3  -7   13.60    3.40
   3  -3   7   10.70    5.30
   3   3  -7    4.30    3.70
  -3  -3  -7   14.70    4.00
  -3   3   7   11.40    4.00
  -3   3   7   11.50    4.40
  -3   3   7    9.40    3.00
   3  -3   7   14.80    3.50
  -3  -3  -7   12.00    3.90
   3   3  -7    6.30    3.00
  -3   3  -7   14.70    4.00
   3  -3  -7    8.40    3.20
  -3   3  -7   20.50    4.10
   3   3   7   20.80    3.90
  -3   3  -7   15.50    4.80
  -3  -3   7   16.70    3.70
   3  -3  -7    6.80    4.30
  -3  -3   7   14.30    3.80
  -3   3  -7   18.60    5.00
   3  -3  -7   11.50    5.10
  -3  -3   7    5.10    4.00
  -4   3   7  441.46   18.90
  -4   3   7  482.55   21.20
   4  -3   7  479.85   21.50
   4   3  -7  472.65   20.00
   4  -3   7  486.35   20.70
   4   3  -7  466.65   19.30
  -4   3   7  489.85   21.70
   4   3  -7  488.45   19.70
  -4  -3  -7  513.15   20.80
  -4  -3  -7  485.55   20.40
  -4  -3   7  473.05   20.00
  -4   3  -7  472.95   21.40
  -4   3  -7  497.55   20.70
  -4  -3   7  481.75   20.00
  -4   3  -7  502.35   21.00
   4   3   7  511.35   19.60
   4  -3  -7  466.55   20.80
   4  -3  -7  499.65   20.80
  -4  -3   7  494.85   22.00
   4  -3  -7  476.45   22.30
   5   3  -7  773.82   28.40
   5   3  -7  719.33   29.40
  -5   3   7  782.92   31.50
  -5   3   7  712.23   28.50
   5  -3   7  745.03   31.20
   5   3  -7  797.62   29.50
  -5  -3  -7  764.12   30.50
   5  -3   7  754.22   29.90
  -5   3   7  753.32   31.00
   5  -3  -7  774.02   30.20
  -5   3  -7  746.83   30.30
   5  -3  -7  774.72   30.80
  -5  -3   7  772.32   32.40
  -5   3  -7  741.83   30.10
   5   3   7  773.22   28.30
   6  -3   7   28.70    7.90
  -6  -3  -7   22.60    8.80
   6   3  -7   17.70    5.70
  -6   3   7   32.80    8.90
   6  -3   7   28.30    6.80
   6   3  -7   20.40    7.10
  -6   3   7   26.80    8.60
  -6  -3   7   30.50    9.90
   6  -3  -7   28.90    7.60
   6   3   7   31.40    6.00
   6  -3  -7   25.50    6.90
  -6   3  -7   30.20    8.20
  -6   3  -7   22.90    7.90
  -7   3   7   56.19   12.40
   7   3  -7   59.89    9.50
   7  -3   7   37.30   10.20
  -7   3   7   40.60   10.50
   7   3  -7   45.00    7.60
   7  -3   7   51.19    9.40
  -7  -3  -7   43.80   11.80
   7  -3  -7   48.20   10.20
  -7   3  -7   69.09   11.80
   7  -3  -7   52.19    9.60
   7   3   7   76.29   11.20
  -7   3  -7   46.80   10.30
  -7  -3   7   48.00   13.40
   8  -3   7   34.90   13.00
   8   3  -7   30.90   11.50
  -8   3   7   27.90   13.40
  -8   3   7   10.40   15.60
   8  -3  -7   21.70   11.70
   8   3   7   13.60    8.90
  -8   3  -7   18.60   12.00
  -8  -3   7   12.10   16.90
   8  -3  -7   25.70   12.20
  -9   3   7   39.50   19.30
   9  -3   7   13.80   17.00
   9   3  -7   21.10   15.90
  -9  -3  -7   35.60   20.20
  -9   3   7   33.50   17.70
   9  -3   7   11.00   13.50
  -9   3  -7   39.60   19.60
   9  -3  -7    5.70   14.90
  -9  -3   7    6.20   23.20
   9  -3  -7    8.00   17.10
  -9   3  -7    4.40   16.00
   9   3   7   11.20   12.00
   0   4   7  405.66   15.40
   0  -4   7  399.26   15.50
   0   4  -7  394.76   17.00
   0  -4  -7  423.96   15.10
   0   4  -7  410.06   15.80
   0  -4   7  374.66   15.60
   0  -4  -7  409.76   15.30
   0  -4  -7  408.16   16.50
   0   4  -7  405.46   16.40
   0   4   7  414.96   17.10
   0  -4   7  380.56   17.20
   1  -4   7  859.11   29.10
  -1  -4  -7  859.51   28.00
  -1   4   7  781.82   30.60
  -1  -4  -7  832.02   29.10
   1   4  -7  891.41   30.30
  -1   4   7  860.91   30.80
   1  -4   7  874.01   29.80
   1  -4   7  857.71   30.80
  -1  -4  -7  828.22   29.50
  -1  -4   7  886.91   29.50
   1  -4  -7  869.71   27.90
  -1   4  -7  815.12   30.60
  -1   4  -7  860.81   29.60
  -1  -4   7  863.11   31.00
  -1  -4   7  904.41   28.90
  -1  -4   7  893.41   28.00
   1  -4  -7  885.11   30.70
  -1   4  -7  857.11   29.90
   1   4   7  872.51   30.30
   2  -4   7  176.18   11.30
   2  -4   7  178.88   10.70
   2  -4   7  163.58   10.10
  -2   4   7  202.78   10.90
  -2  -4  -7  209.98    9.10
   2  -4   7  172.48   10.40
  -2  -4  -7  198.38   10.70
  -2  -4  -7  175.88    9.60
   2   4  -7  180.18   10.30
  -2   4  -7  196.48    9.90
   2  -4  -7  185.98   11.00
   2   4   7  207.78   10.60
  -2   4  -7  175.98   11.00
  -2   4  -7  186.98    9.20
  -2   4  -7  174.18   11.50
  -2  -4   7  192.48   10.60
  -2  -4   7  180.08   11.60
   2  -4  -7  211.08    9.60
   2  -4  -7  216.58   12.00
  -2  -4   7  171.98    9.80
  -2  -4   7  188.38   10.50
  -3  -4  -7    2.00    3.20
  -3  -4  -7    0.20    3.10
   3  -4   7   -2.30    4.10
  -3   4   7    6.30    4.60
   3   4  -7    2.90    3.10
   3  -4   7    7.70    6.00
   3  -4   7   -4.10    5.40
   3  -4   7    2.00    3.50
   3   4   7    5.70    3.40
   3  -4  -7   -7.30    6.00
  -3   4  -7    5.50    4.40
  -3  -4   7    3.50    4.40
  -3   4  -7    4.00    5.00
  -3  -4   7    2.80    4.30
  -3   4  -7   -4.90    9.40
  -3  -4   7    8.70    4.30
   3  -4  -7    2.90    3.30
  -4  -4  -7  103.49   11.20
  -4  -4  -7  132.89   10.60
   4   4  -7  124.39    9.20
   4  -4   7  114.19    9.90
   4  -4   7  101.69   10.60
   4  -4  -7  102.19   10.40
  -4   4  -7  110.79   10.90
  -4  -4   7   99.69   11.30
   4  -4  -7  107.49    9.90
   4   4   7  114.29    9.10
  -4   4  -7   90.29    9.30
  -4   4  -7   87.09   11.50
  -5  -4  -7  399.16   20.00
  -5   4   7  350.96   17.70
  -5   4   7  371.56   19.90
   5   4  -7  404.56   18.50
  -5   4   7  393.06   21.20
   5  -4   7  412.36   21.40
   5  -4   7  387.66   19.60
   5  -4  -7  405.06   20.50
   5  -4  -7  405.66   20.50
  -5   4  -7  411.16   20.90
  -5   4  -7  391.46   19.70
  -5  -4   7  423.06   22.20
   5   4   7  401.56   17.90
  -6   4   7  562.04   27.30
  -6  -4  -7  609.84   28.60
   6  -4   7  553.34   26.00
  -6   4   7  559.24   28.40
   6   4  -7  574.84   24.50
   6  -4   7  558.14   28.00
  -6  -4   7  560.14   29.60
   6   4   7  586.94   24.00
   6  -4  -7  537.45   27.40
   6  -4  -7  572.44   26.70
  -6   4  -7  561.14   27.60
  -6   4  -7  540.55   26.20
  -7  -4  -7  192.18   22.50
   7  -4   7  188.98   19.80
   7   4  -7  182.08   15.40
  -7   4   7  146.59   21.40
   7  -4   7  165.98   16.90
  -7   4   7  150.58   20.90
   7   4  -7  140.59   16.80
   7  -4  -7  187.78   19.10
   7   4   7  170.98   14.50
  -7   4  -7  212.68   20.80
   7  -4  -7  211.68   18.50
  -7   4  -7  209.88   18.90
  -7  -4   7  198.88   25.90
  -8   4   7   19.50   14.80
   8  -4   7   19.60   11.60
  -8   4   7   33.20   16.70
  -8  -4  -7   -0.60   16.50
   8  -4   7    0.40   13.60
   8   4  -7   18.70   12.10
  -8  -4   7    9.70   17.10
  -8   4  -7   26.20   15.90
  -8   4  -7   32.60   13.20
   8   4   7    2.50    9.60
   8  -4  -7   18.10   13.20
   8  -4  -7   21.20   13.00
  -9  -4  -7   48.50   22.20
   9  -4   7   65.39   19.00
   9  -4   7   35.00   15.00
  -9   4   7   19.90   19.50
  -9   4   7   48.90   19.80
   9  -4  -7   27.10   17.20
  -9  -4   7   21.40   26.60
  -9   4  -7   41.60   17.20
   9   4   7   40.40   14.20
  -9   4  -7   78.29   21.20
   9  -4  -7   18.00   19.10
   0   5   7  139.49    8.20
   0  -5  -7  149.79    9.90
   0   5   7  140.29    9.80
   0  -5  -7  141.69    8.40
   0  -5   7  127.19    8.00
   0  -5   7   99.79   10.00
   0  -5  -7  148.09    8.40
   0   5  -7  123.99    8.90
   0  -5   7  118.49    8.30
   0   5  -7  120.29    9.50
   0   5  -7  121.39    9.10
  -1  -5  -7 1767.12   56.49
   1  -5   7 1687.43   58.29
  -1   5   7 1802.12   58.49
   1  -5   7 1742.03   55.79
  -1  -5  -7 1757.32   56.79
   1   5  -7 1805.32   57.59
  -1  -5  -7 1792.62   55.39
  -1   5   7 1828.52   56.89
   1  -5   7 1813.92   56.89
   1  -5   7 1755.12   56.59
   1  -5  -7 1735.73   55.89
  -1   5  -7 1777.72   56.79
   1  -5  -7 1645.24   57.29
   1   5   7 1812.62   57.69
   1  -5  -7 1782.22   54.89
  -1   5  -7 1773.62   56.99
  -1  -5   7 1750.92   55.29
  -1  -5   7 1802.02   61.19
  -1   5  -7 1769.62   58.69
   2  -5   7   28.00    5.10
   2  -5   7   28.10    5.50
   2   5  -7   35.40    5.60
  -2  -5  -7   35.20    6.20
  -2  -5  -7   46.90    7.10
   2  -5   7   39.80    7.10
  -2   5   7   34.10    6.10
  -2   5  -7   39.70    6.70
  -2  -5   7   37.50    6.90
  -2   5  -7   28.90    5.60
  -2  -5   7   39.30    7.20
   2   5   7   48.90    7.00
  -2   5  -7   34.90    5.90
  -3  -5  -7 1744.63   56.99
   3  -5   7 1796.32   59.49
  -3   5   7 1737.23   59.19
   3  -5   7 1741.63   59.29
   3   5  -7 1766.72   58.99
  -3  -5  -7 1774.22   56.59
   3  -5  -7 1728.33   58.69
  -3  -5   7 1830.02   57.49
  -3   5  -7 1789.22   60.69
   3   5   7 1830.82   58.19
   3  -5  -7 1828.52   60.39
  -3  -5   7 1854.11   58.79
  -3   5  -7 1778.22   56.89
   3  -5  -7 1805.62   57.79
  -4  -5  -7 1036.60   37.00
   4   5  -7 1103.59   39.40
   4  -5   7 1040.30   40.40
  -4  -5  -7 1162.78   38.40
  -4   5   7 1043.10   40.40
   4  -5   7 1060.29   40.10
  -4   5  -7 1032.70   36.50
  -4   5  -7 1060.79   41.00
  -4  -5   7 1090.79   40.20
   4   5   7 1145.09   38.20
   4  -5  -7 1119.29   39.50
   4  -5  -7 1129.49   41.30
  -4   5  -7 1061.69   38.50
  -5   5   7  408.86   22.20
   5   5  -7  414.96   20.00
  -5  -5  -7  405.96   20.80
  -5  -5  -7  363.26   19.10
   5  -5   7  434.76   22.50
   5  -5   7  400.06   21.00
   5   5   7  421.66   19.00
   5  -5  -7  329.07   20.80
  -5   5  -7  400.86   17.40
  -5   5  -7  419.86   22.70
  -5   5  -7  425.36   20.10
   5  -5  -7  409.06   21.40
  -5   5  -7  409.66   23.10
  -5  -5   7  465.45   23.60
  -6  -5  -7  102.39   17.30
   6  -5   7   95.39   13.60
   6   5  -7   73.69    9.60
  -6   5   7  107.19   16.20
   6  -5   7   98.89   16.70
  -6  -5   7  121.69   19.90
   6  -5  -7  101.99   14.60
  -6   5  -7   85.59   14.10
  -6   5  -7   78.39   12.50
   6   5   7   88.49   11.80
   6  -5  -7  120.69   15.50
  -7   5   7  136.79   22.20
  -7  -5  -7  200.18   24.40
   7  -5   7  194.18   22.20
  -7   5   7  162.88   20.50
   7  -5   7  169.48   18.60
   7   5  -7  199.78   16.80
   7  -5  -7  178.38   19.00
  -7   5  -7  219.78   19.60
  -7  -5   7  195.28   26.90
   7   5   7  146.59   15.50
  -7   5  -7  149.29   24.30
  -8  -5  -7  -23.70   17.20
  -8   5   7  -21.00   16.30
   8  -5   7  -21.00   14.90
   8  -5   7    0.60   12.90
   8   5   7  -14.60   10.80
  -8   5  -7   -9.40   13.80
   8  -5  -7  -11.60   14.30
  -8   5  -7   -1.00   17.50
   8  -5  -7   11.10   15.40
  -9  -5  -7   53.89   25.10
   9  -5   7   49.70   22.10
  -9   5   7   53.69   20.80
   9  -5   7   59.39   17.60
  -9   5   7   83.29   22.90
  -9   5  -7   71.79   19.00
   9  -5  -7   70.89   19.60
  -9  -5   7   68.79   29.10
  -9   5  -7   70.59   24.20
   9  -5  -7   21.90   21.40
   0   6   7    5.00    4.30
   0  -6  -7   18.60    4.60
   0   6  -7   -0.10    4.80
   0  -6  -7    1.00    4.20
   0   6  -7    9.20    3.90
   0  -6   7    6.30    3.80
   0   6   7    8.30    4.10
   1  -6   7  218.38   11.80
   1   6  -7  235.68   13.30
  -1  -6  -7  213.38   11.80
   1  -6   7  202.98   12.10
   1  -6   7  226.38   12.10
  -1   6   7  221.18   12.50
  -1   6  -7  191.78   12.00
  -1   6  -7  191.08   13.30
   1  -6  -7  185.68   10.60
   1   6   7  206.78   12.80
  -1   6  -7  200.98   13.50
   1  -6  -7  166.48   11.90
   2  -6   7   84.09   14.30
  -2   6   7   87.29   10.10
  -2  -6  -7   68.69    9.20
   2  -6   7   70.79    8.80
   2   6  -7   62.49    8.60
   2  -6   7   60.49    9.00
   2   6   7   78.19    9.10
  -2   6  -7   66.89    9.70
   2  -6  -7   79.99    9.30
  -2  -6   7   75.79    8.90
  -2   6  -7   64.09    8.10
  -3   6   7   50.49    8.40
   3  -6   7   63.79    9.70
   3   6  -7   68.29    8.80
  -3  -6  -7   45.70    6.60
   3  -6   7   57.79    9.40
   3  -6  -7   47.00    9.50
  -3   6  -7   74.99   10.80
  -3   6  -7   49.30    8.10
   3   6   7   63.59    9.00
  -3  -6   7   60.29   10.70
   3  -6  -7   54.49    8.00
  -4  -6  -7   10.30    7.50
  -4  -6  -7   14.30    6.90
   4  -6   7   19.40    7.00
   4   6  -7   16.50    5.70
   4  -6   7   18.40    6.10
  -4   6   7   23.00    7.60
  -4   6  -7    7.80    5.00
  -4   6  -7   25.40    7.70
   4  -6  -7   23.50    6.90
   4   6   7   13.50    6.00
   4  -6  -7   26.30    7.40
  -4  -6   7   24.30    7.70
  -5  -6  -7   98.39   10.90
   5  -6   7  113.29   13.50
   5   6  -7  102.49   12.70
  -5   6   7  101.79   15.00
   5  -6   7  112.29   15.70
   5  -6  -7   86.69   13.70
   5   6   7  109.19   11.80
  -5   6  -7   96.99   10.30
  -5  -6   7  109.09   17.50
   5  -6  -7   99.39   13.80
  -5   6  -7  105.19   16.20
  -6  -6  -7   34.30   11.90
   6   6  -7   24.60    8.40
   6  -6   7   41.50   11.40
   6  -6   7   43.70   10.40
  -6   6   7   36.00   14.30
   6   6   7   24.20    7.90
  -6  -6   7   37.50   13.40
   6  -6  -7   19.10   12.60
   6  -6  -7   35.50   10.50
   7  -6   7   41.80   13.20
   7  -6   7   58.59   14.40
   7   6  -7   71.59   11.10
  -7   6   7   72.09   15.80
   7   6   7   70.09   10.60
   7  -6  -7   49.70   12.80
  -7   6  -7   78.89   16.50
  -7  -6   7   56.29   19.50
   7  -6  -7   52.09   14.00
   8  -6   7   26.90   15.00
  -8  -6  -7   20.10   20.60
   8  -6   7   23.60   17.20
  -8   6   7   19.10   18.70
   8  -6  -7  -11.60   16.00
  -8  -6   7   55.59   23.60
   8  -6  -7   -4.20   17.10
  -8   6  -7    5.30   15.10
  -8   6  -7  -29.20   19.40
   0   7   7   23.80    5.60
   0  -7   7   23.50    5.10
   0   7  -7   22.00    5.50
   0  -7   7   10.70    5.40
  -1  -7  -7  546.35   23.50
   1   7  -7  599.04   24.70
   1  -7   7  611.64   31.60
  -1   7   7  568.04   24.20
   1  -7   7  582.54   23.70
   1  -7  -7  542.65   21.80
  -1   7  -7  520.15   25.60
   1  -7  -7  595.94   25.20
   1   7   7  578.34   24.50
  -1   7  -7  545.55   23.50
   2   7  -7  991.60   36.60
   2  -7   7  919.01   35.60
  -2   7   7  961.00   36.60
  -2  -7  -7  888.81   34.30
   2  -7   7  975.70   35.50
  -2   7  -7  991.50   34.90
  -2   7  -7  952.70   38.10
   2   7   7  966.80   35.50
   2  -7  -7  929.71   36.80
   3   7  -7   32.40    6.90
   3  -7   7   46.70    7.60
  -3   7   7   54.99    9.10
   3  -7   7   37.80    7.50
   3   7   7   63.89   10.50
  -3  -7   7   46.60    7.80
  -3   7  -7   37.50    7.80
   3  -7  -7   56.49    9.10
  -3   7  -7   59.09    9.10
   4  -7   7   63.89    9.70
   4  -7   7   49.00    9.10
   4   7  -7   73.19   12.00
  -4   7   7   80.29   14.60
  -4  -7   7   79.69   10.50
  -4   7  -7   63.19   10.70
   4   7   7   75.49   11.40
  -4   7  -7   59.19    7.60
   4  -7  -7   58.49   10.10
   4  -7  -7   76.99   12.90
  -5  -7  -7   36.20   11.20
   5  -7   7   29.80    9.50
  -5   7   7   31.90   11.10
   5  -7  -7   27.60    9.30
   5  -7  -7   34.80   11.20
  -5  -7   7   45.10   12.30
   6  -7   7   40.30   11.40
  -6  -7  -7   42.00   14.60
   6   7  -7   31.10    9.60
  -6   7   7   48.40   13.90
   6  -7  -7   50.69   12.40
   6   7   7   27.70    9.20
   6  -7  -7   21.10   11.50
  -6   7  -7   34.20   14.30
  -6  -7   7   43.90   16.20
  -7  -7  -7   65.09   18.90
   7   7  -7   65.39   11.90
  -7   7   7   55.09   18.30
   7  -7   7   58.09   16.90
   7  -7   7   68.89   14.60
  -7  -7   7   86.29   21.90
   7  -7  -7   73.29   15.20
  -7   7  -7   88.29   18.80
   7  -7  -7   39.30   16.30
   8  -7   7   -6.40   19.70
  -8  -7  -7  -11.50   25.40
   8  -7   7    6.40   18.00
  -8   7   7    2.90   22.40
   8  -7  -7   40.00   20.60
  -8  -7   7   28.00   29.10
  -8   7  -7   -4.60   23.70
   8  -7  -7   -4.20   18.40
   0   8   7  190.08   13.90
   0  -8  -7  193.88   13.70
   0   8  -7  200.88   14.20
   0  -8   7  186.48   12.80
  -1  -8  -7  159.08   12.30
   1   8  -7  172.58   13.80
  -1   8   7  178.58   14.40
   1  -8   7  179.88   13.30
  -1   8  -7  180.78   13.40
   1  -8  -7  177.98   14.00
  -1   8  -7  173.48   15.80
   2  -8   7  314.07   18.50
   2   8  -7  354.46   19.50
   2  -8   7  327.27   18.50
  -2   8   7  332.37   19.60
   2   8   7  341.87   18.60
   2  -8  -7  343.37   20.00
  -2   8  -7  317.77   20.90
  -2   8  -7  341.87   18.10
   3  -8   7  101.29   13.10
  -3   8   7   63.19   11.20
   3   8  -7   80.59   12.70
   3  -8   7   75.69   10.10
   3   8   7   80.89   11.80
  -3   8  -7   69.39   11.60
   3  -8  -7  111.69   13.50
  -3   8  -7   81.39   12.40
  -4   8   7  309.07   22.10
   4  -8   7  285.07   20.60
   4   8  -7  304.27   19.70
   4  -8  -7  267.47   20.30
   4   8   7  272.87   17.60
  -4   8  -7  317.07   23.10
   4  -8  -7  313.07   20.00
   5   8  -7   43.00    9.60
  -5   8   7   48.50   13.20
   5  -8   7   29.90   10.90
   5  -8   7   26.70   11.50
   5   8   7   34.60    9.00
  -5   8  -7   63.49   14.00
  -5  -8   7   33.80   14.90
   5  -8  -7   47.90   11.60
   5  -8  -7   39.20   11.10
  -6   8   7  141.99   19.80
   6   8  -7  143.89   19.80
   6  -8   7  119.69   15.70
   6  -8   7  139.99   23.80
  -6  -8   7  139.59   21.00
  -6   8  -7  149.88   20.60
   6  -8  -7  125.29   17.00
   7  -8   7   66.99   17.70
   7   8  -7   78.49   14.80
  -7   8   7   65.09   21.30
   7  -8   7   51.69   18.50
  -7  -8   7   52.49   27.00
   7  -8  -7   90.99   19.70
   7  -8  -7   66.69   17.40
  -7   8  -7   58.29   22.10
   0  -9   7  187.98   14.20
   0   9  -7  194.48   15.70
   0  -9  -7  184.58   15.60
   1  -9   7  183.58   15.80
  -1   9   7  206.78   16.30
  -1  -9  -7  206.28   15.10
   1   9  -7  222.18   16.70
  -1   9  -7  214.58   15.90
   1  -9  -7  203.18   16.30
  -1   9  -7  188.28   18.10
   2  -9   7  535.15   25.50
  -2   9   7  516.35   26.50
   2   9  -7  503.05   25.70
   2  -9   7  525.85   25.60
  -2   9  -7  549.25   24.30
   2  -9  -7  497.95   26.10
  -2   9  -7  503.25   29.00
   3  -9   7   17.20   10.70
   3   9  -7   10.80    9.00
   3  -9   7    9.60    9.30
  -3   9  -7   34.60   11.60
  -3   9  -7   19.00    8.00
   3  -9  -7   11.60    9.10
   4  -9   7   75.99   12.30
   4  -9   7   79.69   13.00
  -4   9   7  115.99   19.50
   4  -9  -7  118.49   18.70
   4   9   7   83.99   10.80
  -4   9  -7   61.89    9.60
  -4   9  -7  103.59   16.50
   5   9  -7   40.50   10.90
   5  -9   7   31.90   13.60
   5  -9   7   28.60   14.70
  -5   9   7   31.50   15.50
   5  -9  -7   43.20   13.20
   5  -9  -7   22.00   14.40
  -5   9  -7   36.10   16.70
  -5  -9   7   10.90   21.70
   6  -9   7   24.10   18.10
   6  -9   7   17.30   16.50
  -6   9   7   32.00   18.50
   6   9  -7   38.80   13.00
   6  -9  -7   48.00   16.20
   6  -9  -7   51.99   18.90
  -6   9  -7   19.70   19.40
   0 -10   7  330.97   19.70
   0  10  -7  318.17   21.40
   0 -10  -7  352.36   21.00
   1  10  -7   60.79   10.60
  -1 -10  -7   63.09    9.40
   1 -10   7   43.60   10.50
  -1  10  -7   41.90   10.30
   1 -10  -7   51.69   10.00
   2  10  -7   99.19   16.80
  -2  10   7   75.79   12.60
   2 -10   7   89.69   12.10
  -2  10  -7   63.49   12.10
   2 -10  -7   85.49   12.80
  -2  10  -7   50.19   13.80
   3 -10   7   35.80   12.50
   3 -10   7   35.00   13.40
   3  10  -7   41.00   11.50
  -3  10   7   54.49   13.40
  -3  10  -7   39.50   14.20
   3 -10  -7   54.29   12.30
  -3  10  -7   38.90   10.20
  -4  10   7   13.10   14.70
   4 -10   7   13.50   13.70
   4  10  -7   21.80   11.80
   4 -10  -7   10.40   13.30
  -4  10  -7   20.90   16.20
   5  10  -7   54.59   14.30
  -5  10   7   94.99   19.30
   5 -10   7   68.59   19.10
   5 -10   7   51.59   17.50
   5 -10  -7   66.69   16.80
  -5  10  -7   59.29   20.60
   0 -11  -7   28.70   11.10
   0  11  -7   33.60   11.50
   1  11  -7  170.38   20.80
   1 -11   7  154.38   21.20
   1 -11  -7  188.68   21.80
  -1  11  -7  193.88   21.10
  -2  11   7   93.59   15.70
   2  11  -7  127.69   20.30
   2 -11   7  119.09   15.10
   2 -11  -7  141.29   21.80
  -2  11  -7  109.59   13.90
   0   0   8    6.50    1.90
   0   0  -8   10.90    2.50
   0   0   8    9.40    2.50
   0   0  -8   10.90    2.10
   0   0  -8    9.90    2.10
   0   0  -8    9.70    2.30
   1   0  -8 1221.68   39.60
  -1   0  -8 1293.87   40.30
  -1   0   8 1188.68   40.10
  -1   0   8 1243.28   39.50
  -1   0   8 1150.58   38.80
   1   0  -8 1224.68   38.80
   1   0   8 1263.87   39.30
   1   0  -8 1243.58   40.20
   1   0   8 1302.97   40.30
   1   0   8 1336.67   40.00
  -1   0  -8 1272.57   39.40
   1   0   8 1265.57   39.60
   2   0  -8 1653.53   53.29
  -2   0   8 1598.94   51.39
   2   0  -8 1652.33   51.19
  -2   0   8 1644.74   52.29
   2   0   8 1745.93   53.19
   2   0   8 1700.43   52.39
   2   0   8 1648.24   54.79
  -2   0   8 1650.13   53.49
  -2   0  -8 1727.73   53.29
   2   0  -8 1642.44   52.59
   2   0  -8 1678.23   51.19
  -2   0  -8 1754.52   52.39
   3   0  -8  249.28   10.50
  -3   0  -8  249.08   12.20
   3   0   8  243.48   12.90
  -3   0  -8  230.38   12.30
   3   0  -8  230.88    9.80
  -3   0  -8  238.98   10.20
   3   0   8  247.68   11.00
   3   0  -8  236.78   12.70
   3   0   8  240.48   12.00
  -3   0   8  240.88   11.60
  -3   0  -8  248.48   11.40
  -3   0   8  256.77   13.40
   3   0  -8  247.38   11.90
  -4   0   8  772.12   28.00
   4   0  -8  736.73   29.10
  -4   0  -8  748.33   27.10
   4   0  -8  751.62   25.90
   4   0  -8  728.43   25.10
  -4   0  -8  752.82   29.00
   4   0  -8  775.42   28.60
   4   0   8  794.42   27.00
   4   0   8  757.52   28.60
  -4   0  -8  763.82   28.80
  -4   0   8  763.72   30.40
   5   0  -8   84.99    9.90
   5   0   8   84.59   18.20
  -5   0   8   64.99   11.90
  -5   0  -8   76.79   10.30
   5   0   8   79.89    9.80
   5   0  -8   83.99    8.90
  -5   0  -8   91.79   11.20
  -5   0  -8   53.29    8.20
   5   0   8   80.19    7.80
   5   0  -8   74.39    7.70
   6   0  -8  477.55   20.60
  -6   0  -8  484.15   21.60
  -6   0  -8  496.65   23.90
   6   0  -8  479.65   20.40
   6   0   8  505.35   23.70
   6   0  -8  439.16   23.10
   6   0   8  503.45   20.70
  -6   0   8  465.35   26.40
  -7   0  -8  228.28   17.20
   7   0   8  233.08   17.80
   7   0   8  232.28   14.80
  -7   0  -8  239.88   18.70
   7   0  -8  235.08   15.20
   7   0  -8  222.28   18.90
  -7   0   8  220.68   22.10
   7   0  -8  226.78   17.90
   8   0   8   89.49   14.40
  -8   0   8   67.79   16.60
   8   0  -8   72.29   13.90
   8   0   8   87.09   14.00
  -8   0  -8  132.49   20.00
  -8   0  -8   87.79   13.40
  -9   0   8   57.19   21.10
   9   0  -8   68.19   16.30
  -9   0  -8   66.49   17.00
   9   0   8   67.99   15.80
  -9   0  -8   46.30   21.20
   9   0   8   67.99   11.80
 -10   0  -8    2.40   25.20
  10   0   8   14.20   21.90
  10   0  -8   59.49   20.60
 -10   0   8   -1.80   26.90
  10   0   8   18.70   14.20
 -10   0  -8  -12.00   22.50
   0  -1  -8 4922.41  149.29
   0  -1   8 5027.50  148.59
   0  -1   8 4882.31  149.88
   0  -1   8 5153.28  148.79
   0   1  -8 5202.98  148.89
   0  -1  -8 5005.70  149.09
   0   1   8 4840.32  149.19
   0   1  -8 5098.29  149.79
   0  -1  -8 4910.41  149.09
   0   1  -8 5031.50  149.29
   0  -1   8 5364.46  148.79
   0   1   8 5155.38  149.29
   0   1   8 4887.81  149.19
   0  -1   8 5337.47  149.69
  -1  -1  -8 2337.37   68.69
   1  -1   8 2279.57   68.69
   1   1  -8 2293.27   69.39
  -1  -1  -8 2312.97   68.89
   1  -1   8 2174.38   69.29
  -1   1   8 2203.68   68.69
  -1   1   8 2319.67   69.39
  -1  -1  -8 2338.87   68.79
   1  -1   8 2257.97   68.99
   1  -1   8 2210.18   67.69
  -1  -1  -8 2301.67   68.29
   1   1  -8 2308.37   67.29
  -1   1   8 2299.77   68.29
   1   1  -8 2214.18   68.59
   1   1  -8 2359.46   67.89
   1   1   8 2180.18   68.79
   1  -1  -8 2227.48   68.49
  -1  -1   8 2178.08   67.29
  -1  -1   8 2232.88   69.59
   1   1   8 2307.97   68.49
  -1   1  -8 2216.08   69.39
  -1   1  -8 2238.58   68.59
  -1   1  -8 2091.69   67.49
   1  -1  -8 2285.37   68.49
  -1   1  -8 2240.38   69.19
   1  -1  -8 2347.07   69.39
  -1  -1   8 2177.18   68.59
   1   1   8 2228.88   68.59
   2   1  -8  844.82   28.00
   2   1  -8  869.01   27.20
  -2  -1  -8  860.01   29.00
   2  -1   8  858.91   29.50
  -2  -1  -8  870.61   29.00
  -2   1   8  830.72   28.20
   2   1  -8  855.51   29.40
   2  -1   8  849.32   27.60
  -2   1   8  809.02   28.40
  -2   1   8  794.02   31.60
   2  -1   8  820.52   29.40
   2  -1   8  867.21   28.70
  -2  -1  -8  874.31   28.10
   2   1  -8  837.92   28.80
   2   1   8  781.12   29.50
   2  -1  -8  850.11   28.30
   2  -1  -8  802.82   29.20
  -2  -1   8  883.31   29.90
  -2   1  -8  886.71   29.30
   2   1   8  877.01   28.70
   2   1   8  882.81   29.10
  -2   1  -8  827.02   27.70
  -2   1  -8  870.31   28.80
  -2   1  -8  859.31   29.50
  -2  -1   8  873.91   28.80
   2   1   8  862.51   28.80
   3   1  -8  306.27   13.80
  -3  -1  -8  327.87   13.00
   3   1  -8  292.17   14.50
  -3  -1  -8  324.17   14.10
   3  -1   8  297.17   13.30
   3  -1   8  290.57   15.00
  -3  -1  -8  305.27   14.00
   3  -1   8  308.77   14.40
  -3   1   8  306.57   15.10
  -3   1   8  308.07   13.40
   3   1   8  323.47   13.50
   3   1   8  341.87   15.00
  -3   1  -8  296.87   14.20
  -3  -1   8  299.97   14.90
   3  -1  -8  292.67   14.80
  -3  -1   8  285.57   13.40
   3  -1  -8  299.27   13.10
   3  -1  -8  297.37   13.60
   3   1   8  304.17   13.50
   3   1   8  315.57   12.50
  -3   1  -8  291.97   14.40
  -3   1  -8  304.57   13.50
   4   1  -8  911.91   30.80
  -4   1   8  922.01   32.60
   4   1  -8  896.11   33.80
   4  -1   8  906.11   34.70
   4   1  -8  952.40   33.40
   4  -1   8  981.00   32.60
   4  -1   8  929.11   34.00
  -4  -1  -8  890.11   33.20
  -4   1   8  919.01   35.00
  -4  -1  -8  938.91   31.70
  -4  -1  -8  918.41   33.50
   4  -1  -8  867.31   33.80
   4  -1  -8  908.81   31.60
   4   1   8  929.61   32.80
  -4  -1   8  881.61   32.50
  -4   1  -8  950.60   33.90
  -4   1  -8  925.71   32.60
   4   1   8  948.81   34.30
   4  -1  -8  910.41   33.30
   4   1   8  921.11   32.20
  -4   1  -8  932.71   34.10
   4   1   8  951.40   31.30
  -4   1  -8  959.80   31.90
  -4  -1   8  930.41   35.00
  -5   1   8  289.77   18.50
   5  -1   8  327.27   15.60
  -5  -1  -8  351.56   16.00
   5   1  -8  299.87   13.50
   5   1  -8  299.17   16.60
  -5  -1  -8  323.77   17.40
   5  -1   8  323.57   17.60
  -5  -1   8  300.67   14.00
  -5   1  -8  334.97   15.80
   5   1   8  349.47   16.90
   5   1   8  334.97   20.70
   5   1   8  345.17   14.60
   5  -1  -8  307.87   16.80
  -5   1  -8  314.97   17.40
  -5  -1   8  312.87   19.00
   5  -1  -8  307.57   15.30
   5  -1  -8  287.67   15.50
   6   1  -8  285.97   13.60
   6   1  -8  299.37   17.70
   6  -1   8  306.47   18.30
  -6  -1  -8  270.47   17.60
   6  -1   8  301.97   15.90
  -6  -1  -8  258.07   18.20
  -6   1   8  297.57   20.60
  -6  -1  -8  272.07   15.60
   6  -1  -8  277.37   17.90
  -6  -1   8  290.27   14.60
   6   1   8  294.17   17.50
  -6  -1   8  266.87   20.40
   6  -1  -8  293.57   15.70
   6  -1  -8  248.28   17.20
  -6   1  -8  296.57   16.70
   6   1   8  293.87   14.50
  -6   1  -8  305.07   18.80
  -7  -1  -8   14.60    8.20
   7  -1   8   15.40    9.00
   7  -1   8    5.30    7.00
  -7   1   8   22.60   11.50
   7   1  -8   20.50    8.70
  -7  -1  -8    9.30    9.90
   7  -1  -8   15.60    8.40
  -7   1  -8   15.60    8.70
   7  -1  -8   16.90    7.60
  -7   1  -8   24.40    9.40
   7   1   8   13.80    8.80
   7   1   8   21.40    6.60
  -7  -1   8   26.10   12.00
  -8  -1  -8  163.28   19.10
  -8   1   8  159.58   26.60
   8  -1   8  177.88   16.80
   8  -1   8  204.18   21.10
  -8  -1  -8  168.48   24.10
   8   1   8  190.58   21.40
   8   1   8  177.38   16.10
   8   1   8  153.58   15.20
  -8  -1   8  156.48   26.40
  -8   1  -8  202.48   20.30
   8  -1  -8  192.48   18.30
  -8   1  -8  188.68   22.10
   8  -1  -8  169.58   21.80
   9  -1   8   35.90   15.90
   9   1  -8   10.30   15.10
   9  -1   8   14.60   14.70
  -9   1   8  -10.50   19.60
  -9  -1  -8   16.00   16.40
  -9  -1   8   24.90   21.80
   9  -1  -8    5.00   13.60
   9   1   8    6.90   10.20
  -9   1  -8    7.70   16.90
  -9   1  -8   32.00   16.60
   9   1   8   14.40   11.00
   9   1   8    1.20   14.80
   9  -1  -8   22.70   16.00
 -10  -1  -8  -13.80   24.90
 -10  -1  -8   21.00   22.80
 -10   1   8    4.50   21.90
  10   1  -8  -13.10   21.10
  10  -1   8    7.20   16.90
  10  -1   8    4.50   20.70
 -10   1   8    7.40   27.90
  10   1   8    7.70   13.80
  10  -1  -8   30.10   21.60
 -10   1  -8    4.80   21.60
  10   1   8   23.70   20.40
 -10   1  -8    4.50   23.40
 -10  -1   8   16.50   27.50
   0  -2   8    6.80    2.10
   0  -2  -8    4.00    2.20
   0  -2   8    7.50    2.60
   0   2  -8    8.10    2.50
   0  -2   8   11.10    2.80
   0   2  -8    8.70    2.70
   0  -2   8   11.60    2.70
  -1  -2  -8 1260.27   37.60
   1   2  -8 1181.78   38.20
   1  -2   8 1128.79   40.30
   1  -2   8 1167.78   38.20
   1  -2   8 1156.18   37.90
  -1  -2  -8 1196.88   38.10
  -1   2   8  993.20   37.50
  -1   2   8 1215.78   36.90
  -1  -2  -8 1187.18   37.50
   1   2  -8 1174.78   38.30
  -1   2   8 1162.98   38.80
  -1  -2  -8 1237.98   37.50
   1   2  -8 1134.69   37.80
   1   2  -8 1206.38   37.00
  -1   2  -8 1117.39   37.90
  -1   2  -8 1199.88   38.70
   1   2   8 1247.78   38.60
  -1   2  -8 1230.48   38.30
   1  -2  -8 1196.28   38.20
  -1  -2   8 1222.28   38.40
   1  -2  -8 1226.18   38.40
   1  -2  -8 1174.28   37.50
  -1  -2   8 1202.18   36.80
  -1  -2   8 1154.18   38.70
  -1  -2   8 1182.28   37.90
  -2  -2  -8  211.28   10.10
   2  -2   8  204.38   10.30
  -2  -2  -8  211.38   10.20
  -2   2   8  225.78   10.60
   2   2  -8  213.98   10.10
   2  -2   8  209.48   11.20
  -2   2   8  232.08    9.80
  -2   2   8  218.38   12.70
   2   2  -8  207.28    9.90
  -2  -2  -8  221.68    9.50
   2  -2   8  209.28   10.10
   2   2  -8  213.38   10.60
   2  -2   8  192.28   10.60
  -2  -2   8  224.98   10.30
   2  -2  -8  235.08   11.20
  -2   2  -8  198.78   11.00
  -2  -2   8  226.58   11.10
   2  -2  -8  238.28   10.90
  -2   2  -8  208.58   10.10
  -2   2  -8  216.18   10.60
  -2   2  -8  225.98   10.70
   2   2   8  225.28   10.50
  -3  -2  -8  449.16   17.80
  -3   2   8  462.55   18.90
   3   2  -8  420.66   17.50
   3   2  -8  413.56   18.00
   3  -2   8  418.36   16.80
  -3  -2  -8  476.85   16.70
   3  -2   8  436.26   19.10
   3  -2   8  430.46   18.60
   3  -2   8  436.26   17.70
   3   2  -8  424.36   17.00
  -3  -2  -8  476.35   17.90
  -3   2   8  433.16   16.80
  -3   2  -8  401.36   17.80
   3   2   8  506.85   18.50
  -3   2  -8  437.16   18.10
   3  -2  -8  411.56   17.60
   3  -2  -8  424.56   17.60
  -3  -2   8  418.76   18.90
  -3   2  -8  440.96   17.50
   3  -2  -8  414.36   18.40
   3   2   8  452.65   17.50
  -3   2  -8  417.76   18.60
  -3  -2   8  445.16   17.80
   4   2  -8  205.18   10.90
   4  -2   8  226.78   12.10
  -4  -2  -8  236.88   13.10
  -4   2   8  215.58   12.10
   4  -2   8  206.18   15.70
  -4  -2  -8  251.37   13.70
   4   2  -8  229.18   13.80
   4   2  -8  237.08   12.50
  -4   2   8  245.28   14.50
  -4  -2  -8  253.67   11.80
   4  -2   8  213.78   13.30
  -4  -2   8  219.68   11.70
   4   2   8  227.88   11.60
   4   2   8  227.38   11.70
  -4  -2   8  206.48   12.50
  -4   2  -8  217.08   14.60
  -4   2  -8  215.48   11.90
  -4  -2   8  211.88   14.10
   4  -2  -8  209.88   12.70
   4   2   8  231.68   10.60
   4  -2  -8  219.88   14.20
  -4   2  -8  206.48   13.10
   4   2   8  231.28   14.40
   4  -2  -8  223.88   12.50
  -4   2  -8  210.78   13.00
  -5  -2  -8  557.74   25.10
   5   2  -8  552.24   25.50
   5  -2   8  581.94   23.90
   5   2  -8  573.54   24.40
  -5  -2  -8  590.44   22.60
   5  -2   8  590.24   25.90
  -5   2   8  598.04   27.20
   5   2  -8  572.14   22.40
   5   2   8  634.14   23.80
  -5   2  -8  589.74   25.30
   5  -2  -8  585.54   25.10
   5  -2  -8  607.64   24.30
  -5   2  -8  566.04   24.20
   5  -2  -8  525.85   24.00
  -5  -2   8  564.94   26.90
   5   2   8  605.34   25.60
   5   2   8  596.74   21.60
   5   2   8  595.54   23.30
  -5  -2   8  610.34   23.30
   6   2  -8  579.14   26.00
  -6  -2  -8  600.44   24.50
   6  -2   8  555.94   27.00
  -6  -2  -8  589.94   27.30
  -6   2   8  551.94   28.60
   6   2  -8  605.74   23.10
   6  -2   8  563.34   24.80
   6  -2  -8  547.45   26.50
  -6   2  -8  563.24   26.90
   6   2   8  592.74   24.10
   6   2   8  592.74   22.30
  -6   2  -8  586.44   25.90
   6   2   8  618.24   25.20
  -6  -2   8  558.04   29.70
   6  -2  -8  591.94   25.30
   6   2   8  504.25   28.00
  -7   2   8  106.79   15.10
   7  -2   8  106.59   16.30
   7   2  -8   82.99   14.50
  -7  -2  -8   98.09   18.20
   7  -2   8  106.09   12.90
   7   2  -8   96.59   11.40
   7   2   8  119.59   14.60
  -7   2  -8  117.49   15.90
   7   2   8   99.39   11.70
  -7   2  -8   86.89   14.70
   7  -2  -8   83.19   11.80
   7  -2  -8  109.99   14.30
  -7  -2   8  113.79   20.80
  -8  -2  -8   73.69   17.40
   8   2  -8   58.69   13.10
  -8   2   8   71.69   16.70
   8  -2   8   78.79   11.20
  -8   2   8   96.59   15.50
   8  -2   8   82.59   14.30
   8  -2  -8   95.69   12.80
   8  -2  -8   68.09   13.50
   8   2   8   87.79   12.60
  -8   2  -8   95.09   14.50
  -8   2  -8  113.89   20.70
  -8  -2   8   82.59   17.30
   8   2   8   90.49   14.70
  -9   2   8   54.29   17.00
  -9  -2  -8   41.60   19.70
  -9  -2  -8   12.80   21.30
   9  -2   8    4.10   12.50
  -9   2   8   45.30   20.50
   9   2  -8   10.90   15.10
   9  -2   8   24.90   16.80
   9  -2  -8   16.80   16.90
   9   2   8   -2.00   11.20
   9   2   8   12.30   14.70
  -9   2  -8   21.30   15.80
  -9   2  -8   48.40   18.30
  -9  -2   8    5.40   21.10
  10  -2   8    8.90   16.80
 -10   2   8  -10.50   22.40
 -10  -2  -8   12.50   24.70
 -10  -2  -8  -25.40   24.20
 -10   2   8    4.60   25.80
  10   2  -8    5.10   20.40
  10  -2   8   20.40   22.10
 -10   2  -8   31.30   21.30
  10  -2  -8    9.30   24.20
 -10   2  -8   44.10   26.10
  10   2   8  -12.90   20.40
  10   2   8    4.00   14.60
 -10  -2   8    4.20   29.50
  10  -2  -8    0.40   24.30
   0  -3   8  245.98   11.00
   0   3   8  241.18   11.60
   0  -3   8  255.77   12.00
   0   3  -8  263.77   11.00
   0   3  -8  251.67   10.60
   0   3  -8  251.77   11.30
   0   3  -8  254.17   11.30
   0  -3   8  243.38   10.50
   0  -3   8  224.08   12.10
   0  -3  -8  246.68   11.40
  -1   3   8 1158.08   39.20
   1   3  -8 1150.88   38.50
   1   3  -8 1187.68   37.80
   1   3  -8 1140.59   37.60
  -1   3   8 1160.48   37.20
   1   3  -8 1222.58   37.00
   1  -3   8 1149.78   38.10
   1  -3   8 1177.28   38.20
   1  -3   8 1175.88   38.80
   1  -3   8 1146.89   38.60
  -1  -3  -8 1150.78   38.20
  -1  -3   8 1199.58   36.70
  -1   3  -8 1204.98   38.60
  -1   3  -8 1169.28   38.20
   1  -3  -8 1157.18   38.70
   1  -3  -8 1143.59   36.90
  -1   3  -8 1156.98   37.70
  -1  -3   8 1198.38   39.10
   1   3   8 1183.98   38.80
  -1   3  -8 1150.58   38.80
  -1  -3   8 1161.68   37.70
   1  -3  -8 1152.08   37.60
   2   3  -8  507.85   18.60
  -2   3   8  521.75   21.00
  -2  -3  -8  503.45   18.70
   2   3  -8  498.45   19.50
  -2  -3  -8  515.75   18.30
   2  -3   8  496.85   19.70
   2  -3   8  502.45   20.30
  -2  -3  -8  491.65   19.00
  -2  -3  -8  527.65   18.80
   2   3  -8  492.45   18.90
   2  -3   8  473.65   19.70
  -2   3   8  511.55   20.40
   2  -3   8  498.65   19.80
  -2   3  -8  524.95   20.20
   2   3   8  519.15   19.70
   2  -3  -8  487.25   19.80
  -2   3  -8  516.35   19.40
  -2  -3   8  536.65   19.30
  -2   3  -8  501.95   20.00
   2  -3  -8  539.45   19.70
  -2  -3   8  517.85   20.10
  -2   3  -8  529.45   20.10
   2  -3  -8  549.05   20.50
   3   3  -8  230.48   12.50
  -3  -3  -8  255.87   14.60
  -3   3   8  259.67   13.30
   3   3  -8  255.47   12.40
   3  -3   8  241.98   14.30
   3  -3   8  255.87   12.90
  -3   3   8  255.57   13.10
   3  -3   8  256.77   13.60
  -3  -3  -8  253.27   12.70
   3   3  -8  257.07   12.20
  -3   3   8  253.17   11.60
  -3  -3  -8  271.07   11.40
   3  -3   8  242.68   12.80
  -3  -3  -8  247.68   12.50
   3  -3  -8  233.68   13.70
  -3  -3   8  256.77   12.90
  -3   3  -8  267.67   12.70
   3  -3  -8  234.48   13.10
  -3  -3   8  264.47   12.80
   3  -3  -8  272.07   12.60
  -3   3  -8  271.67   13.30
  -3   3  -8  237.18   13.60
  -3   3  -8  242.58   13.70
  -3  -3   8  252.87   13.60
   3   3   8  278.47   12.60
   4   3  -8  674.03   25.70
   4  -3   8  718.73   28.30
   4   3  -8  691.93   26.00
  -4   3   8  675.63   27.30
  -4  -3  -8  713.43   26.60
   4   3  -8  655.33   26.00
  -4   3   8  635.94   24.90
  -4  -3  -8  709.73   26.90
  -4  -3  -8  744.83   24.60
   4  -3   8  711.53   27.20
  -4   3   8  683.73   27.60
  -4   3  -8  688.93   27.00
  -4   3  -8  681.23   26.80
   4  -3  -8  668.03   26.70
  -4  -3   8  684.53   28.30
   4   3   8  713.63   25.90
  -4  -3   8  673.53   26.10
  -4   3  -8  669.93   27.60
  -5   3   8  566.14   26.10
   5   3  -8  522.75   23.80
   5   3  -8  553.94   23.50
   5   3  -8  568.04   22.60
  -5   3   8  566.24   25.20
   5  -3   8  563.64   25.40
  -5  -3  -8  521.75   24.20
   5  -3   8  554.44   24.20
  -5   3   8  502.05   22.30
  -5   3  -8  572.54   24.80
   5  -3  -8  573.64   24.80
   5   3   8  578.64   22.80
  -5  -3   8  582.34   26.70
  -5   3  -8  541.75   24.30
   5  -3  -8  564.24   24.40
  -6   3   8   76.59   13.50
   6   3  -8   77.79   11.90
  -6   3   8   88.49   12.20
   6  -3   8   86.09   11.40
  -6  -3  -8   78.29   14.30
   6  -3   8   67.59   10.10
   6   3  -8   87.19   10.20
  -6  -3   8   80.19   11.80
  -6   3  -8   84.29   13.00
  -6   3  -8   76.89   12.80
   6  -3  -8   86.29   12.00
   6   3   8   87.09    9.90
   6  -3  -8   80.89   13.50
  -7  -3  -8  125.19   20.30
  -7   3   8  153.38   18.70
   7  -3   8  170.48   19.00
  -7   3   8  165.88   21.30
   7  -3   8  178.38   15.40
   7   3  -8  174.08   16.60
   7   3  -8  178.88   14.20
   7   3   8  170.88   14.10
  -7  -3   8  148.89   22.60
  -7   3  -8  154.38   17.80
  -7   3  -8  182.58   18.50
   7  -3  -8  147.09   17.90
   7  -3  -8  166.48   16.90
   8  -3   8   39.70   13.50
   8   3  -8   20.40   11.70
  -8   3   8   44.60   15.60
  -8   3   8   28.60   13.40
   8  -3   8   39.00   11.00
  -8  -3  -8   46.50   14.40
  -8  -3   8   26.40   17.10
   8  -3  -8   14.80   11.70
  -8   3  -8   16.00   12.70
   8   3   8    5.20    8.90
   8  -3  -8   14.20   12.70
   9  -3   8  128.99   16.90
  -9   3   8  114.29   19.60
   9   3  -8  104.09   16.70
   9  -3   8  137.59   20.40
  -9   3   8   92.39   21.30
  -9  -3  -8  125.79   22.00
  -9   3  -8  150.78   27.40
  -9   3  -8  123.09   21.30
   9  -3  -8  127.89   20.00
  -9  -3   8  114.39   25.00
   9  -3  -8  157.58   25.60
   0  -4   8 3568.94  111.39
   0  -4  -8 3602.24  110.29
   0   4   8 3660.23  110.99
   0  -4   8 3541.85  109.09
   0   4  -8 3714.43  109.39
   0   4  -8 3607.74  110.29
   0  -4  -8 3660.03  108.79
   0  -4   8 3745.63  109.09
   0  -4   8 3583.54  111.19
   0   4   8 3637.04  108.29
   1   4  -8  664.23   25.20
  -1  -4  -8  670.43   24.80
   1  -4   8  640.24   24.20
   1  -4   8  673.13   25.80
  -1   4   8  693.83   26.00
  -1   4   8  694.93   24.60
   1  -4   8  667.63   25.00
  -1  -4  -8  669.53   24.20
   1  -4   8  667.03   24.60
  -1  -4   8  664.53   26.10
  -1   4  -8  698.83   25.00
   1  -4  -8  718.73   25.90
   1   4   8  719.33   25.70
  -1   4  -8  681.23   25.20
  -1   4  -8  701.13   26.10
  -1  -4   8  689.13   25.00
   1  -4  -8  726.83   23.10
  -1  -4   8  693.13   24.10
  -1  -4   8  706.03   23.10
  -2  -4  -8  531.55   18.40
  -2   4   8  504.85   19.90
   2  -4   8  492.35   19.90
   2  -4   8  481.35   20.70
   2  -4   8  512.55   20.20
  -2  -4  -8  531.65   19.60
   2  -4   8  488.85   20.30
  -2   4   8  499.05   20.90
  -2  -4  -8  499.25   19.80
   2   4  -8  504.85   20.20
   2  -4  -8  481.95   19.70
   2  -4  -8  485.65   19.80
  -2   4  -8  496.15   20.90
  -2  -4   8  490.15   19.20
  -2   4  -8  507.75   19.80
  -2   4  -8  500.25   18.70
   2  -4  -8  482.75   20.50
  -2  -4   8  481.85   19.90
  -2  -4   8  483.55   19.80
  -2   4  -8  511.15   19.40
  -2  -4   8  487.05   21.00
   2   4   8  536.75   20.30
   3  -4   8  640.44   27.70
   3  -4   8  625.94   24.90
  -3   4   8  578.54   24.00
  -3  -4  -8  596.74   21.30
   3  -4   8  604.24   24.10
   3  -4   8  575.54   24.10
   3   4  -8  616.04   23.80
   3  -4  -8  576.24   22.80
  -3  -4   8  618.04   24.40
   3   4   8  587.44   23.20
  -3  -4   8  609.24   23.20
  -3   4  -8  635.14   25.00
  -3   4  -8  627.54   24.10
   3  -4  -8  554.14   24.10
  -4   4   8  179.28   13.00
  -4  -4  -8  186.08   12.00
  -4  -4  -8  151.78    9.60
   4  -4   8  157.18   12.50
   4   4  -8  157.08   10.70
  -4  -4  -8  175.98   13.20
   4  -4   8  146.99   11.30
  -4  -4   8  139.19   12.90
  -4   4  -8  164.18   12.70
   4  -4  -8  165.28   12.50
   4  -4  -8  155.68   11.30
   4   4   8  163.88   10.80
  -4   4  -8  148.99   11.10
  -4   4  -8  160.78   13.70
   5   4  -8  105.99   10.00
  -5  -4  -8  106.89   12.60
  -5   4   8   96.09   12.70
   5  -4   8  103.89   12.80
  -5   4   8   81.39   10.90
   5   4  -8  107.09   12.80
   5  -4   8   87.39   10.50
  -5   4   8   84.09   12.80
   5  -4  -8  113.89   12.10
  -5   4  -8  110.69   11.40
  -5   4  -8  112.19   12.60
  -5  -4   8   98.49   14.40
   5   4   8  108.99   10.10
   5  -4  -8  100.29   11.20
  -6   4   8  271.57   19.50
   6  -4   8  270.37   19.80
   6   4  -8  277.47   16.50
  -6   4   8  297.17   21.00
  -6  -4  -8  305.57   19.70
   6  -4   8  282.07   18.00
   6   4  -8  289.97   17.40
  -6  -4   8  252.57   22.20
  -6   4  -8  260.97   19.10
   6  -4  -8  287.57   19.60
   6  -4  -8  279.07   18.50
  -6   4  -8  232.38   18.00
   6   4   8  281.67   16.20
   7  -4   8   73.69   11.40
   7   4  -8   57.49    9.00
  -7   4   8   52.59   17.00
  -7   4   8   58.69   12.70
   7   4  -8   61.09   10.10
  -7  -4  -8   68.99   13.30
   7  -4  -8   55.49   11.50
   7  -4  -8   60.39   11.20
  -7   4  -8   55.39   10.80
  -7   4  -8   54.89   13.00
  -7  -4   8   39.90   14.10
   8  -4   8   -0.80   13.80
  -8   4   8    8.90   15.10
  -8  -4  -8    2.50   15.70
  -8   4   8   18.20   15.70
   8  -4   8   15.00   11.70
   8   4   8    9.50   10.10
  -8   4  -8    7.00   16.20
  -8   4  -8   18.30   13.30
   8  -4  -8   -8.50   13.40
  -8  -4   8   30.50   18.20
   8  -4  -8   -3.30   12.70
  -9   4   8   74.59   20.10
   9  -4   8   83.99   17.20
   9  -4   8  102.59   19.40
  -9   4   8   54.49   20.80
   9   4  -8   65.09   17.90
  -9  -4  -8   44.90   22.30
   9  -4  -8   69.29   20.30
  -9   4  -8   51.69   17.90
  -9   4  -8   41.50   22.10
  -9  -4   8   69.99   26.80
   9  -4  -8   54.79   17.30
   0  -5  -8   23.20    5.10
   0  -5   8   21.90    4.30
   0   5   8   27.30    5.50
   0   5  -8   17.10    4.80
   0   5  -8   24.10    4.60
   0  -5   8   17.30    6.80
   0  -5   8   22.60    3.90
   0   5   8   28.30    4.60
   0  -5  -8   21.90    4.00
   0  -5  -8   20.70    4.10
   0  -5   8   22.40    4.00
  -1  -5  -8  135.79    9.80
  -1   5   8  153.98    9.70
   1  -5   8  152.88    9.50
   1   5  -8  151.88   10.10
  -1  -5  -8  136.89    9.80
   1  -5   8  134.89   10.00
  -1  -5  -8  127.69    8.10
  -1   5   8  154.38   10.70
   1  -5   8  144.59    9.70
  -1   5  -8  133.69   10.90
  -1  -5   8  160.18    9.50
  -1  -5   8  169.98    9.60
   1   5   8  141.39   10.10
  -1   5  -8  145.19   10.50
  -1   5  -8  134.49    9.40
   1  -5  -8  143.09    8.20
  -2  -5  -8  374.66   16.50
  -2   5   8  395.56   17.40
   2  -5   8  353.46   17.20
   2  -5   8  357.36   16.90
   2   5  -8  358.96   17.10
   2  -5   8  363.76   17.00
   2   5   8  395.56   17.30
  -2  -5   8  368.06   16.70
   2  -5  -8  389.36   17.00
  -2  -5   8  359.66   15.90
  -2   5  -8  368.76   16.20
  -2   5  -8  357.86   18.00
  -3  -5  -8  260.57   12.10
  -3  -5  -8  230.48   13.00
   3   5  -8  251.17   14.00
   3  -5   8  251.37   14.70
  -3   5   8  248.18   14.50
   3  -5   8  281.07   14.50
  -3   5  -8  263.87   15.40
   3  -5  -8  225.18   12.90
  -3   5  -8  270.47   13.10
   3  -5  -8  209.98   16.00
   3   5   8  266.47   14.00
  -3  -5   8  258.27   15.90
  -3  -5   8  242.08   14.60
  -4  -5  -8  207.08   13.00
   4   5  -8  163.38   12.10
  -4   5   8  194.58   14.30
  -4  -5  -8  196.18   11.80
   4  -5   8  180.88   14.10
   4  -5   8  188.18   13.30
  -4   5  -8  160.38   14.20
   4   5   8  207.28   12.80
   4  -5  -8  184.18   14.10
  -4   5  -8  186.88   12.20
  -4  -5   8  208.38   15.30
   4  -5  -8  186.38   13.10
  -4   5  -8  216.78   11.70
  -4   5  -8  210.48   15.20
   5  -5   8  517.65   25.10
  -5   5   8  534.45   26.20
   5   5  -8  562.34   24.30
  -5  -5  -8  589.24   25.00
  -5  -5  -8  520.65   22.80
   5  -5   8  541.25   26.30
   5  -5  -8  488.25   25.40
   5  -5  -8  548.35   25.70
  -5   5  -8  540.95   26.80
  -5  -5   8  578.84   27.80
  -5   5  -8  545.35   21.80
   5   5   8  523.65   23.10
   6  -5   8  159.48   18.80
   6   5  -8  189.48   15.30
  -6  -5  -8  216.98   19.00
  -6   5   8  197.18   19.30
   6  -5   8  153.18   15.70
  -6   5  -8  142.09   12.00
   6   5   8  164.78   14.40
  -6   5  -8  162.98   18.50
  -6   5  -8  199.18   16.30
  -6  -5   8  187.48   22.10
   6  -5  -8  201.08   17.90
   6  -5  -8  185.58   17.00
   7   5  -8    9.20    9.40
  -7  -5  -8   13.60   13.70
  -7   5   8   -7.00   11.50
   7  -5   8   -2.20    9.90
   7  -5   8    4.80   12.30
  -7   5   8    8.90   12.90
   7   5   8   10.30    8.30
  -7   5  -8   -8.10   13.70
   7  -5  -8    2.30   11.10
  -7   5  -8   12.40   11.10
  -7  -5   8    1.40   16.50
   8  -5   8   58.49   14.60
  -8  -5  -8   75.79   18.90
   8  -5   8   78.79   16.70
  -8   5   8   69.49   17.30
   8   5   8   57.99   11.90
   8  -5  -8   52.59   15.10
  -8   5  -8   68.49   15.40
  -8   5  -8  100.19   19.40
   8  -5  -8   86.09   16.30
  -8  -5   8   96.69   22.40
  -9   5   8   54.79   23.70
  -9  -5  -8   62.09   24.60
   9  -5   8   51.79   21.80
  -9   5   8   78.39   21.30
   9  -5   8   75.99   18.00
  -9   5  -8   63.89   19.10
  -9  -5   8   40.20   28.30
   9  -5  -8   76.59   19.70
   9  -5  -8   82.69   22.30
  -9   5  -8  115.59   24.70
   0  -6  -8  532.15   20.70
   0  -6  -8  528.05   20.90
   0  -6   8  530.45   20.60
   0   6  -8  528.05   22.10
   0  -6   8  527.05   21.20
   0   6  -8  524.45   21.40
   0   6   8  534.25   21.20
   0   6   8  552.04   23.30
   1  -6   8   60.89   10.20
   1  -6   8   86.19    8.30
  -1   6   8   77.09    8.70
  -1  -6  -8   63.69    8.60
   1   6  -8   74.49    9.00
   1  -6   8   75.99    8.90
  -1   6   8   76.19    9.60
  -1   6  -8   84.09    8.70
   1  -6  -8   82.59    8.90
   1  -6  -8   66.59    7.60
  -1   6  -8   83.09    9.80
  -1  -6   8   76.39    8.50
  -1  -6   8   78.49    9.30
   1   6   8   79.69    9.40
  -2   6   8  865.91   32.40
  -2  -6  -8  827.62   29.80
   2  -6   8  821.02   31.90
   2   6  -8  862.01   32.50
   2  -6   8  840.82   31.90
  -2  -6   8  859.91   30.60
  -2   6  -8  843.22   31.00
  -2  -6   8  814.92   30.90
  -2   6  -8  836.02   33.70
   2   6   8  901.51   32.30
  -3  -6  -8  258.87   14.50
  -3   6   8  259.77   16.60
   3  -6   8  291.57   16.70
   3  -6   8  302.07   16.60
   3   6  -8  289.87   16.20
   3   6   8  314.67   15.90
  -3   6  -8  307.67   18.30
   3  -6  -8  302.27   17.30
  -3   6  -8  304.57   15.10
  -3  -6   8  306.87   16.80
  -4  -6  -8  189.68   14.40
   4  -6   8  211.28   14.80
   4   6  -8  222.18   14.90
  -4   6   8  192.48   16.10
   4  -6   8  212.08   15.70
  -4   6  -8  218.18   13.10
   4   6   8  222.18   14.40
  -4  -6   8  237.08   17.30
  -4   6  -8  230.48   16.80
   4  -6  -8  197.08   15.10
   4  -6  -8  221.98   14.80
   5   6  -8  121.59   12.90
  -5   6   8  116.29   16.20
  -5  -6  -8  118.29   15.50
   5  -6   8  110.39   15.70
   5  -6   8  115.59   13.80
   5  -6  -8  122.39   14.90
  -5   6  -8  131.69   16.90
   5  -6  -8  117.89   14.60
  -5  -6   8  100.49   18.00
   5   6   8  110.49   12.60
  -5   6  -8   89.29   11.10
  -6  -6  -8   90.59   12.40
   6  -6   8   77.99   12.30
   6  -6   8   57.59   11.00
   6   6   8   90.99   14.40
   6  -6  -8   75.39   11.90
  -6  -6   8   90.59   15.10
   6  -6  -8   74.69   12.10
  -7   6   8    2.90   14.80
   7  -6   8   -3.20   13.20
   7  -6   8  -11.70   11.70
  -7  -6  -8    2.20   16.10
   7   6  -8   -0.30   10.00
  -7   6  -8   -7.80   15.50
   7   6   8   -0.50   10.10
   7  -6  -8   12.20   12.40
   7  -6  -8    4.90   13.50
  -8  -6  -8   59.49   21.60
  -8   6   8   16.90   19.50
   8  -6   8   33.70   15.40
   8  -6   8   32.40   17.30
  -8   6  -8   35.00   21.00
  -8  -6   8   24.80   24.30
   8  -6  -8   48.40   19.10
   8  -6  -8   17.60   16.90
   0  -7   8  185.28   11.00
   0   7   8  153.78   12.80
   0   7  -8  153.88   14.30
   0  -7  -8  157.18   12.50
   0   7  -8  190.38   12.80
   0   7   8  172.38   11.50
   0  -7   8  159.98   12.40
   1  -7   8  152.58   11.90
   1  -7   8  160.38   11.50
  -1   7   8  149.79   11.60
  -1  -7  -8  138.99   12.50
   1   7  -8  145.69   12.10
  -1   7  -8  170.48   12.00
   1   7   8  165.88   12.90
   1  -7  -8  155.48   11.10
  -1   7  -8  149.88   13.80
   2   7  -8  262.67   16.00
   2  -7   8  277.07   16.10
  -2  -7  -8  278.67   16.10
  -2   7   8  287.87   17.20
   2  -7   8  293.67   16.30
   2   7   8  304.97   16.50
  -2   7  -8  254.17   17.60
  -2   7  -8  289.07   15.40
   2  -7  -8  282.67   16.90
   3  -7   8  493.85   23.70
   3  -7   8  521.95   24.00
  -3  -7  -8  502.05   22.40
  -3   7   8  498.55   24.80
   3   7  -8  517.45   24.20
  -3   7  -8  508.25   22.30
   3  -7  -8  534.85   25.70
   3   7   8  546.45   23.70
  -3  -7   8  502.45   23.40
  -3   7  -8  490.85   25.70
   4  -7   8   92.19   13.20
   4  -7   8   92.39   14.50
  -4   7   8   84.39   11.90
   4   7  -8  106.69   12.80
   4  -7  -8   78.29   13.70
  -4  -7   8   94.69   16.70
   4  -7  -8   84.19   11.60
   4   7   8   80.89   12.20
  -4   7  -8   75.89   11.40
  -5   7   8   23.90   11.20
   5  -7   8    5.90    9.20
   5   7  -8   11.70    8.10
   5  -7   8    4.70    9.50
  -5  -7  -8   18.50   10.90
   5  -7  -8   19.90    9.60
  -5  -7   8   18.90   12.10
   5   7   8   19.50    7.90
  -5   7  -8   12.10   13.30
  -5   7  -8    1.70    7.00
   5  -7  -8   14.70    9.60
   6   7  -8   -7.30    9.20
   6  -7   8    8.10   12.20
  -6  -7  -8   -1.90   14.30
   6  -7   8    1.70   11.20
  -6   7   8   21.40   14.20
  -6  -7   8   14.90   16.30
   6  -7  -8   13.90   12.00
   6   7   8    8.50    9.30
   6  -7  -8   -1.10   11.50
  -6   7  -8   12.40   14.60
   7  -7   8   14.80   14.20
  -7   7   8   29.60   17.50
  -7  -7  -8    8.00   18.80
   7   7  -8   32.30   12.10
   7  -7   8   17.70   15.20
  -7   7  -8   15.40   18.30
  -7  -7   8   50.69   22.10
   7  -7  -8   37.00   15.90
   7  -7  -8   13.50   14.30
  -8   7   8   86.29   23.70
  -8  -7  -8   84.79   25.90
   8  -7   8   85.29   19.60
   8  -7   8   48.00   20.80
  -8   7  -8  102.69   24.80
   8  -7  -8   25.10   19.60
   8  -7  -8   59.59   21.70
  -8  -7   8   70.29   30.80
   0  -8   8   74.59    9.90
   0  -8  -8   73.79   10.70
   0   8  -8   79.79   11.20
   0   8   8   71.99   10.40
   1   8  -8  479.55   23.00
  -1  -8  -8  467.75   21.40
   1  -8   8  478.25   21.90
  -1   8   8  478.05   22.70
  -1   8  -8  447.66   24.50
  -1   8  -8  465.05   22.20
   1  -8  -8  483.75   23.20
   1   8   8  468.45   23.00
  -2   8   8   -1.40    7.50
   2  -8   8   27.50    7.60
   2   8  -8   27.70    7.20
   2  -8   8   10.00    7.20
  -2   8  -8   29.40    6.60
   2  -8  -8   11.70    7.10
   2   8   8   15.60    6.90
  -2   8  -8   22.80    8.50
   3  -8   8  115.39   15.70
   3  -8   8  131.49   14.60
  -3   8   8  111.29   15.90
   3   8  -8  116.99   17.00
   3  -8  -8  121.69   15.10
  -3   8  -8  140.99   21.00
   3   8   8  134.49   13.60
  -3   8  -8  111.09   12.60
   4  -8   8  172.28   18.40
   4   8  -8  206.48   17.60
   4  -8   8  198.68   17.80
  -4   8   8  191.78   19.50
  -4   8  -8  177.88   14.60
   4   8   8  209.48   16.40
  -4   8  -8  238.08   21.10
   4  -8  -8  199.98   17.90
   4  -8  -8  208.68   18.70
  -4  -8   8  195.98   21.20
   5  -8   8  436.16   27.70
   5  -8   8  408.76   26.80
   5   8  -8  442.96   25.20
  -5   8   8  373.96   28.70
  -5  -8   8  473.85   31.00
   5  -8  -8  458.15   27.20
  -5   8  -8  462.05   29.90
   5   8   8  444.26   23.60
  -5   8  -8  397.96   21.00
   5  -8  -8  448.46   27.10
   6   8  -8   -0.10   11.00
   6  -8   8  -12.70   14.70
   6  -8   8    7.80   13.20
  -6   8   8   31.70   16.80
   6  -8  -8    5.70   13.50
  -6   8  -8   -3.80   16.70
  -6  -8   8   -5.30   20.40
   6  -8  -8    7.10   15.40
   7  -8   8   66.29   17.70
   7  -8   8   86.09   19.80
  -7   8   8  103.39   22.00
   7   8  -8   99.19   15.50
  -7   8  -8   99.29   22.60
  -7  -8   8   64.39   27.90
   7  -8  -8  130.39   19.90
   7  -8  -8  112.79   20.40
   0  -9  -8  405.76   21.90
   0  -9   8  398.76   19.70
   0   9  -8  431.56   22.40
  -1  -9  -8  126.79   13.80
  -1   9   8  126.99   14.40
   1  -9   8  129.69   14.30
  -1   9  -8  145.19   14.50
   1  -9  -8  107.69   15.00
   2  -9   8  189.18   16.70
  -2   9   8  191.58   17.80
   2  -9   8  176.38   17.60
   2   9  -8  197.98   16.60
  -2   9  -8  189.18   15.80
  -2   9  -8  175.38   19.10
   3   9  -8  261.27   19.60
   3  -9   8  234.28   20.10
   3  -9   8  229.88   21.10
  -3   9  -8  241.88   17.40
   3  -9  -8  204.78   19.60
   3   9   8  239.98   18.20
  -3   9  -8  247.28   22.30
   4  -9   8   64.69   13.80
   4   9  -8  114.19   18.30
  -4   9   8   75.59   13.80
   4  -9   8   58.09   12.90
   4   9   8   59.79   10.30
  -4   9  -8   82.19   15.50
  -4   9  -8   65.89   10.10
   4  -9  -8   72.29   13.90
   4  -9  -8   96.69   12.60
   5   9  -8   71.49   13.00
   5  -9   8   76.09   15.20
  -5   9   8   76.49   16.80
   5  -9   8   83.59   16.50
  -5   9  -8   78.29   17.40
  -5  -9   8   44.00   19.60
   5  -9  -8  102.69   15.60
   5  -9  -8  106.39   15.60
  -6   9   8   98.09   20.50
   6  -9   8   67.79   17.50
   6  -9   8  104.79   19.70
   6   9  -8   84.09   14.90
   6  -9  -8  110.99   18.60
  -6   9  -8  108.59   22.10
   6  -9  -8  107.79   19.70
   0 -10   8  189.88   16.30
   0 -10  -8  158.68   16.40
   0  10  -8  160.68   17.80
   1  10  -8  197.68   18.60
  -1 -10  -8  180.78   17.10
   1 -10   8  179.18   18.10
  -1  10  -8  195.68   18.50
   1 -10  -8  203.48   18.60
   2  10  -8   17.20   10.70
  -2  10   8   17.10   10.80
   2 -10   8    0.40   10.90
   2 -10  -8   18.60   10.60
  -2  10  -8   18.80   11.20
  -2  10  -8   19.60   12.60
   3 -10   8   29.90   12.70
  -3  10   8   38.80   13.40
   3  10  -8   52.09   12.00
   3 -10   8   45.70   14.10
  -3  10  -8   26.50   15.10
   3 -10  -8   38.80   11.60
  -3  10  -8   18.20   12.00
  -4  10   8   25.70   15.20
   4 -10   8   19.40   14.20
   4 -10   8   15.50   17.00
  -4  10  -8   39.30   16.70
   4 -10  -8   11.70   14.00
   0 -11  -8  328.37   23.60
   0  11  -8  324.37   24.30
  -1 -11  -8   51.09   14.50
   1 -11   8   74.49   12.30
   1  11  -8   62.49   13.10
   1 -11  -8   74.59   13.20
  -1  11  -8   61.19   13.10
   2  11  -8   49.10   13.20
  -2  11   8   46.70   14.40
   2 -11   8   67.19   14.50
  -2  11  -8   60.49   13.10
   2 -11  -8   70.79   14.30
   0   0   9    2.80    2.50
   0   0  -9    1.90    2.50
   0   0  -9    1.90    1.90
   0   0   9    0.50    1.80
   0   0  -9   -2.20    2.00
   0   0  -9    1.70    2.20
   1   0  -9    8.40    2.80
  -1   0   9    7.70    2.40
  -1   0  -9   10.60    3.20
   1   0   9   11.80    3.40
   1   0   9   12.70    3.30
   1   0  -9    7.10    2.20
  -1   0  -9   11.70    2.60
  -1   0   9    7.10    2.20
   1   0  -9   12.70    2.50
  -2   0  -9 3872.31  113.39
   2   0   9 3895.91  113.59
   2   0   9 3791.02  113.49
  -2   0   9 3744.73  112.79
  -2   0   9 3821.32  114.39
   2   0   9 3764.72  112.49
   2   0  -9 3699.43  111.49
   2   0  -9 3666.13  113.69
   2   0   9 3674.73  112.79
  -2   0   9 3567.24  111.69
  -2   0  -9 3826.32  113.79
   2   0  -9 3694.03  112.99
  -2   0  -9 3840.52  112.69
   3   0   9    4.70    3.30
  -3   0  -9    8.20    4.40
  -3   0  -9    6.20    2.40
   3   0  -9    7.20    2.10
   3   0  -9    4.80    3.00
   3   0   9    8.30    3.10
  -3   0   9    8.40    3.50
  -3   0  -9    5.00    3.50
   3   0  -9    4.70    4.50
  -3   0  -9    3.10    3.20
   3   0  -9    5.80    2.80
  -3   0   9    6.50    4.30
   3   0   9    2.70    4.80
   4   0  -9  580.84   23.20
   4   0   9  592.04   23.50
   4   0   9  594.64   25.10
  -4   0  -9  509.85   22.10
   4   0  -9  562.94   20.80
  -4   0  -9  605.14   23.80
  -4   0   9  550.14   22.50
   4   0   9  597.94   21.80
  -4   0   9  589.64   25.20
   4   0  -9  547.05   23.90
  -4   0  -9  573.74   22.20
  -4   0  -9  564.24   23.70
   4   0  -9  554.34   19.90
  -5   0  -9   56.19    7.70
   5   0  -9   52.89    9.20
  -5   0  -9   48.80    7.90
   5   0   9   68.09    7.80
   5   0   9   51.59    7.60
   5   0  -9   54.79    9.00
  -5   0   9   57.59    9.10
   5   0  -9   46.70    7.10
  -5   0  -9   45.50    7.30
  -6   0  -9  394.76   21.40
   6   0  -9  353.76   20.50
   6   0  -9  356.06   18.30
   6   0   9  392.16   17.90
  -6   0  -9  384.16   19.10
   6   0   9  432.36   21.30
  -6   0   9  336.77   23.10
   6   0  -9  378.36   17.80
   7   0  -9   -6.40   11.80
   7   0  -9   14.50    7.30
  -7   0   9    4.10   11.80
   7   0  -9    0.60    8.50
  -7   0  -9   -6.30    9.00
  -7   0  -9   -7.30    8.60
   7   0   9   -4.60    8.60
   7   0   9   -4.40    6.60
   8   0  -9  244.28   23.60
  -8   0  -9  233.68   22.20
  -8   0   9  246.38   29.10
   8   0  -9  214.28   18.40
   8   0   9  228.98   17.40
  -8   0  -9  234.38   23.50
   9   0  -9   15.20   15.60
   9   0   9  -15.00   11.60
   9   0   9   25.60   16.20
  -9   0  -9   -2.40   16.70
  -9   0   9  -11.40   21.90
  10   0   9   36.40   21.90
 -10   0   9   -1.00   28.50
  10   0  -9  -20.40   20.50
 -10   0  -9   33.80   24.00
  10   0   9   13.20   14.90
 -10   0  -9    5.20   22.60
   0   1   9 4205.88  129.79
   0  -1  -9 4439.56  129.49
   0   1  -9 4385.76  128.99
   0  -1   9 4424.96  129.09
   0   1  -9 4341.87  130.09
   0  -1   9 4213.68  128.69
   0  -1  -9 4357.26  129.39
   0  -1  -9 4407.66  129.09
   0   1   9 4451.65  128.99
   0  -1   9 4324.97  129.69
   0  -1  -9 4482.45  129.89
   0   1   9 4312.97  129.69
   0  -1   9 4316.67  129.69
   1   1  -9  907.11   32.00
  -1  -1  -9  991.10   31.60
   1  -1   9 1012.40   31.90
  -1   1   9  950.70   32.30
  -1  -1  -9  930.01   31.40
  -1   1   9  948.41   31.20
   1  -1   9  967.50   31.90
  -1  -1  -9  956.00   31.80
   1   1  -9  920.51   31.70
  -1  -1  -9  979.60   31.30
   1  -1   9  985.70   32.80
  -1   1   9  907.61   31.50
   1  -1   9  874.41   31.30
   1   1  -9  913.21   30.10
   1  -1   9  967.50   31.40
   1   1  -9  958.60   30.80
  -1  -1   9  912.21   30.20
   1  -1  -9  957.80   32.20
  -1  -1   9  916.01   31.50
   1   1   9 1003.60   31.70
  -1   1  -9 1018.70   32.70
   1   1   9  959.00   32.10
  -1   1  -9 1004.10   31.70
  -1   1  -9  969.50   30.50
   1   1   9  996.20   31.80
   1  -1  -9  967.10   31.40
   1  -1  -9  966.90   31.60
  -1  -1   9  918.71   32.90
  -1   1  -9 1009.70   32.10
  -2   1   9   81.39    6.00
   2   1  -9   58.39    5.00
   2   1  -9   53.49    5.50
  -2   1   9   78.59    7.30
  -2  -1  -9   68.69    6.60
   2  -1   9   64.09    5.60
   2   1  -9   55.69    6.80
   2  -1   9   61.69    6.30
  -2  -1  -9   63.69    6.10
  -2  -1  -9   63.29    5.60
   2  -1   9   53.49    5.10
  -2   1  -9   69.79    7.10
  -2   1  -9   72.09    6.10
  -2   1  -9   54.89    4.80
   2   1   9   65.19    6.80
   2   1   9   63.29    7.10
  -2   1  -9   64.89    6.20
  -2  -1   9   74.29    6.90
   2   1   9   64.09    5.60
   2   1   9   66.39    5.30
  -2  -1   9   58.79    5.80
   2  -1  -9   77.89    7.40
  -3   1   9  154.78   11.00
   3   1  -9  169.88    9.90
  -3  -1  -9  183.58    9.30
  -3  -1  -9  157.38    9.90
   3  -1   9  173.18   10.50
  -3  -1  -9  173.38   10.50
   3  -1   9  184.08    9.70
   3   1  -9  164.48    8.20
   3  -1   9  172.98   11.70
  -3   1   9  168.38    9.60
   3   1  -9  169.28   11.10
  -3   1  -9  184.88   10.20
  -3   1  -9  179.78   10.30
   3  -1  -9  156.78   11.20
   3   1   9  160.08   11.20
   3  -1  -9  156.98    9.40
   3  -1  -9  150.38    9.20
  -3   1  -9  168.78   11.20
   3   1   9  165.98    8.60
   3   1   9  158.18    9.20
  -3  -1   9  177.78   10.00
  -3  -1   9  160.88   10.90
  -3   1  -9  167.58    8.70
   3   1   9  166.68    9.70
  -4   1   9  512.25   22.70
   4  -1   9  485.25   21.10
  -4   1   9  476.85   19.90
  -4  -1  -9  536.35   19.70
   4   1  -9  455.45   17.90
   4  -1   9  441.66   22.10
  -4  -1  -9  522.85   21.10
   4   1  -9  459.95   21.70
  -4  -1  -9  495.55   21.00
   4  -1   9  486.95   19.50
   4   1  -9  483.95   20.40
   4   1   9  509.05   20.30
  -4   1  -9  452.55   18.60
   4   1   9  506.65   21.90
  -4  -1   9  444.36   20.00
  -4  -1   9  456.35   22.00
  -4   1  -9  453.35   21.40
   4  -1  -9  474.05   20.30
  -4   1  -9  449.76   20.50
  -4   1  -9  462.25   19.90
   4  -1  -9  466.65   21.50
   4   1   9  507.05   18.80
   4  -1  -9  467.05   19.10
   4   1   9  500.45   19.90
  -5   1   9  387.26   21.70
  -5  -1  -9  374.06   16.60
   5  -1   9  399.16   20.30
  -5  -1  -9  386.06   20.00
  -5  -1  -9  422.46   19.10
   5   1  -9  391.56   16.40
   5   1  -9  384.76   19.60
   5  -1   9  405.46   18.20
   5   1   9  448.86   17.50
  -5   1  -9  431.96   20.40
   5   1   9  424.66   19.30
   5  -1  -9  394.76   18.00
  -5   1  -9  422.66   18.30
   5  -1  -9  432.86   20.20
   5   1   9  422.06   18.50
   5   1   9  407.86   23.20
  -5  -1   9  392.36   21.70
   6   1  -9  480.35   23.10
   6  -1   9  474.45   20.70
  -6  -1  -9  427.66   23.00
   6   1  -9  474.35   18.70
   6  -1   9  446.16   23.10
  -6  -1  -9  464.15   20.10
  -6   1   9  402.46   25.70
  -6   1  -9  465.85   21.60
  -6  -1   9  434.26   25.50
   6   1   9  455.45   19.60
   6  -1  -9  439.16   20.70
   6   1   9  476.65   22.40
   6   1   9  472.35   20.80
  -6   1  -9  424.06   23.20
   6  -1  -9  418.06   22.70
  -7  -1  -9   48.10   10.70
   7  -1   9   40.10    8.00
  -7   1   9   53.49   13.00
  -7  -1  -9   48.90    9.00
   7   1  -9   69.59   10.20
   7  -1   9   61.79   10.50
   7   1  -9   65.49    9.90
  -7   1  -9   38.60   10.30
   7   1   9   60.09    8.00
  -7   1  -9   64.29   10.30
   7  -1  -9   51.89    8.50
   7   1   9   58.59    8.80
   7  -1  -9   57.59    9.80
  -7  -1   9   41.10   12.30
   7   1   9   47.30    9.80
   8  -1   9    0.40   11.90
   8  -1   9   25.10    9.30
  -8  -1  -9   18.70   11.70
  -8  -1  -9   -1.10   12.60
   8   1  -9   12.00   11.80
  -8   1   9   -6.30   16.20
  -8   1  -9    1.20   11.70
   8   1   9   16.50    8.80
  -8   1  -9    5.00   12.20
   8   1   9   -4.30    7.90
   8  -1  -9  -16.50   11.70
   8  -1  -9    5.00   10.30
   8   1   9   15.20   11.40
  -8  -1   9   25.80   15.70
   9  -1   9   45.80   17.10
  -9  -1  -9   26.40   21.50
  -9  -1  -9   34.10   18.60
   9  -1   9   44.50   12.60
   9   1  -9   28.50   16.20
  -9   1   9   27.70   21.30
   9   1   9    2.50   10.50
  -9  -1   9   35.00   21.10
   9  -1  -9   23.70   14.10
  -9   1  -9   23.30   18.20
   9   1   9   26.20   11.30
   9   1   9   38.50   15.80
  -9   1  -9   33.30   16.40
   9  -1  -9   51.69   17.20
 -10  -1  -9  134.89   28.20
 -10   1   9   94.89   23.50
 -10   1   9  121.29   28.30
  10  -1   9  101.69   18.00
 -10  -1  -9  134.39   25.80
  10   1  -9   63.29   22.40
  10  -1   9  125.79   23.50
 -10  -1   9   80.49   31.80
  10   1   9  108.29   15.80
 -10   1  -9  107.99   28.40
  10  -1  -9  115.79   22.90
  10   1   9  135.69   23.40
 -10   1  -9  125.29   23.70
   0  -2   9 1025.70   34.00
   0   2  -9 1002.70   34.20
   0  -2   9  984.60   34.80
   0  -2  -9 1084.59   33.50
   0   2   9 1044.60   33.40
   0   2   9 1063.29   32.80
   0   2  -9 1031.70   33.40
   0  -2   9 1000.20   33.50
   0  -2  -9 1078.19   33.80
   0   2   9 1060.49   34.50
   0  -2  -9 1036.60   34.10
   0  -2   9  961.80   33.80
   0   2  -9 1021.80   33.70
   1   2  -9 1042.60   34.80
   1  -2   9 1127.59   35.10
  -1   2   9 1076.69   33.70
   1   2  -9 1049.09   33.90
   1   2  -9 1047.00   35.30
  -1   2   9 1029.80   35.50
   1  -2   9 1069.79   35.40
   1  -2   9 1133.59   35.10
  -1   2   9 1039.90   35.00
  -1  -2  -9 1064.39   34.70
   1  -2   9 1104.59   36.10
  -1  -2  -9 1034.20   34.30
  -1  -2  -9 1059.39   34.40
  -1  -2  -9 1038.80   35.10
   1   2  -9 1045.40   35.10
  -1   2  -9 1110.69   35.30
  -1   2  -9 1086.39   34.80
  -1  -2   9 1032.20   34.90
   1  -2  -9 1066.49   35.30
  -1  -2   9 1096.39   35.40
  -1   2  -9 1132.69   36.10
   1  -2  -9 1045.70   35.20
   1   2   9 1081.09   35.60
  -1  -2   9 1069.79   33.80
  -1   2  -9 1134.89   35.50
  -1  -2   9 1049.99   35.90
  -1  -2   9 1010.90   33.10
   1  -2  -9 1040.70   34.50
  -2  -2  -9  225.88   10.60
   2  -2   9  209.48   10.20
   2  -2   9  198.08   11.20
  -2   2   9  216.18   11.20
  -2   2   9  218.28   10.80
   2  -2   9  200.38   11.00
   2   2  -9  200.38    9.90
   2   2  -9  215.08    9.10
   2   2  -9  213.48   10.30
  -2  -2  -9  226.58   10.60
   2   2  -9  210.58   11.00
   2  -2   9  203.88   10.40
  -2  -2  -9  228.18    9.80
  -2   2   9  212.18    9.90
   2  -2  -9  193.58   11.10
  -2  -2   9  217.38   11.50
  -2   2  -9  200.88   11.40
   2  -2  -9  214.58   10.90
   2  -2  -9  218.58   10.10
   2   2   9  240.48   10.90
  -2   2  -9  205.98   10.80
   2   2   9  225.88   10.80
  -2  -2   9  202.88   10.40
   3  -2   9 2539.95   79.59
   3   2  -9 2529.55   79.79
   3  -2   9 2473.85   80.39
  -3  -2  -9 2570.14   78.09
  -3   2   9 2461.75   78.29
   3   2  -9 2530.45   79.39
   3   2  -9 2544.25   78.79
  -3  -2  -9 2603.24   79.59
  -3   2   9 2695.83   81.09
   3  -2   9 2556.84   80.89
  -3  -2  -9 2542.95   79.49
   3  -2   9 2436.36   78.09
   3  -2  -9 2549.54   79.59
   3  -2  -9 2476.15   80.19
   3   2   9 2577.74   79.39
  -3   2  -9 2644.44   80.09
  -3   2  -9 2508.25   80.39
  -3  -2   9 2573.24   79.39
  -3  -2   9 2614.54   81.39
   3   2   9 2657.53   78.39
  -3   2  -9 2631.54   80.19
  -3   2  -9 2568.74   79.09
   3  -2  -9 2498.55   79.19
  -4   2   9  321.97   16.90
  -4  -2  -9  300.57   15.10
   4   2  -9  269.87   13.20
  -4  -2  -9  281.87   15.40
   4   2  -9  268.87   16.00
   4   2  -9  300.07   14.90
  -4  -2  -9  295.67   14.00
   4  -2   9  277.37   14.10
  -4   2   9  293.47   14.60
   4  -2   9  276.07   15.60
   4  -2  -9  295.17   15.00
   4   2   9  293.97   12.80
  -4   2  -9  292.27   14.20
   4   2   9  318.27   16.60
   4   2   9  280.17   13.80
  -4  -2   9  286.97   16.50
  -4   2  -9  263.47   16.50
   4  -2  -9  296.27   15.00
  -4   2  -9  294.57   15.30
   4   2   9  303.17   14.00
  -5  -2  -9   36.30    6.90
  -5  -2  -9   32.50    6.80
   5   2  -9   43.00    6.70
  -5   2   9   45.00    8.70
   5  -2   9   35.20    7.20
   5   2  -9   32.40    5.10
   5  -2   9   31.80    6.00
  -5   2  -9   35.10    7.00
   5   2   9   51.99    7.10
  -5   2  -9   37.60    6.30
   5   2   9   54.79    9.40
  -5  -2   9   35.20    5.90
  -5  -2   9   34.50    8.10
   5   2   9   53.29    7.20
  -6  -2  -9  354.06   19.20
  -6  -2  -9  350.76   20.30
   6   2  -9  333.77   16.30
   6  -2   9  318.27   17.70
  -6   2   9  337.97   22.00
   6   2  -9  323.87   19.10
   6   2   9  346.07   15.80
   6   2   9  371.56   18.70
   6  -2  -9  309.77   18.00
   6   2   9  330.67   25.30
   6   2   9  341.57   17.50
  -6   2  -9  311.57   19.30
   6  -2  -9  306.77   19.30
  -6   2  -9  333.57   18.60
  -6  -2   9  312.47   23.10
   7  -2   9  267.07   20.80
   7   2  -9  250.67   15.10
   7  -2   9  249.88   17.40
   7   2  -9  236.18   19.10
  -7   2   9  203.18   23.70
  -7  -2  -9  232.58   21.90
   7  -2  -9  235.58   18.00
   7   2   9  224.78   14.20
  -7   2  -9  235.98   18.90
   7  -2  -9  247.38   20.10
  -7  -2   9  203.18   23.50
  -7   2  -9  247.18   19.80
   7   2   9  242.48   16.00
   7   2   9  248.18   18.30
  -8   2   9  146.99   26.70
   8  -2   9   91.89   12.50
  -8  -2  -9  117.79   13.90
  -8  -2  -9   96.39   15.30
   8  -2  -9  120.29   21.80
  -8   2  -9  159.98   21.90
   8   2   9  113.29   16.00
  -8   2  -9  102.09   15.00
  -8  -2   9   89.99   18.40
   8   2   9  121.79   19.20
   8  -2  -9  126.39   18.50
   9   2  -9   38.00   16.10
  -9   2   9   60.99   21.30
   9  -2   9   47.50   13.30
  -9  -2  -9   36.20   18.50
  -9  -2  -9   41.30   17.70
   9  -2   9   71.79   17.60
  -9   2   9   53.39   17.50
  -9   2  -9   52.29   16.70
   9   2   9   35.60   15.90
   9  -2  -9   38.00   16.20
  -9  -2   9   65.39   22.20
   9   2   9   43.00   12.70
  -9   2  -9   74.49   18.80
   9  -2  -9   66.19   17.20
   0   3  -9   60.99    5.70
   0   3  -9   66.49    6.20
   0  -3   9   60.79    6.90
   0   3  -9   57.89    6.70
   0  -3   9   61.69    6.10
   0   3   9   74.09    6.40
   0  -3   9   56.09    6.10
   0   3  -9   63.99    5.10
   0  -3  -9   63.19    5.90
   0  -3   9   67.29    5.10
   1   3  -9 1438.06   46.20
  -1  -3  -9 1463.35   45.40
   1   3  -9 1430.76   46.70
  -1  -3  -9 1459.05   45.20
   1  -3   9 1433.06   46.30
   1  -3   9 1373.86   46.30
   1  -3   9 1418.96   47.10
  -1   3   9 1461.45   45.20
   1  -3   9 1424.56   46.80
  -1   3   9 1444.56   47.50
   1   3  -9 1415.96   45.50
   1   3  -9 1436.66   45.20
  -1  -3  -9 1447.46   46.70
   1  -3  -9 1486.35   46.20
  -1   3  -9 1455.55   46.70
  -1  -3   9 1448.36   46.20
   1   3   9 1453.75   47.10
  -1   3  -9 1416.16   46.80
   1  -3  -9 1459.45   47.00
  -1   3  -9 1462.05   45.90
  -1  -3   9 1476.45   47.20
   1  -3  -9 1442.36   45.30
  -1  -3   9 1471.85   47.30
  -1   3  -9 1411.56   46.50
  -1  -3   9 1458.35   44.90
  -2  -3  -9   35.60    5.20
   2  -3   9   22.80    4.10
  -2  -3  -9   29.80    4.10
   2   3  -9   29.50    4.90
   2  -3   9   26.20    4.50
  -2  -3  -9   31.20    5.40
   2  -3   9   22.80    4.50
   2  -3   9   21.20    4.70
   2   3  -9   26.90    4.50
  -2  -3  -9   31.20    4.50
   2   3  -9   29.30    5.10
  -2   3   9   28.80    4.80
   2  -3  -9   29.10    4.90
  -2  -3   9   24.70    4.30
  -2  -3   9   33.20    6.10
   2   3   9   36.30    5.30
  -2   3  -9   21.50    4.90
   2  -3  -9   27.30    4.80
  -2   3  -9   21.00    4.10
   2  -3  -9   36.00    4.80
  -2   3  -9   32.40    5.40
  -2   3  -9   21.80    4.80
  -3  -3  -9  109.69    9.50
  -3  -3  -9  123.89    8.60
  -3   3   9  123.29    9.90
   3   3  -9  101.89    7.80
   3  -3   9  100.19    8.10
   3  -3   9   98.79   11.50
  -3  -3  -9  118.59    7.90
  -3   3   9  111.29    8.90
   3  -3   9   88.59    9.20
   3   3  -9  111.19    8.10
   3   3  -9  100.39    9.50
  -3   3   9   98.59    7.70
   3  -3   9   95.69    9.30
   3   3   9  119.19    8.30
  -3  -3   9  101.29    9.10
   3  -3  -9  101.09   10.30
   3  -3  -9  109.89    8.20
  -3   3  -9  112.09    8.90
  -3   3  -9  104.39   10.80
  -3   3  -9  115.09   10.40
  -3   3  -9  107.69    8.70
  -3  -3   9  100.99    9.60
   3  -3  -9  116.49   10.80
  -4  -3  -9  954.10   33.60
   4   3  -9  923.31   33.00
   4  -3   9  927.81   33.70
  -4  -3  -9  939.11   31.00
   4  -3   9  938.61   34.90
   4   3  -9  896.11   32.40
  -4  -3  -9  878.81   33.20
   4   3  -9  853.01   32.60
  -4   3   9  823.42   31.30
  -4   3   9  919.01   34.50
  -4   3   9  924.41   34.10
  -4   3  -9  909.71   33.50
  -4   3  -9  921.41   33.80
   4  -3  -9  884.41   33.40
  -4   3  -9  878.81   34.20
  -4  -3   9  912.41   35.20
   4   3   9  942.31   32.80
  -5  -3  -9  583.54   23.10
   5   3  -9  576.34   25.00
  -5   3   9  572.54   25.90
  -5   3   9  584.14   27.30
  -5  -3  -9  621.64   26.00
   5  -3   9  550.74   24.80
   5   3  -9  597.94   23.70
  -5   3   9  531.45   23.60
   5   3  -9  610.24   24.90
   5  -3   9  572.84   26.40
  -5  -3   9  623.94   28.40
  -5   3  -9  540.95   25.00
   5   3   9  605.04   24.00
   5  -3  -9  615.24   25.90
   5  -3  -9  552.84   25.00
  -5   3  -9  587.64   25.40
   6  -3   9  172.08   13.40
  -6   3   9  159.98   15.50
   6   3  -9  180.18   14.40
   6  -3   9  153.68   15.60
  -6   3   9  145.99   17.80
   6   3  -9  153.58   12.20
  -6  -3  -9  153.38   16.00
  -6  -3   9  131.39   18.50
   6   3   9  151.28   12.10
   6  -3  -9  141.99   14.00
   6  -3  -9  157.78   15.30
  -6   3  -9  148.79   14.70
  -6   3  -9  178.48   15.70
   7   3  -9  306.37   18.20
  -7  -3  -9  316.17   24.30
  -7   3   9  294.17   24.90
  -7   3   9  300.87   22.30
   7   3  -9  301.47   20.40
   7  -3   9  338.07   23.50
   7  -3   9  300.07   20.20
   7  -3  -9  331.67   20.90
  -7  -3   9  299.97   26.50
   7   3   9  319.77   18.70
   7  -3  -9  312.67   22.90
  -7   3  -9  327.87   22.30
  -7   3  -9  346.07   22.00
   8  -3   9  127.99   16.60
  -8   3   9   98.89   16.20
  -8  -3  -9  131.79   18.30
   8   3  -9  132.99   21.00
   8  -3   9  136.99   18.70
  -8   3   9  113.79   18.00
  -8   3  -9  115.79   16.00
   8  -3  -9  157.48   26.20
  -8  -3   9  131.29   19.90
   8   3   9  130.99   16.80
   8  -3  -9  120.79   16.60
  -9  -3  -9   13.50   20.60
   9  -3   9   59.39   15.30
  -9  -3  -9   63.49   21.60
   9  -3   9   62.69   18.90
  -9   3   9   41.10   18.30
   9   3  -9   36.50   17.00
  -9   3   9   62.19   21.00
  -9   3  -9   59.89   17.00
   9  -3  -9   26.80   17.50
   9  -3  -9   30.00   16.20
  -9  -3   9   64.29   23.50
   9   3   9   45.00   13.40
  -9   3  -9   65.19   20.80
   0   4  -9  190.08   10.20
   0  -4   9  190.08   10.10
   0  -4  -9  179.68   10.50
   0  -4  -9  182.98    9.40
   0  -4   9  183.88   11.60
   0  -4   9  190.88   10.50
   0   4  -9  184.38   10.30
   0  -4   9  192.28    9.50
   0   4  -9  199.58   10.30
   0   4   9  193.28   11.00
   1  -4   9   11.50    3.10
   1  -4   9   13.60    5.10
  -1   4   9    8.80    4.20
   1   4  -9    9.30    3.30
  -1  -4  -9   12.00    3.70
   1  -4   9   -0.50    4.00
   1   4  -9   12.10    3.40
   1  -4   9   12.10    3.60
  -1  -4  -9   13.50    3.20
  -1   4   9   11.00    3.40
   1  -4  -9    4.20    2.50
  -1   4  -9    7.00    4.10
  -1   4  -9    7.60    3.70
  -1   4  -9    5.70    4.20
   1   4   9   18.00    4.10
   1  -4  -9   13.30    4.50
  -1  -4   9    0.00    4.60
  -1   4  -9    9.10    3.00
  -1  -4   9    5.20    3.70
  -1   4  -9    6.70    2.70
  -1  -4   9   10.60    3.80
   1  -4  -9    8.80    2.50
  -1  -4   9    5.70    3.00
  -2   4   9  816.72   28.40
  -2  -4  -9  789.92   27.00
   2  -4   9  797.12   29.40
  -2   4   9  764.22   29.60
   2  -4   9  777.22   28.70
   2  -4   9  766.72   29.30
   2  -4   9  830.52   29.00
  -2  -4  -9  754.62   28.20
   2   4  -9  785.72   28.90
  -2  -4  -9  773.32   28.10
  -2  -4   9  756.92   28.80
  -2  -4   9  789.52   28.00
   2   4   9  828.72   29.10
   2  -4  -9  813.62   27.40
  -2   4  -9  825.22   28.30
  -2   4  -9  803.62   27.50
  -2  -4   9  741.03   29.70
   2  -4  -9  745.13   28.20
  -2   4  -9  811.92   29.80
   2  -4  -9  764.12   29.50
  -2   4  -9  759.92   29.10
  -2   4  -9  828.62   28.80
  -3  -4  -9  977.00   33.10
  -3   4   9 1031.40   35.90
   3   4  -9 1001.10   35.50
   3  -4   9  991.90   35.90
   3  -4   9  953.20   37.10
   3  -4   9  965.10   36.30
  -3   4  -9  989.10   36.40
  -3  -4   9  986.70   36.10
   3   4   9 1027.60   35.30
  -3  -4   9 1039.60   35.60
  -3   4  -9  984.30   34.70
  -3   4  -9  991.10   35.60
   3  -4  -9 1017.80   34.90
   3  -4  -9  961.70   35.70
  -4  -4  -9  122.79   11.10
   4   4  -9  135.49    9.90
  -4   4   9  104.59   11.30
   4  -4   9  110.69   10.10
  -4  -4  -9  119.39   13.00
   4   4  -9  111.09    9.70
   4  -4   9  111.09   11.30
  -4   4  -9  113.59   11.50
  -4   4  -9  106.19   13.60
   4  -4  -9  111.49   10.10
  -4   4  -9  114.69   10.60
  -4  -4   9  113.49   12.60
   4   4   9  111.49   10.10
   5   4  -9  101.69   13.80
  -5   4   9   84.99   11.50
  -5   4   9  102.79   13.40
  -5  -4  -9  123.29   12.90
  -5   4   9   90.39   13.10
   5  -4   9  102.19   12.90
   5  -4   9   93.09   11.10
   5   4  -9  106.09   10.40
   5   4  -9  124.09   11.20
  -5  -4   9   94.79   15.20
  -5   4  -9   93.29   11.50
   5  -4  -9   82.79   11.70
   5   4   9   98.79   10.40
  -5   4  -9  114.49   12.90
   5  -4  -9   99.49   12.00
   6   4  -9   75.79   13.10
  -6   4   9   56.29   10.90
   6   4  -9   72.19   11.50
   6  -4   9   80.19   12.60
  -6  -4  -9   87.79   15.70
  -6   4   9   53.89   11.00
   6  -4   9   53.39    9.70
  -6   4  -9   55.09   10.10
  -6  -4   9   63.59   12.20
  -6   4  -9   55.39    9.90
   6  -4  -9   53.49    9.90
   6  -4  -9   49.90    9.30
   6   4   9   54.69    7.80
   7   4  -9  130.19   17.40
  -7   4   9  119.49   21.10
  -7  -4  -9  171.78   22.10
   7   4  -9  143.39   14.60
   7  -4   9  124.69   17.20
   7  -4  -9  153.78   23.20
   7   4   9  119.19   14.60
  -7  -4   9  148.39   25.40
   7  -4  -9  159.18   17.90
  -7   4  -9  149.59   20.50
  -7   4  -9  131.89   18.50
  -8   4   9  109.69   18.30
  -8   4   9   88.89   17.80
   8  -4   9  173.88   27.20
   8   4  -9  110.49   15.30
  -8  -4  -9  120.09   18.60
   8  -4   9  112.69   14.40
  -8   4  -9  148.09   26.10
   8  -4  -9  153.48   22.00
  -8   4  -9  132.69   17.20
   8  -4  -9  127.09   17.70
  -8  -4   9  204.58   32.40
   8   4   9  140.19   18.30
   9  -4   9  110.49   17.50
  -9   4   9  140.29   23.20
  -9  -4  -9  117.19   22.60
   9  -4   9  126.89   22.30
  -9   4   9  101.89   21.80
   9   4   9   95.79   15.50
  -9   4  -9  131.69   23.30
  -9   4  -9  102.19   19.50
   9  -4  -9   80.59   19.00
  -9  -4   9  101.79   26.50
   9  -4  -9   83.69   20.30
   0  -5   9   27.10    4.10
   0   5  -9   16.30    4.70
   0   5  -9   24.80    4.90
   0  -5   9   24.40    4.60
   0   5   9   31.60    6.00
   0  -5  -9   18.40    3.50
   0  -5  -9   28.00    4.30
   0  -5   9   25.60    5.00
  -1   5   9  360.16   16.90
   1   5  -9  305.07   13.80
  -1  -5  -9  323.87   14.90
   1   5  -9  331.47   15.80
   1  -5   9  322.67   15.20
  -1  -5  -9  389.46   22.50
   1  -5   9  310.17   14.60
  -1   5   9  355.16   14.90
   1  -5   9  290.77   15.10
  -1   5  -9  311.67   15.00
  -1  -5   9  308.67   14.80
   1   5   9  334.27   16.10
  -1   5  -9  318.57   16.10
  -1   5  -9  304.17   15.70
  -1  -5   9  287.37   14.80
   1  -5  -9  311.87   13.20
   2  -5   9  544.95   22.50
   2  -5   9  526.65   22.50
  -2  -5  -9  554.14   20.50
  -2   5   9  548.35   22.20
   2   5  -9  518.65   22.30
  -2  -5   9  546.85   22.50
  -2  -5   9  536.25   21.70
   2   5   9  569.04   22.70
  -2   5  -9  540.95   23.50
  -2   5  -9  535.15   21.50
   3  -5   9  209.48   13.20
   3   5  -9  206.28   12.80
  -3   5   9  212.18   13.60
  -3  -5  -9  223.38   12.00
   3  -5   9  222.18   14.00
  -3   5  -9  226.58   12.40
  -3   5  -9  208.48   14.40
   3  -5  -9  206.88   16.30
   3   5   9  247.68   13.40
  -3  -5   9  232.08   14.50
  -3   5  -9  214.68   13.60
   3  -5  -9  227.48   12.50
  -3   5  -9  215.18   11.80
   4  -5   9   29.10    6.30
   4  -5   9   27.60    6.90
  -4   5   9   33.90    7.60
   4   5  -9   24.10    5.40
  -4  -5   9   18.30    7.90
  -4   5  -9   11.40    7.90
   4  -5  -9   18.70    6.50
  -4   5  -9   26.30    5.60
   4   5   9   35.40    6.30
   4  -5  -9   25.20    6.40
  -4   5  -9   27.00    6.00
  -4   5  -9   23.50    7.20
  -5   5   9   30.50    8.70
   5   5  -9   13.70    6.10
   5  -5   9   12.00    6.60
  -5  -5  -9   19.60    8.10
   5  -5   9   17.90    7.50
  -5   5  -9   26.20    5.50
   5  -5  -9    3.00    7.10
   5   5   9   13.10    6.20
   5  -5  -9   14.00    7.40
  -5  -5   9   24.40    9.70
  -5   5  -9   23.70    8.50
   6  -5   9   68.19   11.40
  -6  -5  -9   84.99   11.60
   6  -5   9   61.19   10.00
  -6   5   9   71.79   13.20
   6   5  -9   68.99    9.70
  -6  -5   9   67.39   13.80
   6   5   9   71.99    9.50
   6  -5  -9   99.89   16.00
  -6   5  -9   57.19   12.20
  -6   5  -9   83.79   14.40
   6  -5  -9   64.49   10.70
   7  -5   9   84.79   14.40
  -7   5   9   64.69   14.70
   7  -5   9   65.99   11.80
  -7   5   9   68.49   13.10
  -7  -5  -9   63.79   14.90
   7  -5  -9   81.09   12.80
   7   5   9   69.69   10.60
  -7   5  -9   72.69   14.90
   7  -5  -9   94.79   15.10
  -7   5  -9   79.09   12.70
  -8  -5  -9    9.60   18.70
  -8   5   9   13.10   18.00
   8  -5   9   26.90   13.30
  -8   5   9   35.20   17.70
   8  -5   9   26.60   16.60
   8   5  -9   20.60   11.80
   8  -5  -9   36.80   15.00
  -8   5  -9   21.70   19.50
  -8  -5   9   45.10   22.40
   8  -5  -9   10.20   15.50
  -8   5  -9    9.30   14.30
   8   5   9   21.20   11.70
  -9   5   9   25.40   22.90
  -9   5   9    1.90   22.10
  -9  -5  -9    8.70   25.20
   9  -5   9   13.80   19.30
   9  -5   9   -9.30   22.00
  -9  -5   9   59.69   29.10
   9  -5  -9   48.90   19.60
  -9   5  -9   -8.70   20.50
  -9   5  -9  -12.10   24.90
   9  -5  -9  -10.90   21.80
   0  -6  -9  594.24   22.50
   0  -6  -9  587.44   23.00
   0  -6   9  604.84   22.90
   0   6   9  626.64   23.20
   0  -6   9  600.74   23.80
   0   6  -9  612.54   24.70
   0   6  -9  572.64   23.50
   0   6   9  631.34   25.60
  -1   6   9  578.34   25.20
   1  -6   9  578.94   23.40
   1  -6   9  575.44   22.90
   1   6  -9  544.85   23.70
  -1   6   9  579.74   22.90
  -1  -6  -9  551.54   21.20
  -1  -6   9  545.25   22.80
   1  -6  -9  557.24   21.20
   1   6   9  588.04   24.40
  -1  -6   9  526.55   21.90
  -1   6  -9  593.54   23.50
  -1   6  -9  575.14   25.20
  -2  -6  -9  602.24   22.60
  -2   6   9  637.24   25.50
   2  -6   9  644.34   25.50
   2  -6   9  606.34   25.30
   2   6  -9  622.74   25.80
   2   6   9  618.34   25.50
  -2  -6   9  577.14   24.70
  -2   6  -9  587.64   24.30
  -2   6  -9  599.54   26.80
  -3   6   9   29.50    7.50
   3  -6   9   23.40    6.30
   3   6  -9   29.70    6.20
   3  -6   9   14.60    6.60
   3  -6  -9   32.10    5.90
  -3   6  -9   23.20    5.50
  -3  -6   9   18.60    6.80
   3  -6  -9   32.40    7.30
  -3   6  -9   21.50    7.40
   3   6   9   28.30    6.00
   4  -6   9  233.78   15.70
   4   6  -9  231.38   15.50
   4  -6   9  221.78   17.10
  -4   6   9  228.08   17.20
  -4  -6   9  256.57   18.60
  -4   6  -9  230.98   13.90
   4   6   9  256.07   15.40
   4  -6  -9  259.17   16.00
  -4   6  -9  227.08   17.70
   4  -6  -9  245.88   17.00
  -5   6   9  110.99   16.40
   5  -6   9   92.59   15.80
   5   6  -9  128.29   13.70
   5  -6   9  106.99   14.10
  -5  -6  -9  126.09   16.30
   5   6   9  106.99   13.30
  -5  -6   9  119.19   18.20
  -5   6  -9  100.19   11.50
   5  -6  -9  112.69   15.00
   5  -6  -9  129.99   15.70
  -5   6  -9   99.09   13.70
   6   6  -9  111.59   14.10
   6  -6   9   71.59   11.70
  -6  -6  -9   74.59   12.50
   6  -6   9   77.19   19.20
  -6   6  -9   84.89   12.80
  -6   6  -9   86.49   11.20
   6  -6  -9  115.49   17.40
  -6  -6   9  100.99   15.80
   6  -6  -9   76.39   13.00
   6   6   9   90.79   11.30
  -6   6  -9   91.39   18.70
  -7   6   9   88.39   16.50
  -7  -6  -9   82.19   17.40
   7   6  -9   99.69   12.60
   7  -6   9  136.79   24.10
   7  -6   9  104.59   15.70
   7  -6  -9  117.59   16.00
  -7  -6   9   97.49   20.50
   7   6   9  103.69   13.00
   7  -6  -9   88.09   14.90
  -7   6  -9  118.09   18.10
  -8  -6  -9   80.79   22.20
   8  -6   9   81.09   19.60
   8   6  -9   72.39   14.50
   8  -6   9   77.79   16.30
  -8   6   9   99.89   21.10
   8  -6  -9  105.39   18.70
  -8   6  -9  118.89   21.80
  -8  -6   9   42.50   25.30
   8  -6  -9   87.89   18.50
   0   7   9  793.02   28.70
   0   7  -9  767.92   30.10
   0   7   9  758.52   31.10
   0  -7   9  695.33   27.70
   0  -7  -9  707.03   28.00
   0  -7   9  785.02   28.00
   0  -7   9  743.23   28.80
  -1  -7  -9  133.09   12.10
   1  -7   9  150.08   12.20
   1  -7   9  136.09   11.20
   1   7  -9  176.68   13.10
  -1   7   9  137.59   11.80
  -1  -7   9  141.09   12.50
  -1   7  -9  140.89   13.40
  -1   7  -9  141.29   11.80
   1  -7  -9  136.19   10.90
   1   7   9  164.38   13.10
   2   7  -9   87.99   11.30
  -2  -7  -9   88.99   11.80
   2  -7   9   85.29   11.60
  -2   7   9   96.79   12.00
   2  -7   9   78.69   10.80
  -2  -7   9   96.99   12.60
  -2   7  -9   98.29   10.90
   2   7   9  108.09   11.80
  -2   7  -9   82.59   12.60
   2  -7  -9   96.79   11.50
   3   7  -9  415.76   21.30
   3  -7   9  405.36   21.70
  -3  -7  -9  401.56   19.20
   3  -7   9  384.66   20.90
  -3   7   9  413.46   22.50
  -3  -7   9  391.26   21.60
   3   7   9  457.05   21.40
  -3   7  -9  418.26   23.50
   3  -7  -9  431.26   22.70
  -3   7  -9  414.86   19.70
   4  -7   9   43.70    8.70
   4  -7   9   42.20    9.20
   4   7  -9   54.59    9.00
  -4   7   9   48.80   10.50
   4  -7  -9   44.40    9.70
   4  -7  -9   44.30    8.90
  -4   7  -9   41.20   10.40
  -4   7  -9   52.79    7.70
  -4  -7   9   53.89   11.00
   4   7   9   53.89    8.70
  -5   7   9  277.97   22.10
  -5  -7  -9  246.28   21.00
   5  -7   9  269.47   19.80
   5   7  -9  257.27   18.70
   5  -7   9  236.28   21.10
   5  -7  -9  236.78   20.30
  -5  -7   9  254.27   23.50
  -5   7  -9  243.18   22.20
   5   7   9  272.67   18.30
  -5   7  -9  190.78   15.60
   5  -7  -9  236.58   20.40
   6  -7   9  258.27   23.00
   6  -7   9  261.87   26.10
  -6   7   9  286.67   27.00
   6   7  -9  282.37   21.70
  -6  -7  -9  281.07   27.60
   6  -7  -9  306.47   24.40
   6   7   9  269.97   20.10
   6  -7  -9  297.57   24.60
  -6   7  -9  257.87   26.80
  -6  -7   9  353.16   31.80
   7   7  -9   60.39   13.60
  -7  -7  -9   48.50   19.10
   7  -7   9   70.39   15.30
  -7   7   9   63.29   18.70
   7  -7   9   61.39   16.90
  -7   7  -9   95.79   20.60
  -7  -7   9   59.29   22.80
   7  -7  -9   70.39   16.90
   7  -7  -9   46.60   15.90
   0   8  -9  320.87   18.40
   0   8   9  288.87   16.40
   0  -8   9  296.07   16.00
   0  -8   9  306.77   17.50
   1   8  -9  318.57   18.70
  -1   8   9  310.57   18.10
   1  -8   9  324.77   18.00
   1  -8   9  308.37   17.30
   1  -8  -9  304.97   18.40
   1   8   9  312.27   18.70
  -1   8  -9  305.87   18.20
  -1   8  -9  338.67   20.60
  -2   8   9   34.50    8.50
   2   8  -9   21.80    7.60
   2  -8   9   23.80    7.90
   2  -8   9   20.70    7.20
  -2  -8   9   18.60    8.50
   2  -8  -9   20.50    8.00
   2   8   9   29.40    7.70
  -2   8  -9   18.10    8.80
  -2   8  -9   30.40    7.50
   3  -8   9  100.89   15.40
  -3   8   9   99.79   13.00
   3   8  -9   91.09   15.60
   3  -8   9   85.89   14.10
  -3  -8   9  107.99   17.70
   3  -8  -9   71.59   13.50
   3   8   9   86.49   14.00
  -3   8  -9   92.49   12.50
  -4   8   9   71.29   12.20
   4  -8   9   53.19   10.80
   4   8  -9   83.99   11.40
   4  -8   9   78.79   11.90
   4  -8  -9   61.39   12.10
  -4   8  -9   88.59   13.70
  -4  -8   9   78.39   12.90
   4   8   9   74.49   10.40
   4  -8  -9   75.69   11.20
  -4   8  -9   79.29   13.40
   5  -8   9    5.30   11.00
   5   8  -9   -8.60   10.40
  -5   8   9   24.30   13.60
  -5   8  -9    3.70    8.60
  -5  -8   9   29.20   15.60
   5  -8  -9    2.10   11.80
  -5   8  -9   26.00   14.30
   5  -8  -9   13.00   12.50
   5   8   9    2.30   10.30
   6  -8   9   41.60   13.90
   6   8  -9   48.50   12.40
  -6   8   9   35.50   17.40
   6  -8   9   25.70   15.40
  -6   8  -9   48.00   18.00
   6  -8  -9   43.40   15.40
   6   8   9   34.80   14.20
   6  -8  -9   45.30   14.90
   7  -8   9   81.39   20.80
   7   8  -9   73.59   15.40
  -7   8   9  114.49   23.20
   7  -8   9   54.69   17.90
  -7   8  -9   78.59   23.00
  -7  -8   9  101.49   29.00
   7  -8  -9   73.09   19.10
   7  -8  -9  116.49   20.80
   0   9  -9    7.50    7.90
   0  -9  -9   15.60    7.30
   0  -9   9   -0.10    7.20
   1   9  -9  108.89   14.50
   1  -9   9   99.99   13.80
  -1  -9  -9  108.89   13.00
  -1   9   9   97.19   13.90
   1  -9   9   97.59   11.50
  -1   9  -9   97.59   14.30
   1  -9  -9  137.49   15.70
   2   9  -9   52.59    9.60
  -2   9   9   49.30   10.00
   2  -9   9   60.99   10.20
   2  -9   9   70.69   10.90
  -2  -9  -9   73.39   12.30
   2  -9  -9   46.80   10.40
  -2   9  -9   65.79    9.70
  -2   9  -9   63.79   12.40
   3  -9   9   36.90   11.50
   3  -9   9   28.80   10.10
   3   9  -9   30.20   10.30
  -3   9  -9   29.60    9.10
  -3   9  -9   38.30   12.00
   3   9   9   43.80    9.90
   3  -9  -9   34.40   10.60
   4  -9   9   24.30   11.70
   4   9  -9    6.20   10.60
   4  -9   9  -13.40   13.30
  -4   9   9   15.50   12.60
  -4  -9   9   16.10   15.60
  -4   9  -9   15.60   14.50
   4  -9  -9   13.60   11.40
   4   9   9   26.00   10.50
  -4   9  -9   29.30   10.10
  -5   9   9  -19.30   15.70
   5  -9   9   -0.70   16.30
   5  -9   9    5.00   13.60
   5   9  -9   11.70   11.50
  -5  -9   9  -29.50   19.70
  -5   9  -9    7.00   17.10
   5  -9  -9  -23.40   15.20
   5  -9  -9    2.80   13.70
   5   9   9    9.20   17.80
   6  -9   9   52.19   19.90
   6   9  -9   87.69   15.00
  -6   9   9   45.90   19.80
   6  -9   9   42.50   16.80
   6  -9  -9   64.89   19.70
  -6   9  -9   66.99   21.20
   6  -9  -9   52.89   17.50
   0 -10   9   35.10    9.60
   0  10  -9   36.10   10.50
   1 -10   9  108.09   16.60
   1  10  -9  100.59   17.20
  -1 -10  -9   76.39   10.60
  -1  10  -9   70.39   11.60
   1 -10  -9  104.19   13.90
  -2  10   9   98.59   14.50
   2 -10   9   99.69   12.60
   2  10  -9  101.89   13.20
   2 -10   9  109.19   13.30
  -2  10  -9  120.59   17.70
   2 -10  -9   72.79   12.40
  -2  10  -9  133.09   21.40
   3 -10   9   84.19   14.70
  -3  10   9  133.69   22.00
   3 -10   9   96.39   13.60
   3  10  -9   77.29   13.70
  -3  10  -9   79.79   12.20
   3 -10  -9   87.29   14.00
  -3  10  -9  101.09   17.20
  -4  10   9   36.70   15.90
   4 -10   9   15.10   14.80
   4  10  -9    1.80   12.80
   4 -10   9   31.40   17.20
   4 -10  -9   27.00   14.30
  -4  10  -9   42.40   16.70
   0 -11  -9   74.19   12.20
   0  11  -9   80.19   13.80
   1 -11   9  138.19   21.70
   1  11  -9  129.89   22.00
   1 -11  -9  168.28   21.70
  -1  11  -9  101.29   13.90
  -2  11   9   34.70   14.60
   2 -11   9   56.59   14.20
   2  11  -9   34.60   14.20
   2 -11  -9   72.89   14.00
  -2  11  -9   55.59   13.40
   0   0 -10  225.38   10.30
   0   0  10  218.48   10.30
   0   0 -10  216.78    9.70
   0   0  10  208.38    9.80
   0   0  10  217.28   10.80
   0   0 -10  223.68    9.70
   0   0 -10  216.88   10.60
   1   0 -10  836.32   27.50
   1   0  10  844.82   28.50
  -1   0 -10  867.81   28.90
  -1   0  10  836.92   29.20
  -1   0  10  799.12   27.50
   1   0  10  824.12   28.80
   1   0  10  837.02   28.20
  -1   0  10  810.32   28.10
   1   0 -10  840.22   27.40
  -1   0 -10  812.92   28.80
   1   0 -10  849.81   28.40
   1   0  10  818.82   27.80
  -1   0 -10  825.12   27.90
   1   0 -10  829.52   28.90
   2   0  10  127.29    8.90
  -2   0 -10  137.69    8.30
  -2   0 -10  136.69    7.90
  -2   0  10  116.29    7.70
   2   0  10  125.49    8.40
  -2   0  10  113.59    8.90
   2   0  10  117.19    7.50
   2   0 -10  114.59    7.60
   2   0  10  131.89    7.40
   2   0 -10  104.99    6.80
   2   0 -10  113.89    8.80
  -2   0  10  107.09    6.60
  -2   0 -10  129.89    8.80
   3   0 -10  576.64   20.60
  -3   0 -10  589.64   22.30
   3   0  10  597.14   22.50
   3   0  10  588.84   23.00
   3   0 -10  590.84   22.70
  -3   0 -10  595.54   23.10
  -3   0 -10  597.24   23.40
  -3   0  10  605.64   24.50
  -3   0  10  571.44   21.00
   3   0 -10  591.04   23.70
  -3   0  10  583.74   22.30
   3   0  10  570.84   23.70
   3   0 -10  612.94   20.90
   3   0  10  598.34   22.00
   4   0  10 1976.10   62.69
   4   0  10 1865.81   63.39
   4   0 -10 1915.21   68.59
  -4   0 -10 1971.90   62.69
  -4   0  10 1813.12   61.69
   4   0 -10 1838.12   59.09
   4   0 -10 1915.91   62.39
  -4   0 -10 1918.11   61.09
   4   0  10 2017.40   60.99
  -4   0  10 1846.82   64.19
  -4   0 -10 1844.22   59.49
  -5   0 -10  100.89   11.10
  -5   0 -10   74.09    8.80
   5   0  10  101.79   10.50
   5   0  10   99.49    9.10
   5   0 -10   78.49   10.50
   5   0 -10   95.09   10.00
   5   0 -10   89.09    6.80
  -5   0  10   93.79   13.70
  -6   0 -10  241.18   14.30
  -6   0 -10  218.88   16.90
   6   0 -10  241.18   15.60
   6   0  10  240.88   16.40
   6   0 -10  230.58   14.00
   6   0 -10  195.18   16.20
  -6   0  10  233.28   19.90
   6   0  10  224.08   13.80
   7   0  10   11.30    9.30
   7   0  10   10.60    7.20
   7   0 -10   10.00    9.40
   7   0 -10    5.90    7.60
  -7   0 -10    8.60    8.90
  -7   0  10   12.40   12.40
  -7   0 -10   15.80    9.70
  -8   0  10    8.80   16.20
  -8   0 -10  -14.10   12.30
   8   0  10    7.30   12.60
  -8   0 -10    3.90   11.90
   8   0 -10    3.70   12.20
   8   0  10   -8.30    9.10
  -9   0  10   29.60   22.20
   9   0 -10   33.10   16.20
   9   0  10   16.90   11.30
   9   0  10   49.60   16.70
  -9   0 -10   24.00   16.80
   0   1 -10  335.47   14.50
   0  -1  10  335.07   13.30
   0  -1 -10  343.97   13.50
   0   1  10  365.16   14.20
   0  -1  10  346.67   14.80
   0  -1 -10  368.56   14.40
   0  -1  10  343.07   13.30
   0   1 -10  342.77   13.50
   0  -1 -10  340.27   13.70
   0   1  10  365.36   13.80
   0   1 -10  357.06   14.20
   0  -1 -10  295.97   15.20
   0   1  10  336.47   16.60
   0  -1  10  340.97   13.60
   1  -1  10  842.32   30.20
   1   1 -10  879.21   30.70
   1  -1  10  854.51   29.70
  -1   1  10  896.71   29.80
   1   1 -10  903.81   29.30
  -1  -1 -10  887.11   30.30
   1   1 -10  888.21   30.20
  -1  -1 -10  862.81   29.90
  -1   1  10  896.01   30.70
  -1  -1 -10  879.31   29.70
   1  -1  10  854.31   30.80
   1  -1  10  826.62   29.60
  -1   1 -10  898.81   31.00
  -1   1 -10  872.51   29.90
  -1  -1  10  867.91   30.10
  -1  -1  10  905.91   28.90
  -1   1 -10  918.11   30.70
  -1  -1  10  939.41   31.50
   1   1  10  904.01   30.40
   1   1  10  963.60   30.30
   1  -1 -10  959.70   30.10
   1  -1 -10  913.51   30.80
   1  -1 -10  934.61   30.20
   2   1 -10  615.74   20.90
  -2   1  10  612.94   23.60
   2   1 -10  601.54   20.20
   2   1 -10  603.24   21.60
   2  -1  10  600.24   20.60
   2   1 -10  613.54   22.50
   2  -1  10  597.74   23.10
  -2   1  10  606.54   22.10
  -2  -1 -10  654.03   22.00
   2   1 -10  591.24   22.90
   2  -1  10  611.54   22.30
  -2   1  10  600.94   21.90
   2  -1  10  587.24   23.00
  -2  -1 -10  662.23   23.10
  -2  -1 -10  672.13   22.80
  -2   1 -10  588.24   22.30
  -2  -1  10  582.24   20.50
   2   1  10  659.03   22.60
   2   1  10  649.74   22.00
   2  -1 -10  598.84   21.80
  -2   1 -10  549.45   20.70
   2   1  10  648.94   22.80
  -2  -1  10  611.34   22.40
   2   1  10  637.94   22.70
   2  -1 -10  580.84   22.10
  -2  -1  10  604.34   23.50
  -2   1 -10  609.04   22.70
  -2   1 -10  561.94   23.00
   2  -1 -10  574.74   23.00
  -3   1  10  226.08   13.80
   3   1 -10  272.57   14.00
  -3   1  10  242.68   12.10
   3  -1  10  246.88   12.00
  -3   1  10  252.87   11.70
   3  -1  10  273.47   14.30
   3   1 -10  262.67   12.70
  -3  -1 -10  248.88   13.20
  -3  -1 -10  244.68   11.80
   3   1 -10  260.17   11.20
  -3  -1 -10  242.08   12.70
   3  -1  10  236.78   13.10
  -3   1 -10  250.17   12.70
   3  -1 -10  222.88   11.70
   3  -1 -10  219.58   13.70
  -3  -1  10  258.07   12.70
   3  -1 -10  221.38    9.80
   3   1  10  244.98   13.50
   3   1  10  246.68   12.10
  -3   1 -10  264.17   13.10
   3   1  10  256.57   11.50
   3   1  10  234.08   12.10
  -3   1 -10  224.48   10.90
   3  -1 -10  237.78   12.20
  -3  -1  10  258.07   13.90
  -3   1 -10  239.98   13.70
  -4   1  10  737.13   27.30
  -4  -1 -10  754.92   26.60
   4   1 -10  668.83   28.60
   4   1 -10  708.53   27.60
   4   1 -10  688.63   25.10
   4  -1  10  712.83   26.70
   4  -1  10  677.23   31.60
   4  -1  10  703.53   28.20
  -4  -1 -10  721.83   28.00
  -4   1  10  723.73   30.10
   4   1  10  710.43   25.70
   4   1  10  725.93   27.30
   4  -1 -10  752.32   26.50
   4  -1 -10  749.03   28.00
   4   1  10  719.53   27.00
  -4  -1  10  701.33   29.50
  -4   1 -10  720.93   25.80
   4   1  10  715.33   29.00
  -4   1 -10  709.13   28.00
  -4   1 -10  703.23   27.00
  -5  -1 -10 1428.66   48.10
   5  -1  10 1455.25   51.09
  -5  -1 -10 1514.45   46.80
   5   1 -10 1404.36   46.50
   5   1 -10 1440.26   50.29
  -5   1  10 1399.16   52.49
   5  -1  10 1445.86   48.70
  -5  -1 -10 1457.45   50.79
   5   1  10 1285.17   50.69
  -5   1 -10 1445.76   48.30
  -5   1 -10 1420.56   50.59
   5   1  10 1488.45   49.90
   5   1  10 1474.45   47.50
  -5  -1  10 1426.36   52.89
   5  -1 -10 1402.26   47.40
   5   1  10 1448.85   48.90
   5  -1 -10 1441.56   50.79
  -6   1  10  166.18   18.70
   6   1 -10  183.78   11.40
   6  -1  10  184.28   13.20
  -6  -1 -10  186.68   13.00
   6   1 -10  187.78   15.50
   6  -1  10  169.98   15.80
  -6  -1 -10  202.38   16.20
   6   1  10  203.58   14.90
  -6   1 -10  191.58   14.20
   6   1  10  216.58   13.50
  -6   1 -10  199.08   15.80
   6  -1 -10  190.88   15.90
  -6  -1  10  169.08   19.30
   6  -1 -10  199.78   13.80
   6   1  10  189.98   12.70
   7   1 -10   34.00    9.60
   7   1 -10   41.90    6.70
   7  -1  10   28.60    9.80
  -7  -1 -10   37.40   10.50
  -7  -1 -10   55.19    9.30
  -7   1  10   55.89   13.80
   7  -1 -10   34.70    9.70
  -7  -1  10   41.20   13.00
   7   1  10   44.50    7.70
   7  -1 -10   47.40    8.70
   7   1  10   39.00    9.40
  -7   1 -10   45.60   10.60
   7   1  10   41.60    8.00
  -7   1 -10   53.69    9.90
  -8  -1 -10  150.98   24.30
  -8   1  10  112.89   19.50
   8  -1  10  138.09   22.20
   8   1 -10  120.79   20.20
   8  -1  10  119.89   16.90
  -8  -1 -10  128.59   20.60
   8  -1 -10  144.19   21.40
  -8   1 -10  155.28   21.00
   8   1  10  120.49   15.20
   8   1  10  146.19   15.50
   8  -1 -10  163.28   18.90
  -8   1 -10  145.59   21.50
  -8  -1  10  114.09   19.50
   8   1  10  134.59   20.30
  -9   1  10   52.39   21.30
  -9  -1 -10   10.30   17.70
   9  -1  10   33.60   13.30
   9  -1  10   51.69   17.60
   9   1 -10   26.70   16.30
  -9  -1 -10   42.60   18.20
   9   1  10   43.30   11.50
  -9   1 -10   50.09   18.90
   9  -1 -10   47.90   17.40
   9   1  10   43.60   12.40
  -9  -1  10    8.90   21.20
   9  -1 -10   62.29   14.60
  -9   1 -10   45.40   17.50
   9   1  10   49.30   15.70
   0  -2  10 1786.52   57.39
   0  -2 -10 1858.91   56.69
   0   2  10 1808.52   56.39
   0  -2  10 1819.42   58.09
   0  -2  10 1851.11   56.99
   0  -2 -10 1829.22   56.99
   0  -2 -10 1827.92   57.19
   0   2 -10 1805.72   57.59
   0   2 -10 1786.52   56.49
   0   2 -10 1834.52   57.09
   0  -2  10 1824.72   56.39
   0  -2  10 1823.82   55.99
   0   2  10 1818.32   57.69
   1   2 -10  704.83   24.30
   1   2 -10  748.93   23.50
  -1  -2 -10  680.23   24.00
   1  -2  10  665.23   25.00
   1  -2  10  681.73   24.10
   1  -2  10  703.23   24.10
  -1   2  10  674.93   24.70
   1  -2  10  645.64   24.40
  -1  -2 -10  710.43   23.90
  -1  -2 -10  684.03   24.40
  -1   2  10  674.83   25.50
   1   2 -10  710.93   24.90
  -1  -2 -10  682.23   23.60
   1   2 -10  741.43   24.70
  -1  -2  10  694.23   25.30
  -1   2 -10  661.33   24.90
  -1   2 -10  656.13   24.20
  -1  -2  10  677.33   22.50
  -1  -2  10  734.53   24.70
  -1   2 -10  668.93   24.30
   1   2  10  684.43   24.80
  -1  -2  10  686.03   24.40
  -1   2 -10  639.64   23.60
   1  -2 -10  664.33   24.50
   1  -2 -10  645.04   24.20
   2  -2  10 1613.04   53.29
  -2   2  10 1623.44   52.99
   2  -2  10 1613.54   51.59
   2  -2  10 1638.14   53.79
   2   2 -10 1594.74   52.29
  -2  -2 -10 1685.23   51.79
  -2  -2 -10 1730.93   52.79
  -2   2  10 1632.74   51.49
   2   2 -10 1664.93   50.69
   2   2 -10 1605.44   52.39
  -2  -2 -10 1721.23   52.49
   2  -2  10 1648.24   52.69
   2   2 -10 1574.74   52.79
  -2   2 -10 1689.83   53.09
  -2  -2  10 1671.63   53.99
   2  -2 -10 1687.03   52.79
   2  -2 -10 1652.53   53.19
   2   2  10 1442.16   53.49
   2  -2 -10 1663.73   52.49
  -2   2 -10 1613.94   53.49
  -2  -2  10 1707.63   52.89
   2   2  10 1709.93   53.19
   3  -2  10  612.04   24.80
  -3  -2 -10  627.24   22.40
  -3  -2 -10  653.33   23.80
  -3  -2 -10  638.14   23.90
   3   2 -10  588.94   23.80
   3  -2  10  650.83   23.80
  -3   2  10  613.64   23.60
   3   2 -10  611.44   22.70
   3   2 -10  603.44   23.40
  -3   2  10  608.44   24.90
   3  -2  10  642.94   22.60
  -3   2  10  601.84   22.60
   3  -2  10  634.54   24.80
   3   2  10  623.84   23.50
  -3   2 -10  623.34   24.90
  -3  -2  10  586.54   24.90
  -3   2 -10  629.64   23.90
  -3   2 -10  613.34   22.90
   3   2  10  646.34   22.60
   3  -2 -10  590.04   23.40
   3  -2 -10  587.74   23.40
  -3  -2  10  593.44   23.40
   3  -2 -10  559.44   23.90
  -3   2 -10  595.44   23.70
  -4   2  10  422.26   18.70
   4  -2  10  419.46   18.80
  -4  -2 -10  456.65   19.90
   4   2 -10  438.46   19.20
   4   2 -10  406.76   17.60
  -4  -2 -10  462.85   18.70
  -4   2  10  430.56   21.10
   4   2 -10  402.56   20.30
   4  -2  10  441.46   20.60
   4   2  10  456.85   17.50
   4   2  10  453.95   18.80
  -4  -2  10  440.46   21.40
   4  -2 -10  430.06   19.50
   4   2  10  454.25   18.50
  -4   2 -10  414.66   19.60
   4  -2 -10  407.86   19.00
  -4   2 -10  422.56   18.40
   4   2  10  459.05   20.70
   5  -2  10   66.89   11.10
  -5  -2 -10   41.40    7.70
  -5   2  10   40.20    9.00
   5   2 -10   58.29    7.60
   5   2 -10   64.29   10.10
   5  -2  10   66.49    9.30
  -5  -2 -10   52.19    7.80
   5   2  10   57.09    7.60
   5   2  10   42.70   10.00
   5  -2 -10   53.09    7.80
   5   2  10   60.89    9.60
  -5  -2  10   74.09   12.90
   5   2  10   61.79    8.70
  -5   2 -10   77.69    9.90
  -5   2 -10   66.69   10.60
  -6   2  10   25.70   10.30
   6  -2  10   17.70    8.10
   6  -2  10   11.80    6.60
   6   2 -10   22.20    5.50
   6   2 -10   28.90    7.70
  -6  -2 -10   31.50    8.40
  -6   2 -10   26.80    7.70
   6   2  10   27.60    6.60
  -6  -2  10   26.10   10.00
   6   2  10   36.70    6.00
  -6   2 -10   30.30    8.20
   6   2  10   22.40    7.10
   6  -2 -10   12.50    7.00
   6  -2 -10   16.20    7.20
  -7   2  10  107.39   16.20
   7   2 -10  141.79   12.40
   7  -2  10  130.99   18.30
   7   2 -10  140.39   16.50
  -7  -2 -10  139.69   15.20
   7  -2  10  106.99   14.90
  -7  -2 -10  129.89   19.30
  -7   2 -10  122.39   16.90
   7   2  10  141.79   14.20
   7  -2 -10  135.39   16.60
  -7  -2  10  102.29   15.90
   7   2  10  158.18   16.20
   7  -2 -10  126.59   14.90
   7   2  10  115.79   12.20
  -7   2 -10  110.89   17.30
  -8   2  10  179.08   28.40
   8   2 -10  162.28   21.70
   8  -2  10  201.68   24.90
  -8  -2 -10  184.58   20.10
  -8  -2 -10  154.88   26.20
  -8   2 -10  185.08   23.20
   8  -2 -10  221.78   23.40
   8   2  10  170.88   15.60
  -8   2 -10  200.98   23.40
   8   2  10  162.38   21.50
   8  -2 -10  178.68   20.80
   8   2  10  165.38   18.20
  -8  -2  10  135.79   20.90
   9  -2  10   13.00   13.90
   9  -2  10   33.60   17.80
  -9   2  10    7.90   21.70
  -9  -2 -10   12.00   18.90
   9   2 -10   -4.00   16.40
  -9  -2 -10   -3.60   18.60
  -9   2  10   16.30   18.10
   9  -2 -10   26.50   16.00
   9   2  10    4.10   16.30
   9   2  10   23.90   11.50
  -9  -2  10    6.40   22.50
  -9   2 -10   -9.70   17.40
   9  -2 -10   25.10   16.80
  -9   2 -10   21.40   19.90
   0  -3  10 2398.06   75.19
   0  -3 -10 2387.06   74.79
   0   3 -10 2426.96   73.99
   0  -3 -10 2453.05   73.39
   0  -3  10 2322.57   74.29
   0   3 -10 2396.46   74.49
   0   3 -10 2421.66   74.69
   0  -3  10 2499.35   73.79
   0   3  10 2392.06   75.29
   0   3 -10 2363.06   73.59
   0  -3  10 2378.76   74.89
   1   3 -10  377.26   14.90
  -1  -3 -10  383.96   15.20
   1  -3  10  396.26   16.60
  -1  -3 -10  385.06   16.00
   1  -3  10  401.46   15.90
   1  -3  10  394.76   16.70
   1   3 -10  381.56   15.90
  -1   3  10  364.26   14.40
  -1  -3 -10  374.76   15.20
   1   3 -10  382.96   16.00
   1  -3  10  386.76   16.20
  -1   3  10  370.26   16.50
   1   3 -10  370.36   15.10
  -1  -3 -10  384.76   14.80
  -1   3 -10  406.06   16.20
  -1   3 -10  401.46   15.70
   1  -3 -10  369.86   16.30
   1  -3 -10  381.06   15.90
   1  -3 -10  364.96   15.30
   1   3  10  399.16   16.60
  -1  -3  10  387.96   15.80
  -1  -3  10  378.86   16.50
  -1   3 -10  392.46   16.20
  -1  -3  10  391.96   17.00
  -1   3 -10  373.76   16.50
   2  -3  10  856.41   29.70
   2  -3  10  808.72   30.30
  -2  -3 -10  831.72   29.20
  -2   3  10  821.72   30.10
   2   3 -10  822.52   28.70
  -2   3  10  877.81   29.00
   2   3 -10  830.02   29.50
  -2  -3 -10  844.22   28.80
   2   3 -10  811.72   29.00
  -2  -3 -10  818.22   28.10
   2  -3  10  826.42   29.40
   2  -3  10  814.52   29.90
  -2  -3  10  839.62   29.40
  -2   3 -10  824.42   30.00
   2  -3 -10  781.92   29.40
  -2   3 -10  804.42   29.50
   2  -3 -10  817.02   29.90
  -2   3 -10  819.02   30.10
   2  -3 -10  830.12   28.70
  -2  -3  10  837.62   30.50
   2   3  10  843.42   29.90
  -2   3 -10  843.62   29.50
  -3   3  10   45.00    6.90
  -3  -3 -10   42.00    5.00
  -3  -3 -10   51.09    7.40
   3   3 -10   40.70    5.50
   3  -3  10   42.50    6.90
   3   3 -10   43.30    6.30
  -3  -3 -10   53.89    9.00
   3  -3  10   34.40    5.80
  -3   3  10   42.80    6.90
   3  -3  10   35.30    6.10
   3   3 -10   37.00    6.00
  -3   3  10   46.50    7.30
  -3   3 -10   39.50    6.00
  -3   3 -10   46.80    7.10
   3  -3 -10   34.20    6.30
   3   3  10   46.80    6.80
  -3  -3  10   37.50    5.80
   3  -3 -10   55.99    6.90
   3  -3 -10   58.39   10.80
  -3  -3  10   49.70    8.70
  -4   3  10  874.01   32.30
   4  -3  10  893.51   34.00
  -4  -3 -10  906.61   31.80
   4   3 -10  945.51   33.80
  -4   3  10  919.51   35.40
  -4  -3 -10  969.20   34.40
  -4   3  10  908.91   34.40
   4  -3  10  930.51   35.60
   4   3 -10  964.10   33.60
   4   3 -10  923.21   33.90
   4  -3 -10  936.01   34.50
  -4   3 -10  926.01   34.20
  -4   3 -10  947.71   34.50
  -4  -3  10  948.41   36.20
   4   3  10  945.01   33.80
   5  -3  10  163.88   14.40
   5   3 -10  196.28   13.30
  -5  -3 -10  163.58   13.80
  -5   3  10  171.08   14.10
   5  -3  10  169.18   12.80
  -5   3  10  181.98   15.80
   5   3 -10  173.88   11.40
  -5  -3 -10  174.68   14.10
  -5   3 -10  171.98   13.70
   5   3  10  166.48   11.90
  -5  -3  10  166.28   16.50
  -5   3 -10  161.98   13.60
   5  -3 -10  177.28   13.80
   6   3 -10  589.64   26.60
   6  -3  10  559.74   28.10
  -6   3  10  527.95   28.60
  -6  -3 -10  532.25   25.30
   6   3 -10  557.04   23.80
  -6   3  10  515.45   27.00
  -6  -3 -10  600.84   27.60
   6  -3  10  550.24   25.50
  -6   3 -10  562.64   26.60
  -6   3 -10  568.64   26.90
   6  -3 -10  559.14   27.40
   6   3  10  581.24   24.70
  -6  -3  10  505.55   29.50
   6  -3 -10  558.14   25.90
   7  -3  10  773.62   32.80
   7   3 -10  744.53   30.10
  -7   3  10  637.74   36.20
  -7  -3 -10  722.73   36.00
  -7   3  10  639.64   34.10
   7   3 -10  733.83   33.20
   7  -3 -10  723.03   35.00
  -7  -3  10  731.73   39.30
   7  -3 -10  758.12   33.20
  -7   3 -10  783.72   34.80
   7   3  10  792.12   31.50
  -7   3 -10  709.43   34.60
  -8  -3 -10   59.59   15.40
   8  -3  10   75.99   15.40
   8  -3  10   54.19   12.00
   8   3 -10   46.90   16.90
   8   3 -10   58.49   10.40
  -8   3  10   32.40   15.10
  -8  -3 -10   50.89   13.40
  -8   3  10   47.20   16.60
   8  -3 -10   63.49   14.30
  -8  -3  10   80.49   18.90
  -8   3 -10   68.89   14.20
   8   3  10   60.99   11.00
  -9  -3 -10   46.90   19.60
  -9  -3 -10   65.29   21.20
   9   3 -10   64.69   17.50
  -9   3  10   78.09   19.70
  -9   3  10   70.39   21.10
   9  -3  10   45.50   14.60
   9  -3  10   86.09   20.40
   9  -3 -10   60.29   18.40
  -9  -3  10   50.49   25.80
   9   3  10   80.89   14.20
  -9   3 -10   67.39   17.40
   9  -3 -10   81.59   18.90
  -9   3 -10   82.79   22.20
   0   4  10  209.08   12.00
   0  -4  10  204.28   11.50
   0   4 -10  221.18   11.30
   0   4 -10  216.78   11.40
   0  -4 -10  185.78   11.00
   0  -4  10  192.58   11.30
   0  -4 -10  196.08   10.10
   0  -4  10  197.18   12.80
   0  -4  10  215.58   10.20
  -1  -4 -10  550.84   20.40
   1  -4  10  493.25   20.60
   1   4 -10  563.54   19.90
  -1  -4 -10  531.35   21.10
  -1   4  10  558.14   19.80
   1   4 -10  548.65   21.30
  -1   4  10  555.54   22.20
   1  -4  10  527.85   21.30
   1  -4  10  520.25   21.90
   1   4 -10  540.05   20.40
   1  -4  10  529.75   20.60
  -1   4 -10  515.15   21.20
   1  -4 -10  543.75   19.00
  -1  -4  10  505.95   21.90
  -1   4 -10  509.05   19.50
  -1  -4  10  535.15   19.00
   1  -4 -10  507.85   21.50
  -1  -4  10  511.45   20.40
  -1  -4  10  532.85   21.30
   1   4  10  533.55   21.70
  -1   4 -10  526.15   21.00
  -1   4 -10  526.65   20.80
  -1   4 -10  523.55   21.60
  -2  -4 -10  435.76   16.90
  -2   4  10  430.06   19.20
   2  -4  10  432.36   18.20
  -2  -4 -10  427.06   19.40
   2  -4  10  421.56   18.80
  -2  -4 -10  415.76   17.80
   2  -4  10  410.96   19.10
   2   4 -10  440.26   16.90
   2  -4  10  386.46   18.20
   2   4 -10  443.06   18.50
  -2   4  10  451.45   17.80
  -2  -4  10  407.46   17.80
  -2   4 -10  401.96   19.20
  -2   4 -10  412.16   18.70
  -2   4 -10  396.86   17.00
   2   4  10  438.66   18.60
  -2   4 -10  404.96   18.50
  -2  -4  10  394.86   18.50
   2  -4 -10  407.36   16.70
   2  -4 -10  422.16   18.40
  -3  -4 -10  303.67   15.40
   3   4 -10  289.77   14.20
   3  -4  10  320.87   16.50
   3   4 -10  300.37   15.00
  -3  -4 -10  293.67   14.10
  -3   4  10  284.17   15.20
   3  -4  10  325.47   15.80
  -3  -4 -10  319.07   14.70
   3  -4 -10  284.77   14.60
  -3   4 -10  325.87   15.10
   3   4  10  337.97   15.70
  -3  -4  10  297.37   16.50
   3  -4 -10  284.27   17.40
  -3   4 -10  313.37   16.80
  -3   4 -10  321.07   16.20
  -4  -4 -10   22.90    5.80
  -4  -4 -10    5.70    5.70
   4   4 -10   23.50    6.50
   4   4 -10   23.10    5.40
  -4   4  10   29.60    7.00
   4  -4  10   12.60    6.00
   4  -4  10   14.50    5.20
  -4   4 -10   15.60    6.60
  -4  -4  10   13.10    6.90
   4   4  10   29.00    5.60
   4  -4 -10   25.30    5.30
  -5   4  10   20.60    8.10
   5   4 -10   -1.70    5.50
   5   4 -10    1.10    6.30
  -5  -4 -10   -4.10    7.50
   5  -4  10    6.20    5.90
  -5  -4 -10   12.70    7.60
   5  -4  10    7.40    7.10
  -5   4  10    0.20    7.20
   5   4 -10    0.30    8.60
  -5   4  10   13.00    8.10
  -5   4 -10   -3.10    7.40
  -5  -4  10   15.90    8.70
   5   4  10    9.00    5.40
  -5   4 -10   14.40    6.40
   5  -4 -10   -2.40    6.50
   5  -4 -10   10.20    6.40
   6   4 -10   61.59    8.30
  -6  -4 -10   49.60    9.90
  -6   4  10   48.40   11.00
   6   4 -10   74.29   13.50
   6  -4  10   58.59    9.60
   6  -4  10   45.90   10.40
  -6   4  10   61.29   11.10
   6  -4 -10   59.19   10.20
  -6   4 -10   51.19    9.70
   6   4  10   61.69    8.40
  -6  -4  10   60.29   12.80
  -6   4 -10   66.09   11.30
   6  -4 -10   54.79    9.80
   7   4 -10    9.10    8.30
  -7   4  10   13.00   12.60
  -7   4  10   -0.80   12.80
   7  -4  10    9.70    9.40
  -7  -4 -10   12.50   12.60
   7   4 -10   10.30   10.10
   7  -4  10   29.30   11.40
   7   4  10   17.50    8.60
   7  -4 -10   21.30   10.80
  -7  -4  10   -1.10   19.70
  -7   4 -10   25.30   13.20
  -7   4 -10   14.70   12.80
   7  -4 -10   25.00   18.20
   8  -4  10  212.88   22.80
   8   4 -10  195.58   23.10
  -8   4  10  171.98   27.40
  -8  -4 -10  201.18   31.00
   8  -4  10  227.28   28.60
  -8   4  10  213.28   29.50
   8  -4 -10  212.08   26.70
   8  -4 -10  203.58   25.00
  -8   4 -10  268.17   28.60
  -8  -4  10  217.28   36.90
   8   4  10  212.08   20.20
  -8   4 -10  177.08   24.80
   9   4 -10   -1.80   18.80
   9  -4  10   -9.40   20.70
  -9  -4 -10    5.40   21.40
   9  -4  10  -11.60   16.40
  -9   4  10    7.30   20.60
  -9   4  10    3.00   21.60
   9   4  10    2.00   14.70
  -9  -4  10   23.20   28.10
   9  -4 -10  -16.00   19.60
  -9   4 -10    7.60   22.70
  -9   4 -10   -8.60   17.90
   9  -4 -10   12.60   19.40
   0  -5  10   13.30    3.60
   0   5  10   25.90    5.60
   0  -5 -10   15.40    4.20
   0   5 -10   14.40    4.20
   0  -5  10   13.00    4.60
   0   5 -10   18.30    5.10
   1   5 -10  816.12   30.20
   1  -5  10  767.92   29.50
   1  -5  10  781.52   29.90
  -1   5  10  799.12   30.90
  -1   5  10  846.02   28.60
   1  -5  10  800.42   29.10
   1   5  10  819.12   30.60
  -1   5 -10  800.82   30.80
  -1  -5  10  776.72   28.60
  -1  -5  10  810.52   29.90
  -1   5 -10  819.82   29.70
  -1   5 -10  719.43   29.20
   1  -5 -10  779.52   27.10
  -1  -5  10  811.72   27.30
  -2  -5 -10  610.24   22.70
  -2   5  10  612.44   25.90
   2  -5  10  569.44   24.80
   2  -5  10  592.24   24.30
   2   5 -10  618.94   24.90
  -2   5  10  639.14   24.30
   2  -5 -10  642.44   24.70
   2  -5 -10  617.74   22.90
  -2  -5  10  608.44   24.90
  -2   5 -10  607.74   25.70
   2   5  10  632.54   25.10
  -2   5 -10  575.74   22.10
  -2   5 -10  635.74   24.30
  -3   5  10   37.00    7.00
   3   5 -10   29.50    5.80
   3  -5  10   23.80    6.20
   3  -5  10   21.00    5.30
  -3  -5 -10   41.00    5.90
  -3   5 -10   30.50    5.30
  -3   5 -10   27.20    6.70
  -3   5 -10   28.50    7.10
   3   5  10   32.00    6.30
   3  -5 -10   27.40    5.40
  -3   5 -10   28.00    5.00
  -3  -5  10   35.10    7.30
  -4   5  10   14.60    6.90
   4  -5  10    7.50    5.70
   4   5 -10   13.40    5.70
  -4  -5 -10    7.70    6.10
   4  -5  10   15.80    6.80
  -4  -5  10    5.40    7.50
   4   5  10   11.00    5.50
   4  -5 -10   15.60    5.80
  -4   5 -10    9.60    8.90
  -4   5 -10    4.10    5.50
  -4   5 -10   14.30    6.80
  -4   5 -10    6.80    4.80
  -5   5  10  221.98   17.90
   5  -5  10  210.18   18.20
   5   5 -10  235.48   15.90
  -5  -5 -10  236.48   17.20
   5  -5  10  217.48   16.10
  -5   5 -10  249.88   19.40
  -5  -5  10  255.17   20.20
   5   5  10  247.98   15.90
   5  -5 -10  222.28   17.40
   5  -5 -10  255.27   17.20
  -6  -5 -10   64.59   11.30
  -6   5  10   59.29   11.80
   6   5 -10   50.69    8.60
   6  -5  10   49.60   14.80
   6  -5  10   45.90   10.70
   6  -5 -10   41.20   10.40
  -6  -5  10   38.40   13.90
  -6   5 -10   53.09   12.30
   6  -5 -10   39.80   10.10
   6   5  10   46.50    8.60
  -7   5  10   28.80   14.60
   7   5 -10   19.00    9.80
  -7  -5 -10   43.00   13.90
   7  -5  10   -7.30   12.70
   7  -5  10   24.70   10.90
   7  -5 -10   15.60   11.60
  -7   5 -10   14.50   14.50
   7   5  10   14.90    9.70
   7  -5 -10   16.00   12.00
  -7  -5  10   16.50   17.60
  -8  -5 -10   87.29   19.40
   8  -5  10   91.09   16.20
  -8   5  10   65.99   17.00
  -8   5  10   82.09   19.10
   8   5 -10   75.89   12.90
   8  -5  10   85.79   19.00
   8  -5 -10   81.29   16.70
  -8   5 -10   77.59   15.10
  -8  -5  10   77.69   23.60
   8  -5 -10   64.19   17.10
  -8   5 -10  110.29   20.90
   8   5  10   57.19   14.40
   0  -6 -10  152.38   11.50
   0   6  10  169.98   13.10
   0   6  10  181.08   10.40
   0  -6 -10  166.08   10.40
   0   6 -10  175.88   12.50
   0  -6  10  171.58   10.40
   0  -6  10  171.38   12.20
   0   6 -10  150.18   12.50
  -1   6  10  183.38   11.80
   1  -6  10  160.78   10.90
   1   6 -10  158.48   11.40
  -1   6  10  181.38   13.50
   1  -6  10  167.98   12.20
   1   6 -10  161.78   11.90
   1   6  10  181.98   13.10
   1  -6 -10  175.08   10.50
  -1  -6  10  161.08   12.50
  -1   6 -10  175.88   13.10
  -1  -6  10  166.18    9.60
  -1   6 -10  163.88   11.60
   2   6 -10   70.09    9.90
   2  -6  10   75.89   10.70
  -2   6  10   82.39   10.60
   2  -6  10   57.09    8.90
  -2   6 -10   71.09    9.10
  -2  -6  10   80.99   11.10
  -2   6 -10   65.59   10.80
   2   6  10   82.19   10.60
   3  -6  10  155.28   13.70
   3  -6  10  155.68   13.00
  -3  -6 -10  172.88   12.50
  -3   6  10  137.79   13.50
   3   6 -10  162.58   12.90
  -3   6 -10  161.28   14.40
   3  -6 -10  173.18   12.30
   3   6  10  186.38   13.70
  -3   6 -10  179.18   12.20
  -3  -6  10  177.18   15.00
   4  -6  10  204.18   15.20
   4  -6  10  208.68   17.10
  -4   6  10  184.48   16.40
   4   6 -10  188.98   14.60
   4   6  10  215.58   14.90
   4  -6 -10  202.08   16.00
  -4  -6  10  204.08   17.90
  -4   6 -10  205.28   13.30
  -4   6 -10  202.88   17.00
   4  -6 -10  192.18   14.80
  -5  -6 -10    3.50    9.10
   5  -6  10   16.10    9.60
   5   6 -10    2.30    7.20
   5  -6  10   13.20    8.10
  -5   6  10   27.80   10.10
  -5   6 -10   11.80    6.60
   5   6  10    6.30    7.40
  -5  -6  10   16.60   10.90
  -5   6 -10    1.40   10.00
   5  -6 -10   13.40    8.70
   5  -6 -10    9.70    9.00
   6  -6  10   -0.60   12.70
   6   6 -10   -0.90    8.90
   6  -6  10   14.40    9.90
  -6  -6 -10    0.70   12.00
  -6   6  10   13.90   14.10
  -6  -6  10   -2.40   14.80
   6   6  10    4.30    9.20
  -6   6 -10    2.10    9.70
   6  -6 -10   13.00   10.80
  -6   6 -10    6.90    7.90
   6  -6 -10   28.70   11.10
  -6   6 -10    7.70   13.20
   7  -6  10   69.29   13.50
   7   6 -10   92.89   12.80
   7  -6  10   73.89   16.50
  -7  -6 -10   96.09   16.90
  -7   6  10   89.39   17.80
   7   6  10   96.79   13.60
   7  -6 -10   74.59   15.40
  -7   6 -10   85.99   18.50
  -7  -6  10  113.19   21.60
   7  -6 -10  107.39   15.40
   8  -6  10  -12.50   19.20
  -8   6  10   16.60   20.50
   8  -6  10   34.80   16.40
  -8  -6 -10   30.40   21.70
   8   6 -10   21.80   13.90
  -8  -6  10  -28.40   26.70
   8  -6 -10    1.70   19.00
   8  -6 -10   -3.80   17.20
  -8   6 -10   35.00   22.20
   0   7 -10  219.48   14.30
   0  -7  10  195.78   12.30
   0  -7  10  188.28   14.20
   0   7  10  210.08   12.60
   0  -7 -10  203.68   13.10
   0   7  10  216.68   15.10
   1   7 -10  376.26   19.70
  -1  -7 -10  360.26   17.20
   1  -7  10  375.56   18.20
  -1   7  10  392.36   18.50
   1  -7  10  360.46   18.80
  -1   7 -10  390.26   19.40
   1   7  10  438.16   20.70
  -1   7 -10  360.36   20.40
  -1  -7  10  361.66   19.10
   1  -7 -10  356.96   16.90
   2   7 -10   72.59   10.80
   2  -7  10   55.69    7.80
   2  -7  10   66.39    8.80
  -2   7  10   68.09    9.70
  -2   7 -10   61.39   10.40
  -2   7 -10   79.49   12.70
   2   7  10   75.59   10.20
  -2  -7  10   57.29    8.70
   3  -7  10   38.30    7.80
  -3   7  10   44.80    9.10
   3   7 -10   39.40    7.80
   3  -7  10   42.90    8.70
  -3  -7  10   34.90    9.10
  -3   7 -10   50.59    8.20
  -3   7 -10   48.60    9.10
   3  -7 -10   33.40    8.40
   3   7  10   43.20    8.20
   4  -7  10  285.27   19.40
   4   7 -10  298.07   20.30
  -4   7  10  298.47   21.20
   4  -7  10  265.77   20.80
  -4   7 -10  259.27   16.80
  -4   7 -10  286.77   21.20
  -4  -7  10  344.57   22.20
   4  -7 -10  318.67   22.50
   4   7  10  266.47   18.40
   4  -7 -10  323.37   19.50
  -5   7  10  247.38   22.90
   5  -7  10  237.78   23.10
   5   7 -10  282.57   19.40
  -5  -7 -10  283.87   21.30
   5  -7  10  234.78   19.90
  -5   7 -10  258.57   23.30
   5  -7 -10  270.07   21.30
   5  -7 -10  245.68   21.90
  -5  -7  10  261.57   24.30
   5   7  10  286.27   19.20
  -5   7 -10  227.98   16.60
  -6   7  10  119.09   18.50
   6   7 -10  130.99   19.30
   6  -7  10  128.89   20.00
  -6  -7 -10  163.08   25.80
   6  -7  10  139.89   23.80
  -6  -7  10  170.98   30.30
   6  -7 -10  161.98   22.00
  -6   7 -10  147.69   25.60
   6   7  10  146.29   18.40
  -6   7 -10  110.29   15.90
   7  -7  10  102.09   19.10
  -7   7  10   85.09   19.70
   7   7 -10  103.19   14.60
   7  -7  10   75.79   16.30
  -7  -7  10   71.99   24.20
   7  -7 -10   97.29   17.10
   7  -7 -10   78.39   18.10
   7   7  10   81.49   14.60
  -7   7 -10  111.99   21.30
   0   8  10    5.20    5.90
   0  -8  10   -3.20    6.00
   0  -8  10    1.90    7.50
   0   8 -10    7.90    6.90
   1   8 -10  231.18   16.00
   1  -8  10  206.08   14.30
  -1   8  10  173.88   14.50
   1  -8  10  170.28   15.60
   1  -8 -10  197.88   15.50
  -1   8 -10  202.28   15.30
  -1  -8  10  219.48   16.70
   1   8  10  198.18   15.70
  -2   8  10   30.40    8.70
   2  -8  10   45.00    8.70
   2  -8  10   24.80    7.70
   2   8 -10   38.70    8.80
  -2   8 -10   37.00    9.80
  -2   8 -10   46.60    8.10
   2  -8 -10   29.10    8.70
   2   8  10   48.00    9.50
  -3   8  10   97.69   13.20
   3  -8  10   69.49   10.10
   3   8 -10   84.79   14.20
   3  -8  10   79.49   10.70
  -3   8 -10   81.99   13.30
  -3   8 -10   70.39   12.60
  -3  -8  10   77.29   11.80
   3   8  10   96.29   14.90
   3  -8 -10   56.59   13.70
   4  -8  10   14.60   11.20
  -4   8  10  -14.70   10.70
   4  -8  10    8.50    9.50
   4   8 -10   12.60    8.70
   4  -8 -10    5.60   10.40
   4  -8 -10    1.10   10.50
  -4   8 -10    8.30    8.20
  -4   8 -10    5.80   11.80
  -4  -8  10    5.70   13.00
   4   8  10    2.90    8.90
   5   8 -10   42.20   11.20
   5  -8  10   13.40   13.50
  -5   8  10   45.60   14.60
   5  -8  10   20.10   11.90
  -5   8 -10   30.80    9.60
  -5   8 -10   39.30   15.60
   5  -8 -10   29.70   13.30
   5  -8 -10   10.50   11.80
  -5  -8  10   51.09   16.60
   5   8  10   35.20   11.20
   6  -8  10    2.20   16.80
  -6   8  10   21.80   17.70
   6  -8  10  -18.90   13.80
   6   8 -10    2.00   12.30
   6  -8 -10   -1.20   15.90
   6   8  10   33.30   12.70
  -6   8 -10   15.30   17.90
  -6  -8  10   15.80   22.90
   6  -8 -10  -10.60   14.40
   0  -9  10   64.09   10.70
   0  -9 -10   42.30    8.60
   0  -9  10   46.00    8.00
   1   9 -10  102.79   15.20
   1  -9  10  117.69   14.30
  -1  -9 -10  138.09   14.00
   1  -9  10  131.99   17.40
  -1   9  10  122.69   15.00
  -1  -9  10  120.09   12.80
  -1   9 -10  129.79   16.00
   1  -9 -10  144.89   16.30
  -2   9  10   41.20   10.60
  -2  -9 -10   35.40    7.90
   2  -9  10   33.20   10.40
   2   9 -10   38.70    9.80
   2  -9  10   47.10    9.50
  -2   9 -10   32.00   11.30
   2  -9 -10   51.39   11.30
   2   9  10   42.20    9.70
  -2   9 -10   28.70    9.00
   3   9 -10   38.10   10.40
   3  -9  10   14.20   11.70
   3  -9  10   16.40   10.30
   3   9  10   21.60    9.20
   3  -9 -10   20.50   10.80
  -3   9 -10   13.90    9.50
  -3   9 -10   36.60   13.00
  -3  -9  10   12.40   13.30
   4   9 -10   52.79   11.80
  -4   9  10   65.39   14.10
   4  -9  10   43.40   12.40
  -4  -9  10   64.59   16.40
  -4   9 -10   63.29   11.30
   4   9  10   63.59   11.30
   4  -9 -10   65.99   12.70
  -4   9 -10   58.29   15.80
   5  -9  10   49.00   14.70
  -5   9  10   54.29   17.40
   5   9 -10   77.29   13.50
   5  -9  10   65.09   17.60
  -5   9 -10   72.29   18.50
   5  -9 -10   41.20   18.10
   5  -9 -10   45.90   14.60
   0  10 -10   10.20   10.50
   0 -10 -10  -15.20   10.00
   0 -10  10    2.60    9.60
  -1 -10 -10    4.40    9.70
   1  10 -10   -0.20   10.60
   1 -10  10   -4.70   12.70
  -1  10  10    0.20   11.50
   1 -10 -10   -6.80    9.90
  -1  10 -10    0.80   10.30
  -2 -10 -10  114.59   16.50
   2  10 -10  106.39   13.60
   2 -10  10   96.99   13.60
  -2  10  10   94.49   13.60
   2 -10  10   86.09   12.70
   2 -10 -10   88.39   14.10
  -2  10 -10   88.49   12.40
   3  10 -10  126.49   16.10
  -3  10  10  175.88   23.20
   3 -10  10  130.39   21.60
   3 -10 -10  164.28   22.40
  -3  10 -10  145.69   25.00
  -3  10 -10  126.89   19.60
  -4  10  10   10.30   16.30
   4 -10  10   29.50   18.40
   4  10 -10  -19.40   13.60
   4 -10  10   -4.30   14.20
  -4  10 -10   30.40   17.30
   4 -10 -10   15.30   14.80
   0 -11 -10   12.10   12.80
   0  11 -10    6.10   13.30
   1 -11  10   26.30   13.90
   1  11 -10   43.40   13.50
   1 -11 -10   17.00   13.30
  -1  11 -10   15.90   13.20
   0   0 -11    5.00    2.80
   0   0  11    0.80    2.00
   0   0  11    2.90    2.90
   0   0 -11    4.70    2.40
   0   0 -11    3.60    3.30
   0   0 -11    4.40    2.50
   0   0  11    0.40    3.00
  -1   0 -11    7.70    3.60
   1   0 -11   12.90    3.70
  -1   0 -11   13.10    3.10
   1   0  11    5.10    3.60
   1   0  11   12.20    2.90
   1   0  11   12.40    3.30
   1   0 -11   12.10    2.90
  -1   0  11   12.00    3.50
  -1   0  11   14.50    3.60
  -1   0  11   10.20    3.10
  -1   0 -11    8.00    3.00
   1   0 -11   12.50    2.90
   1   0  11   10.90    2.90
   1   0 -11   15.10    3.20
   2   0  11    2.90    2.70
  -2   0  11    2.60    3.80
  -2   0  11    1.00    3.30
   2   0 -11    2.70    4.30
   2   0  11    7.90    3.50
  -2   0 -11    1.40    3.40
  -2   0  11    6.50    2.60
  -2   0 -11    4.00    4.20
   2   0  11    3.70    4.40
  -2   0 -11    5.70    2.90
   2   0 -11    5.70    2.90
   2   0  11    5.00    2.70
   2   0 -11    1.80    2.50
   3   0 -11   23.40    4.20
   3   0  11   35.60    5.60
   3   0  11   26.60    6.30
   3   0  11   21.50    4.90
  -3   0 -11   19.50    4.60
   3   0 -11   23.90    3.90
  -3   0 -11   16.60    4.70
  -3   0  11   21.40    5.40
   3   0 -11   26.80    4.30
  -3   0  11   15.20    4.50
   3   0 -11   20.10    6.10
  -3   0 -11   25.90    5.60
   3   0  11   28.60    4.60
  -4   0 -11  384.26   18.00
   4   0  11  343.67   19.90
   4   0 -11  342.27   14.00
  -4   0 -11  353.76   17.00
   4   0  11  361.16   15.90
   4   0 -11  351.96   17.10
   4   0 -11  331.87   14.70
   4   0  11  365.46   17.90
  -4   0  11  360.86   19.40
  -5   0 -11  149.49   10.40
   5   0  11  154.88   12.80
  -5   0 -11  162.88   13.00
   5   0 -11  153.58    8.90
   5   0 -11  155.88   11.40
  -5   0  11  138.09   15.40
   5   0  11  149.39   11.00
   5   0 -11  164.38   12.70
   6   0  11  344.27   17.60
   6   0 -11  368.36   17.50
  -6   0 -11  309.57   17.20
   6   0  11  335.37   19.90
  -6   0 -11  345.17   20.60
   6   0 -11  350.66   18.70
  -6   0  11  341.87   23.60
   6   0 -11  316.77   20.10
   7   0  11   -3.00    8.90
  -7   0  11    3.40   12.90
  -7   0 -11   -9.60    8.90
   7   0 -11    2.70    9.10
   7   0  11    0.00    7.40
   7   0 -11    2.30    7.70
  -7   0 -11   -1.20    9.60
   8   0  11   99.79   15.90
   8   0 -11   95.09   15.30
  -8   0 -11  136.69   22.20
   8   0  11  126.79   20.90
  -8   0  11  110.59   19.70
   8   0  11  122.19   15.90
  -8   0 -11  113.69   14.50
   9   0  11  212.78   23.40
   9   0 -11  244.18   28.60
  -9   0 -11  266.37   31.10
   9   0  11  266.27   30.80
  -9   0  11  242.18   43.30
   9   0  11  235.48   23.10
   0  -1 -11  350.56   14.70
   0   1 -11  358.16   15.00
   0  -1  11  383.66   16.00
   0  -1 -11  366.86   14.60
   0  -1 -11  371.06   15.30
   0  -1 -11  379.06   15.10
   0   1  11  365.56   15.00
   0   1 -11  362.06   14.50
   0  -1  11  370.86   14.50
   0   1 -11  366.66   15.70
   0   1  11  373.96   14.70
   0   1  11  362.66   15.20
   0  -1  11  380.96   14.20
  -1   1  11 1363.76   43.00
  -1  -1 -11 1357.46   41.80
   1  -1  11 1248.58   42.80
   1   1 -11 1323.17   41.20
   1  -1  11 1314.17   40.40
   1  -1  11 1264.17   41.70
  -1  -1 -11 1353.16   42.50
   1  -1  11 1231.88   42.10
  -1   1  11 1315.47   41.70
   1   1 -11 1303.97   42.30
  -1  -1 -11 1303.37   41.90
  -1   1  11 1282.87   42.10
  -1  -1 -11 1374.56   42.50
   1   1 -11 1265.07   42.60
   1  -1  11 1242.88   41.60
  -1  -1  11 1264.97   43.20
  -1   1 -11 1276.97   42.40
   1   1  11 1293.87   42.30
   1   1  11 1364.16   42.00
   1   1  11 1360.36   42.40
  -1  -1  11 1185.68   41.80
  -1   1 -11 1227.88   42.70
   1  -1 -11 1276.17   41.60
   1  -1 -11 1310.27   42.00
  -1   1 -11 1209.98   41.60
  -1  -1  11 1237.38   40.60
   1  -1 -11 1275.87   42.60
   2   1 -11 1434.46   47.30
  -2   1  11 1459.35   46.80
   2  -1  11 1493.45   47.10
  -2  -1 -11 1425.16   46.50
   2  -1  11 1467.75   48.30
   2   1 -11 1382.66   47.70
  -2  -1 -11 1441.06   47.70
   2   1 -11 1483.65   45.10
   2  -1  11 1477.15   48.10
  -2  -1 -11 1493.95   47.50
   2  -1  11 1466.55   45.10
   2   1 -11 1480.55   45.70
  -2   1  11 1487.15   48.60
  -2   1  11 1434.86   46.90
   2   1 -11 1454.05   46.50
   2   1  11 1443.16   47.20
  -2   1 -11 1460.35   48.30
  -2  -1  11 1386.06   45.20
   2  -1 -11 1450.45   46.50
   2  -1 -11 1457.65   47.30
  -2  -1  11 1406.06   46.90
   2   1  11 1403.26   47.30
   2  -1 -11 1483.05   48.30
  -2   1 -11 1505.15   47.50
  -2  -1  11 1432.96   48.60
   2   1  11 1455.25   47.30
  -3  -1 -11  302.87   15.70
   3   1 -11  322.67   15.00
   3   1 -11  309.87   13.00
  -3   1  11  326.67   16.70
  -3   1  11  312.37   14.80
  -3  -1 -11  310.77   15.10
   3   1 -11  314.57   13.40
   3  -1  11  323.47   15.80
   3   1 -11  303.27   16.20
  -3  -1 -11  306.97   14.10
  -3   1  11  317.87   14.10
   3  -1  11  305.97   16.60
   3  -1  11  310.27   14.30
  -3   1 -11  318.47   15.10
   3  -1 -11  323.77   14.80
   3   1  11  318.57   14.70
  -3   1 -11  300.37   14.90
   3   1  11  308.77   14.60
  -3   1 -11  303.77   16.40
   3  -1 -11  319.07   14.30
   3   1  11  323.17   13.90
   3   1  11  314.47   15.90
   3  -1 -11  309.67   16.40
  -3  -1  11  320.87   16.30
  -3  -1  11  296.67   14.50
   3  -1 -11  304.87   12.20
  -3   1 -11  311.27   13.10
   4   1 -11  271.07   12.60
  -4  -1 -11  276.67   14.80
  -4  -1 -11  257.97   14.90
  -4   1  11  268.37   17.20
   4  -1  11  255.17   15.20
  -4   1  11  255.17   14.60
   4  -1  11  262.97   13.80
   4   1 -11  287.47   14.80
  -4  -1  11  300.97   17.40
   4   1  11  295.77   13.40
  -4   1 -11  285.47   12.90
   4  -1 -11  274.17   14.60
   4   1  11  277.87   14.10
  -4   1 -11  259.97   15.00
   4   1  11  288.87   14.60
   4   1  11  253.47   17.40
   4  -1 -11  249.58   13.90
   5  -1  11  377.06   20.10
   5   1 -11  405.66   16.90
  -5   1  11  376.06   22.60
  -5  -1 -11  392.06   20.40
  -5  -1 -11  398.26   16.30
   5   1 -11  385.46   20.10
   5  -1  11  395.16   18.40
   5  -1 -11  386.26   20.00
   5   1  11  404.46   18.70
   5   1  11  434.76   20.00
  -5   1 -11  376.66   20.20
  -5   1 -11  404.36   18.00
   5  -1 -11  386.46   18.40
   5   1  11  413.26   17.60
  -5  -1  11  379.86   22.50
   6   1 -11   19.20    5.30
  -6  -1 -11   15.90    6.60
   6   1 -11   16.60    7.60
   6  -1  11   17.80    6.60
  -6   1  11   31.00   10.90
   6  -1  11   15.70    7.70
  -6  -1 -11   22.00    8.00
   6   1  11   16.90    6.00
  -6  -1  11   -3.90   10.60
   6   1  11   15.00    5.80
  -6   1 -11   13.60    7.40
   6  -1 -11   17.70    6.50
  -6   1 -11   10.30    7.50
   6  -1 -11   27.50    8.10
   6   1  11    3.90    7.10
   7   1 -11   51.79   10.30
   7  -1  11   49.99    8.80
  -7  -1 -11   57.09   11.50
  -7   1  11   46.90   13.70
   7  -1  11   61.79   11.10
  -7  -1 -11   61.89    9.90
   7   1 -11   42.80    7.10
   7  -1 -11   45.00   10.20
  -7   1 -11   39.80   10.30
   7   1  11   61.29   10.40
   7   1  11   53.29    8.90
   7   1  11   78.59   11.70
  -7   1 -11   60.79   11.20
   7  -1 -11   53.69    9.00
  -7  -1  11   26.10   13.50
  -8  -1 -11   43.50   12.80
  -8   1  11   56.29   17.30
   8   1 -11   42.30   13.10
   8  -1  11   60.59   14.00
   8  -1  11   54.99   10.50
  -8  -1 -11   50.69   13.90
  -8   1 -11   49.80   14.20
   8   1  11   65.39   10.10
   8  -1 -11   41.90   11.90
  -8   1 -11   52.39   13.90
  -8  -1  11   53.89   17.80
   8  -1 -11   47.60   13.60
   9  -1  11   78.09   14.30
  -9  -1 -11   61.69   18.30
   9   1 -11   72.79   17.00
  -9   1  11   57.29   23.70
   9  -1  11   66.89   17.70
  -9  -1 -11   75.09   18.90
   9  -1 -11   87.69   18.30
   9   1  11   67.09   13.20
  -9   1 -11   76.89   18.00
   9  -1 -11   43.00   15.40
  -9  -1  11   72.79   22.90
  -9   1 -11   88.49   20.30
   9   1  11   49.80   16.80
   9   1  11   62.89   12.50
   0   2  11  602.74   22.90
   0  -2 -11  635.04   22.70
   0  -2  11  600.44   23.30
   0   2  11  610.94   21.40
   0   2 -11  617.74   23.20
   0   2 -11  634.24   22.60
   0  -2 -11  623.14   22.40
   0  -2  11  630.34   21.90
   0  -2  11  573.14   21.40
   0  -2 -11  613.04   22.60
   0  -2  11  624.64   22.40
   0   2 -11  607.74   22.10
  -1  -2 -11  784.92   27.90
   1   2 -11  825.42   28.30
   1   2 -11  796.92   28.70
   1  -2  11  811.82   28.00
  -1  -2 -11  791.12   28.20
   1   2 -11  828.42   27.30
  -1   2  11  808.42   28.70
   1   2 -11  799.82   28.10
   1  -2  11  809.52   28.60
  -1  -2 -11  798.92   27.60
  -1   2  11  859.61   28.60
   1  -2  11  814.42   29.30
   1  -2  11  825.32   27.80
  -1  -2  11  850.71   28.50
  -1   2 -11  832.82   28.60
   1  -2 -11  794.22   28.30
   1  -2 -11  821.32   27.90
  -1   2 -11  810.12   28.40
   1   2  11  787.62   28.70
   1  -2 -11  807.62   28.60
  -1   2 -11  788.42   27.50
  -1   2 -11  790.12   29.00
  -1  -2  11  788.82   29.30
  -1  -2  11  788.92   26.40
   1   2  11  808.42   27.40
  -1  -2  11  790.32   28.30
   2   2 -11  135.49    7.40
  -2  -2 -11  123.99    8.10
  -2   2  11  102.59    7.70
   2   2 -11  125.59    9.60
   2  -2  11  118.49    8.10
   2   2 -11  124.79    8.30
   2  -2  11  121.49   10.10
  -2   2  11  101.09    9.20
   2   2 -11  128.19    7.90
   2  -2  11  123.39    9.10
  -2  -2 -11  114.99    7.70
  -2  -2 -11   95.49    8.60
  -2   2  11  110.29    8.00
   2  -2  11  125.59    8.20
  -2   2 -11   97.49    8.90
   2   2  11  105.79    7.20
   2  -2 -11   93.19    9.80
   2   2  11  100.49    8.00
  -2   2 -11  120.69    8.70
   2   2  11   98.29    8.80
  -2  -2  11  116.59    8.80
   2  -2 -11  102.59    7.40
  -2   2 -11   85.49    9.70
   2  -2 -11   99.09    8.80
  -2  -2  11  113.29    9.30
   3   2 -11  160.58    9.60
   3   2 -11  151.98   11.90
  -3  -2 -11  185.98   10.40
  -3   2  11  166.08   10.30
  -3   2  11  168.98   10.50
   3  -2  11  166.28   10.40
   3  -2  11  133.79   13.40
  -3   2  11  194.88   12.70
   3   2 -11  168.78    8.90
  -3  -2 -11  176.78   11.00
   3   2 -11  159.88   10.40
   3  -2  11  162.08   11.50
   3  -2  11  163.08   10.20
  -3  -2 -11  187.68   12.10
   3  -2 -11  184.28   11.70
   3  -2 -11  163.48   12.60
  -3   2 -11  165.38   10.80
  -3   2 -11  151.28    9.50
   3  -2 -11  172.08   10.50
  -3   2 -11  162.78   11.50
  -3  -2  11  164.08   12.00
   3   2  11  177.58    9.90
   3   2  11  179.28   12.40
  -3  -2  11  155.48   11.10
  -3   2 -11  145.59   13.10
   3   2  11  174.48   10.60
   4  -2  11  553.34   24.20
  -4  -2 -11  538.85   23.00
   4   2 -11  547.35   22.90
  -4   2  11  512.65   24.50
   4   2 -11  503.45   23.40
  -4   2  11  506.15   22.10
   4   2 -11  550.14   21.40
  -4  -2 -11  562.54   22.10
   4  -2  11  544.95   22.50
   4   2  11  565.94   22.60
   4   2  11  562.44   21.80
  -4   2 -11  562.64   22.10
  -4   2 -11  544.35   23.30
  -4  -2  11  570.34   25.10
   4  -2 -11  507.75   22.40
   4  -2 -11  527.05   22.80
   4   2  11  536.25   23.70
   5  -2  11   43.40    7.70
   5   2 -11   55.39   10.20
  -5  -2 -11   46.20    7.80
   5  -2  11   41.50    6.70
  -5   2  11   46.90    9.40
   5   2 -11   56.99    8.30
  -5   2 -11   56.59   10.00
   5   2  11   42.40   11.00
  -5  -2  11   80.99   13.70
   5   2  11   55.69    9.80
  -5   2 -11   64.79   10.70
   5   2  11   59.79    8.90
   5   2  11   58.19    8.00
  -6  -2 -11  764.32   28.10
   6  -2  11  668.13   32.50
   6  -2  11  746.93   30.80
   6   2 -11  793.42   28.80
   6   2 -11  781.62   32.20
  -6  -2 -11  713.63   31.90
  -6   2  11  692.53   34.70
   6  -2 -11  734.13   32.90
   6   2  11  753.92   30.20
  -6   2 -11  728.33   31.20
   6   2  11  737.23   27.90
   6   2  11  771.22   30.50
   6  -2 -11  751.52   31.00
  -6   2 -11  711.53   32.00
  -6  -2  11  729.73   35.80
  -7  -2 -11  229.48   17.20
  -7  -2 -11  224.18   22.60
   7   2 -11  219.38   20.00
   7   2 -11  242.08   15.40
  -7   2  11  233.68   24.80
   7  -2  11  228.48   21.90
   7  -2  11  242.18   18.10
   7  -2 -11  276.77   18.80
   7   2  11  211.08   15.10
  -7   2 -11  232.68   20.20
  -7  -2  11  241.28   24.50
   7   2  11  229.68   17.20
  -7   2 -11  277.47   21.20
   7  -2 -11  252.37   20.70
   7   2  11  247.08   19.60
   8  -2  11   56.39   11.10
  -8  -2 -11   28.40   14.50
  -8  -2 -11   71.09   14.10
  -8   2  11   42.50   17.20
   8  -2  11   48.90   14.80
   8   2 -11   44.00   13.50
   8   2  11   24.40   12.30
   8   2  11   43.80    9.60
   8  -2 -11   62.79   12.80
   8  -2 -11   23.80   13.90
  -8   2 -11   54.59   14.90
  -8   2 -11   42.60   14.10
  -8  -2  11   73.89   18.10
   9  -2  11   59.59   14.70
  -9   2  11   46.20   22.60
  -9  -2 -11   44.50   19.80
   9  -2  11   91.89   19.60
  -9  -2 -11   81.99   18.30
   9   2 -11   60.09   17.80
  -9   2  11   85.99   18.60
  -9  -2  11   14.90   24.10
  -9   2 -11   35.70   17.60
   9  -2 -11   49.10   18.20
   9   2  11   66.69   13.40
  -9   2 -11   49.30   21.60
   9  -2 -11   52.39   17.20
   9   2  11   58.49   17.00
   0  -3  11  325.07   15.00
   0  -3  11  321.37   15.10
   0   3 -11  331.07   14.40
   0   3 -11  337.67   14.70
   0  -3  11  349.27   13.90
   0  -3  11  321.37   14.70
   0   3 -11  335.97   13.90
   0  -3 -11  299.97   14.50
   0   3  11  302.97   14.70
   0   3 -11  344.07   15.10
   0  -3 -11  310.47   14.00
   1   3 -11   81.09    7.00
  -1  -3 -11   80.89    6.90
   1  -3  11   64.89    6.50
   1  -3  11   58.49    8.70
  -1   3  11   76.39    7.50
   1   3 -11   87.59    6.60
  -1   3  11   72.99    6.00
  -1  -3 -11   79.19    7.60
   1   3 -11   84.99    8.30
   1   3 -11   80.49    6.80
   1  -3  11   72.89    7.70
  -1  -3 -11   70.99    7.60
   1  -3  11   73.69    8.40
  -1  -3  11   85.59    9.10
  -1  -3  11   74.49    7.70
  -1   3 -11   68.39    8.40
  -1   3 -11   84.39    8.70
   1  -3 -11   82.79    8.00
  -1   3 -11   78.79    6.80
   1  -3 -11   76.19    8.50
  -1  -3  11   82.99    6.00
   1   3  11   71.49    7.40
  -1  -3  11   70.79    8.10
  -1   3 -11   74.79    6.80
   1  -3 -11   88.59    6.30
   2  -3  11 1290.07   42.60
  -2  -3 -11 1273.07   41.30
  -2  -3 -11 1295.37   42.10
   2   3 -11 1266.27   42.60
   2  -3  11 1155.78   42.60
   2  -3  11 1273.47   42.30
  -2  -3 -11 1362.76   41.80
  -2   3  11 1283.87   43.40
  -2  -3 -11 1245.38   42.20
   2   3 -11 1215.28   42.10
   2   3 -11 1298.37   42.00
   2  -3  11 1302.37   43.90
  -2   3  11 1370.36   41.80
  -2  -3  11 1263.17   43.90
  -2  -3  11 1240.88   43.20
  -2  -3  11 1223.28   42.10
  -2   3 -11 1262.37   43.30
   2  -3 -11 1261.87   41.90
  -2   3 -11 1285.67   42.60
   2  -3 -11 1253.47   42.90
  -2   3 -11 1236.28   42.80
  -2   3 -11 1212.48   42.30
   2  -3 -11 1260.87   42.90
   2   3  11 1252.77   42.90
  -3  -3 -11  150.58   10.70
  -3   3  11  185.58   11.60
  -3   3  11  186.18   11.20
   3   3 -11  170.08   12.50
   3   3 -11  172.38   10.70
   3  -3  11  151.88   11.80
  -3   3  11  175.38   12.30
   3   3 -11  165.38   10.50
   3  -3  11  168.28   10.80
  -3   3  11  168.68   10.20
   3  -3  11  145.99   11.30
  -3  -3 -11  164.68   10.40
  -3  -3 -11  150.28   12.00
  -3  -3  11  162.48   12.40
   3  -3 -11  178.28   10.70
  -3   3 -11  154.08   13.30
   3  -3 -11  191.88   16.90
   3   3  11  158.18   10.70
   4  -3  11   58.49    8.60
   4   3 -11   57.09    8.90
  -4   3  11   45.10    6.00
  -4   3  11   42.40    7.10
   4   3 -11   71.59   12.30
  -4   3  11   31.70    8.10
  -4  -3 -11   44.60    6.90
   4  -3  11   48.20    7.50
  -4  -3 -11   51.79    6.40
   4   3 -11   61.19    8.00
  -4  -3  11   51.69    8.40
  -4   3 -11   42.40    6.80
   4  -3 -11   35.60    6.00
  -4   3 -11   36.40    6.60
   4   3  11   43.50    6.30
  -5   3  11  163.38   14.00
   5   3 -11  171.28   13.20
   5   3 -11  129.59   11.10
   5  -3  11  143.09   12.40
   5  -3  11  149.88   14.30
  -5   3  11  131.39   15.90
  -5  -3 -11  161.78   14.20
  -5  -3 -11  139.99   14.60
  -5  -3  11  145.89   16.10
   5  -3 -11  141.09   13.00
  -5   3 -11  153.48   13.50
   5   3  11  151.78   11.70
  -5   3 -11  162.78   13.70
   6   3 -11  300.87   19.40
   6  -3  11  334.67   21.70
  -6   3  11  257.47   19.50
   6   3 -11  310.47   17.00
  -6  -3 -11  311.37   20.50
   6  -3  11  296.87   18.50
  -6   3  11  278.87   22.70
   6  -3 -11  309.77   20.30
  -6   3 -11  303.97   19.70
  -6  -3  11  291.17   23.60
   6   3  11  297.87   17.30
   6  -3 -11  301.47   18.80
  -6   3 -11  328.47   20.00
   7  -3  11    5.80    9.20
   7   3 -11   10.60    8.00
   7   3 -11    5.20   10.40
  -7   3  11    6.80   13.50
  -7  -3 -11   18.40   11.90
  -7   3  11   30.70   14.30
  -7  -3 -11    5.00    9.30
   7  -3  11    3.00   11.60
   7  -3 -11   15.50   10.50
   7   3  11    4.40    8.10
  -7   3 -11   -4.90   11.20
  -8   3  11   96.09   18.30
  -8   3  11   73.29   15.90
   8   3 -11  103.29   16.70
   8   3 -11   96.89   14.80
  -8  -3 -11   87.19   13.60
   8  -3  11   80.99   13.20
   8  -3  11  109.99   18.20
  -8  -3 -11   93.49   16.20
   8  -3 -11   74.49   16.00
  -8  -3  11   89.69   20.10
   8  -3 -11   87.59   14.60
[truncated: 333,164 more chars]
