# Supplementary material for: (R)-Baclofen [(R)-4-amino-3-(4-chloro­phen­yl)butanoic acid]
Source: Acta Crystallogr E Crystallogr Commun. 2022 Jan 1;78(Pt 1):33–5. doi: 10.1107/S2056989021012809 (PMC8739196; doi:10.1107/S2056989021012809)
Supplement: Supplementary file 2 [file e-78-00033-Isup2.hkl]

data_I                                                                          
_shelx_title ' is_rbaclofenkrsitall in P2(1)2(1)2(1)'                           
_shelx_refln_list_code          4                                               
_shelx_F_calc_maximum       88.90                                               
_exptl_crystal_F_000       448.00                                               
_reflns_d_resolution_high  0.6615                                               
                                                                                
loop_                                                                           
 _space_group_symop_operation_xyz                                               
 'x, y, z'                                                                      
 '-x+1/2, -y, z+1/2'                                                            
 '-x, y+1/2, -z+1/2'                                                            
 'x+1/2, -y+1/2, -z'                                                            
                                                                                
_cell_length_a     6.8913                                                       
_cell_length_b     7.6898                                                       
_cell_length_c    19.7527                                                       
_cell_angle_alpha  90.000                                                       
_cell_angle_beta   90.000                                                       
_cell_angle_gamma  90.000                                                       
                                                                                
_shelx_F_squared_multiplier     1.000                                           
                                                                                
loop_                                                                           
 _refln_index_h                                                                 
 _refln_index_k                                                                 
 _refln_index_l                                                                 
 _refln_F_squared_calc                                                          
 _refln_F_squared_meas                                                          
 _refln_F_squared_sigma                                                         
 _refln_observed_status                                                         
   2   0   0       2392.94       2264.97        25.41 o                         
   4   0   0        858.68        930.18        11.62 o                         
   6   0   0       1430.38       1346.05        22.31 o                         
   8   0   0          5.93         27.22         8.70 o                         
  10   0   0         71.25         89.05        13.16 o                         
   1   1   0          7.02          3.61         0.39 o                         
   2   1   0       2065.83       1963.74        17.71 o                         
   3   1   0        244.79        311.33         3.72 o                         
   4   1   0       1524.69       1554.53        14.85 o                         
   5   1   0        137.77        157.45         3.13 o                         
   6   1   0        146.64        160.67         4.41 o                         
   7   1   0        190.50        190.38         6.22 o                         
   8   1   0        274.68        282.06         7.69 o                         
   9   1   0          1.25          3.88         4.40 o                         
  10   1   0         62.64         55.67         7.39 o                         
   0   2   0       1367.06       1451.04        17.71 o                         
   1   2   0       5729.52       5436.47       112.61 o                         
   2   2   0          2.00         10.50         0.65 o                         
   3   2   0        683.69        804.89         7.72 o                         
   4   2   0        317.50        338.09         4.47 o                         
   5   2   0        117.12        120.04         2.84 o                         
   6   2   0        325.83        317.66         6.15 o                         
   7   2   0         21.81         21.14         2.70 o                         
   8   2   0          1.48          3.70         3.38 o                         
   9   2   0          1.90          2.99         3.80 o                         
  10   2   0         26.68         35.69         6.63 o                         
   1   3   0        576.16        682.02         6.97 o                         
   2   3   0        135.28        182.98         3.54 o                         
   3   3   0       3647.14       3844.72        38.27 o                         
   4   3   0         49.85         49.80         1.87 o                         
   5   3   0         62.08         75.33         2.71 o                         
   6   3   0          0.00          1.93         1.92 o                         
   7   3   0         39.24         52.93         3.49 o                         
   8   3   0        132.84        134.58         7.13 o                         
   9   3   0         80.24         87.25         5.61 o                         
  10   3   0          1.65          2.09         6.81 o                         
   0   4   0        288.57        269.56         4.42 o                         
   1   4   0       2752.49       2912.93        27.65 o                         
   2   4   0        296.85        292.67         4.22 o                         
   3   4   0       1512.47       1625.86        19.64 o                         
   4   4   0        871.14        893.66        11.55 o                         
   5   4   0        860.92        872.49        15.37 o                         
   6   4   0         83.06         73.54         4.62 o                         
   7   4   0        180.44        192.48         7.12 o                         
   8   4   0         65.62         67.80         6.34 o                         
   9   4   0         12.61         26.70         5.97 o                         
   1   5   0        402.30        388.93         5.03 o                         
   2   5   0        127.76        117.22         2.40 o                         
   3   5   0        665.52        670.12        10.06 o                         
   4   5   0       1519.86       1591.39        24.56 o                         
   5   5   0        116.62        113.76         5.32 o                         
   6   5   0         97.46         99.38         5.27 o                         
   7   5   0         34.24         34.20         4.38 o                         
   8   5   0         48.98         61.07         5.97 o                         
   9   5   0          0.18         16.23         6.69 o                         
   0   6   0        898.13        939.72        13.00 o                         
   1   6   0         63.57         53.24         1.93 o                         
   2   6   0        239.20        254.53         5.20 o                         
   3   6   0         61.40         67.40         3.91 o                         
   4   6   0        191.89        206.97         6.36 o                         
   5   6   0        183.72        188.25         6.81 o                         
   6   6   0        130.08        120.25         7.11 o                         
   7   6   0         19.37         10.01         6.01 o                         
   8   6   0          1.47         -5.61         6.62 o                         
   1   7   0         20.47         24.61         2.02 o                         
   2   7   0          3.47          3.42         1.50 o                         
   3   7   0          8.27         18.13         2.82 o                         
   4   7   0        107.29        112.63         5.33 o                         
   5   7   0        497.15        494.61        13.90 o                         
   6   7   0         24.01         25.95         4.68 o                         
   7   7   0         18.84         24.84         6.16 o                         
   8   7   0         12.46          2.09         7.75 o                         
   0   8   0        296.08        318.91         8.67 o                         
   1   8   0        301.07        307.28         7.69 o                         
   2   8   0         23.31         22.90         2.11 o                         
   3   8   0          2.52          2.68         2.96 o                         
   4   8   0          0.20          2.92         2.97 o                         
   5   8   0         14.47         10.18         4.65 o                         
   6   8   0          9.74         27.92         5.81 o                         
   7   8   0          1.20          4.43         7.15 o                         
   1   9   0          6.47          9.32         2.52 o                         
   2   9   0          0.50         -3.25         2.42 o                         
   3   9   0        141.16        134.84         7.39 o                         
   4   9   0          0.07         -3.65         4.56 o                         
   5   9   0         61.18         59.84         6.59 o                         
   6   9   0         80.69         70.63         7.99 o                         
   0  10   0        117.58        140.48         8.16 o                         
   1  10   0        257.70        231.13         8.60 o                         
   2  10   0        129.57        119.30         7.13 o                         
   3  10   0         67.39         50.32         7.05 o                         
   4  10   0         92.49         76.77         8.82 o                         
   5  10   0          0.29         -2.35         8.58 o                         
   1  11   0          9.61         23.66         8.54 o                         
   2  11   0         45.11         29.03         6.77 o                         
   3  11   0          0.33         -3.42         7.51 o                         
   1   0   1         36.72         36.13         0.83 o                         
   2   0   1       5562.83       5149.61        41.68 o                         
   3   0   1         74.13         90.30         3.30 o                         
   4   0   1        386.62        376.51         4.07 o                         
   5   0   1        479.67        490.43         5.27 o                         
   6   0   1        234.17        239.63         4.32 o                         
   7   0   1         55.19         55.98         2.95 o                         
   8   0   1        374.43        335.76         7.88 o                         
   9   0   1          5.48          4.46         4.06 o                         
  10   0   1        136.98        150.39         8.21 o                         
 -10   1   1          7.78         17.42         6.49 o                         
  -9   1   1         34.38         23.91         4.58 o                         
  -8   1   1        123.61        119.81         7.85 o                         
  -7   1   1         22.29         25.19         2.86 o                         
  -6   1   1        380.07        369.82         6.98 o                         
  -5   1   1         68.16         59.81         2.30 o                         
  -4   1   1        624.16        630.22         7.86 o                         
  -3   1   1       1864.35       1970.96        18.36 o                         
  -2   1   1       4136.90       4230.82        37.18 o                         
   0   1   1        312.58        276.65         2.69 o                         
   2   1   1       4157.95       4174.12        40.32 o                         
   3   1   1       1890.82       2023.40        18.39 o                         
   4   1   1        628.67        623.59         6.81 o                         
   5   1   1         64.67         56.42         2.03 o                         
   6   1   1        379.38        373.77         6.24 o                         
   7   1   1         22.73         22.07         2.43 o                         
   8   1   1        120.42        129.69         5.98 o                         
   9   1   1         37.52         39.31         4.60 o                         
  10   1   1          7.89         10.51         7.18 o                         
 -10   2   1         44.42         43.31         6.60 o                         
  -9   2   1          9.43          9.52         3.89 o                         
  -8   2   1         32.80         31.67         3.65 o                         
  -7   2   1         36.62         41.01         3.18 o                         
  -6   2   1        541.14        556.35         9.85 o                         
  -5   2   1        716.84        723.94         8.41 o                         
  -4   2   1        104.55        104.11         2.07 o                         
  -3   2   1         67.14         89.10         2.64 o                         
  -2   2   1       1277.77       1344.68        12.91 o                         
  -1   2   1       1105.30       1154.14        13.48 o                         
   0   2   1        800.78        761.90         6.81 o                         
   1   2   1       1129.99       1190.56        16.68 o                         
   2   2   1       1256.56       1312.29        11.77 o                         
   3   2   1         67.17         90.45         1.90 o                         
   4   2   1        111.46        110.39         2.14 o                         
   5   2   1        704.84        720.95         8.38 o                         
   6   2   1        528.80        545.54         8.10 o                         
   7   2   1         38.01         43.37         3.55 o                         
   8   2   1         31.32         28.47         3.62 o                         
   9   2   1         11.03         10.34         4.07 o                         
  10   2   1         47.45         57.59         6.72 o                         
 -10   3   1         34.65         43.00         6.87 o                         
  -9   3   1         69.53         70.35         5.57 o                         
  -8   3   1         41.40         41.80         3.99 o                         
  -7   3   1         26.40         22.86         2.90 o                         
  -6   3   1         37.70         36.70         2.40 o                         
  -5   3   1        134.99        133.45         3.48 o                         
  -4   3   1         64.32         57.16         1.93 o                         
  -3   3   1         21.77         21.74         1.62 o                         
  -2   3   1       6061.69       6206.45       100.54 o                         
  -1   3   1        368.82        397.09         4.57 o                         
   0   3   1       2235.78       2346.94        20.22 o                         
   1   3   1        351.02        387.59         5.98 o                         
   2   3   1       6098.29       6187.91        72.96 o                         
   3   3   1         20.74         17.01         1.79 o                         
   4   3   1         67.15         55.73         1.82 o                         
   5   3   1        129.32        127.81         3.35 o                         
   6   3   1         38.69         43.06         2.58 o                         
   7   3   1         27.07         26.81         2.47 o                         
   8   3   1         41.13         43.32         3.61 o                         
   9   3   1         69.90         71.04         5.21 o                         
  10   3   1         33.57         38.06         6.88 o                         
  -9   4   1         81.14         77.69         6.57 o                         
  -8   4   1         66.92         78.74         6.04 o                         
  -7   4   1        170.27        188.00         6.99 o                         
  -6   4   1         47.83         44.76         3.32 o                         
  -5   4   1        379.06        390.50         7.27 o                         
  -4   4   1         68.99         78.53         2.55 o                         
  -3   4   1       1176.43       1177.27        14.60 o                         
  -2   4   1       1270.60       1349.86        14.17 o                         
  -1   4   1       1936.87       2120.00        21.44 o                         
   0   4   1         81.78         70.59         1.44 o                         
   1   4   1       1959.36       2115.96        20.37 o                         
   2   4   1       1283.84       1343.02        14.19 o                         
   3   4   1       1155.20       1174.21        15.80 o                         
   4   4   1         67.31         75.51         2.58 o                         
   5   4   1        369.62        369.20        10.70 o                         
   6   4   1         46.38         47.97         3.35 o                         
   7   4   1        168.26        168.30         6.89 o                         
   8   4   1         66.30         81.32        12.84 o                         
   9   4   1         80.26         78.04         6.69 o                         
  -9   5   1         33.16         39.95         6.81 o                         
  -8   5   1         28.58         35.68         5.32 o                         
  -7   5   1         58.83         64.76         5.61 o                         
  -6   5   1        241.70        240.48         7.38 o                         
  -5   5   1         36.82         36.89         3.87 o                         
  -4   5   1         39.62         50.60         5.35 o                         
  -3   5   1        610.92        608.70         9.36 o                         
  -2   5   1        492.58        535.06         6.53 o                         
  -1   5   1        542.04        571.87         6.19 o                         
   0   5   1        157.85        143.50         2.32 o                         
   1   5   1        542.95        581.63         6.51 o                         
   2   5   1        484.37        528.98         6.57 o                         
   3   5   1        609.75        617.22        10.87 o                         
   4   5   1         35.15         44.80         3.27 o                         
   5   5   1         38.29         39.51         3.44 o                         
   6   5   1        243.49        246.01         7.12 o                         
   7   5   1         61.04         67.22         7.30 o                         
   8   5   1         27.68         36.69         6.41 o                         
   9   5   1         32.14         18.88         6.75 o                         
  -8   6   1         34.63         40.39         6.66 o                         
  -7   6   1         72.72         97.70         8.84 o                         
  -6   6   1          5.77          5.60         3.79 o                         
  -5   6   1        152.22        182.62         5.73 o                         
  -4   6   1        205.69        203.11         7.04 o                         
  -3   6   1        358.63        371.44         7.43 o                         
  -2   6   1        199.14        200.77         4.21 o                         
  -1   6   1        453.49        451.15         5.48 o                         
   0   6   1        165.21        172.08         2.70 o                         
   1   6   1        443.65        442.53         5.59 o                         
   2   6   1        204.66        210.19         5.32 o                         
   3   6   1        362.98        359.44         7.32 o                         
   4   6   1        196.23        182.14         5.97 o                         
   5   6   1        156.40        168.04         7.86 o                         
   6   6   1          5.37          7.88         3.78 o                         
   7   6   1         72.43         78.61        11.85 o                         
   8   6   1         31.39         21.64         5.89 o                         
  -8   7   1          7.84         11.62         9.33 o                         
  -7   7   1         30.51         35.96         6.11 o                         
  -6   7   1         32.30         31.20         4.77 o                         
  -5   7   1        182.36        201.93         7.22 o                         
  -4   7   1        131.53        130.31         5.58 o                         
  -3   7   1         61.41         61.20         5.27 o                         
  -2   7   1        204.46        220.68         5.05 o                         
  -1   7   1        328.69        341.57         5.49 o                         
   0   7   1          9.09          9.42         1.27 o                         
   1   7   1        318.05        319.87         5.91 o                         
   2   7   1        200.52        214.62         6.56 o                         
   3   7   1         59.45         58.38         3.67 o                         
   4   7   1        129.28        116.09         6.48 o                         
   5   7   1        182.40        206.98        12.93 o                         
   6   7   1         34.88         39.01         6.09 o                         
   7   7   1         32.07         34.56         6.24 o                         
   8   7   1          8.12         17.48         7.84 o                         
  -7   8   1         25.65         21.54         7.07 o                         
  -6   8   1        212.86        221.27        12.84 o                         
  -5   8   1         48.78         40.37         5.77 o                         
  -4   8   1         12.73         12.62         3.12 o                         
  -3   8   1        235.65        236.89         8.37 o                         
  -2   8   1         30.78         32.49         2.50 o                         
  -1   8   1          8.71         10.93         1.88 o                         
   0   8   1         10.12         10.60         1.64 o                         
   1   8   1          9.18          9.32         1.93 o                         
   2   8   1         29.60         30.75         2.33 o                         
   3   8   1        237.20        239.50         6.77 o                         
   4   8   1         13.22         11.26         3.87 o                         
   5   8   1         47.69         39.41         5.23 o                         
   6   8   1        214.01        236.73        10.88 o                         
   7   8   1         24.08         25.96         7.43 o                         
  -6   9   1          5.52          6.88         8.35 o                         
  -5   9   1        176.59        191.44        11.24 o                         
  -4   9   1         64.39         69.59         5.69 o                         
  -3   9   1         34.70         27.84         4.02 o                         
  -2   9   1         53.52         55.62         4.11 o                         
  -1   9   1        136.83        128.94         5.21 o                         
   0   9   1         77.28         83.65         4.31 o                         
   1   9   1        134.20        122.37         5.25 o                         
   2   9   1         53.27         55.18         5.12 o                         
   3   9   1         34.31         31.08         3.80 o                         
   4   9   1         64.00         68.38        12.14 o                         
   5   9   1        176.55        183.43        11.15 o                         
   6   9   1          5.85         14.42         7.36 o                         
  -5  10   1         30.91         18.69        16.14 o                         
  -4  10   1          4.90          4.81         6.87 o                         
  -3  10   1         10.47          9.99         4.46 o                         
  -2  10   1         82.40         92.35        11.44 o                         
  -1  10   1         37.04         32.97         4.36 o                         
   0  10   1         39.67         39.77         4.94 o                         
   1  10   1         39.22         35.85         3.94 o                         
   2  10   1         82.48         84.15         6.69 o                         
   3  10   1          9.61          6.95         6.04 o                         
   4  10   1          4.51          6.24         7.10 o                         
   5  10   1         29.24         28.65         8.92 o                         
  -3  11   1        120.17        115.21        11.35 o                         
  -2  11   1          8.79          6.42         6.41 o                         
  -1  11   1         32.36         34.32         6.15 o                         
   0  11   1         48.55         52.57         4.76 o                         
   1  11   1         33.51         41.06         5.99 o                         
   2  11   1          9.27          9.76         6.70 o                         
   3  11   1        122.34        131.57        13.08 o                         
   0   0   2       1181.22       1128.76        16.57 o                         
   1   0   2        968.49        982.11         8.50 o                         
   2   0   2        877.30        881.58         9.18 o                         
   3   0   2       1334.10       1293.42        11.66 o                         
   4   0   2        560.02        631.62         6.42 o                         
   5   0   2          0.80          3.79         0.92 o                         
   6   0   2        375.10        362.11         5.28 o                         
   7   0   2          4.05         -0.58         1.93 o                         
   8   0   2          0.46          5.86         3.03 o                         
   9   0   2         73.85         75.81         4.87 o                         
  10   0   2          2.26          6.09         6.37 o                         
 -10   1   2         63.66         50.20         5.97 o                         
  -9   1   2         31.98         33.83         4.69 o                         
  -8   1   2        134.50        132.08         6.56 o                         
  -7   1   2        171.50        151.67         6.36 o                         
  -6   1   2         77.00         83.07         3.60 o                         
  -5   1   2         69.40         61.40         2.25 o                         
  -4   1   2        743.91        811.37         8.38 o                         
  -3   1   2       1149.35       1309.18        18.03 o                         
  -2   1   2         86.14         73.41         2.11 o                         
  -1   1   2       2586.64       2487.30        21.03 o                         
   0   1   2       1307.50       1144.23         9.40 o                         
   1   1   2       2566.71       2482.18        22.00 o                         
   2   1   2         87.37         75.85         1.73 o                         
   3   1   2       1140.60       1294.12        11.33 o                         
   4   1   2        751.69        814.97         8.41 o                         
   5   1   2         64.50         57.03         2.00 o                         
   6   1   2         80.25         81.34         2.83 o                         
   7   1   2        163.41        143.36         4.30 o                         
   8   1   2        134.93        128.96         6.14 o                         
   9   1   2         30.96         32.87         4.62 o                         
  10   1   2         64.14         66.04         8.60 o                         
 -10   2   2         78.59         95.05         7.91 o                         
  -9   2   2         93.65         81.90         5.38 o                         
  -8   2   2        193.78        186.13         7.06 o                         
  -7   2   2        120.79        126.73         5.24 o                         
  -6   2   2        192.66        201.36         7.55 o                         
  -5   2   2        144.35        161.58         4.70 o                         
  -4   2   2       1117.03       1162.97        10.99 o                         
  -3   2   2        496.79        544.03         6.14 o                         
  -2   2   2       1895.40       1856.05        16.05 o                         
  -1   2   2       3410.85       3350.08        36.44 o                         
   1   2   2       3379.40       3212.07        52.33 o                         
   2   2   2       1868.41       1824.52        17.59 o                         
   3   2   2        508.79        556.78         5.62 o                         
   4   2   2       1109.91       1158.77        10.52 o                         
   5   2   2        147.45        167.98         3.29 o                         
   6   2   2        198.63        207.75         5.64 o                         
   7   2   2        118.28        121.38         4.95 o                         
   8   2   2        197.26        190.82         7.31 o                         
   9   2   2         95.47         74.64         4.91 o                         
  10   2   2         79.64         96.75         6.97 o                         
 -10   3   2          2.77         10.26         6.87 o                         
  -9   3   2          3.19         -1.94         5.51 o                         
  -8   3   2         34.23         41.50         3.96 o                         
  -7   3   2          2.32          0.37         2.68 o                         
  -6   3   2        557.65        534.32        11.00 o                         
  -5   3   2        215.49        225.10         4.29 o                         
  -4   3   2        130.82        133.57         3.10 o                         
  -3   3   2         91.93         91.16         1.86 o                         
  -2   3   2        264.78        315.61         4.56 o                         
  -1   3   2        453.78        506.41         6.54 o                         
   0   3   2       3875.27       3854.89        32.76 o                         
   1   3   2        453.41        512.70         5.47 o                         
   2   3   2        256.05        305.10         3.27 o                         
   3   3   2         93.53         92.63         2.60 o                         
   4   3   2        124.80        122.85         2.53 o                         
   5   3   2        217.60        224.83         4.27 o                         
   6   3   2        542.66        530.70         8.41 o                         
   7   3   2          2.40          0.45         2.23 o                         
   8   3   2         33.87         35.18         3.54 o                         
   9   3   2          2.92         14.27         4.17 o                         
  10   3   2          2.04         13.68         7.10 o                         
  -9   4   2         27.47         40.12         6.35 o                         
  -8   4   2         42.06         43.24         4.89 o                         
  -7   4   2        243.89        235.17         7.86 o                         
  -6   4   2         29.63         27.00         2.90 o                         
  -5   4   2        420.03        410.17         6.81 o                         
  -4   4   2        129.52        114.26         2.88 o                         
  -3   4   2        225.02        215.63         5.20 o                         
  -2   4   2          4.42          8.30         1.04 o                         
  -1   4   2        505.01        542.39         6.41 o                         
   0   4   2        249.85        267.42         4.60 o                         
   1   4   2        518.49        566.85         5.58 o                         
   2   4   2          2.23          7.48         0.82 o                         
   3   4   2        220.60        215.81         3.84 o                         
   4   4   2        119.60        103.59         2.93 o                         
   5   4   2        420.84        405.30         6.72 o                         
   6   4   2         28.18         24.56         2.84 o                         
   7   4   2        242.45        241.61         7.82 o                         
   8   4   2         47.43         43.70         7.57 o                         
   9   4   2         28.23         51.62         6.35 o                         
  -9   5   2         19.02         32.41         7.51 o                         
  -8   5   2         31.79         41.70         5.53 o                         
  -7   5   2         89.81        100.62         6.88 o                         
  -6   5   2         36.84         42.66         3.22 o                         
  -5   5   2        642.37        605.93        11.08 o                         
  -4   5   2         56.10         46.85         3.08 o                         
  -3   5   2        138.75        142.40         3.25 o                         
  -2   5   2        269.45        292.91         5.55 o                         
  -1   5   2        928.20        941.09         9.46 o                         
   0   5   2          0.74          3.66         0.67 o                         
   1   5   2        946.82        966.96         9.52 o                         
   2   5   2        264.76        283.51         4.95 o                         
   3   5   2        140.45        138.58         3.33 o                         
   4   5   2         57.69         48.92         3.32 o                         
   5   5   2        627.06        595.85        11.03 o                         
   6   5   2         36.07         34.40         3.28 o                         
   7   5   2         90.10         95.56         7.29 o                         
   8   5   2         32.03         42.19         5.93 o                         
   9   5   2         18.14         24.97         6.93 o                         
  -8   6   2         89.06        110.84         9.26 o                         
  -7   6   2         91.41         91.04         9.01 o                         
  -6   6   2          1.51         -0.82         3.83 o                         
  -5   6   2         38.61         35.79         3.18 o                         
  -4   6   2          9.78         13.46         2.24 o                         
  -3   6   2        522.41        534.40         9.32 o                         
  -2   6   2        370.60        372.12         7.10 o                         
  -1   6   2         10.59         12.29         1.08 o                         
   0   6   2        482.07        543.13         6.11 o                         
   1   6   2         13.13         16.87         1.42 o                         
   2   6   2        376.19        380.23         6.37 o                         
   3   6   2        513.00        523.29         8.45 o                         
   4   6   2          9.56         11.94         2.89 o                         
   5   6   2         40.27         44.47         6.61 o                         
   6   6   2          1.75         -2.81         3.79 o                         
   7   6   2         88.33         77.18         7.19 o                         
   8   6   2         89.78        104.23         8.40 o                         
  -8   7   2          0.55         -4.41         7.78 o                         
  -7   7   2         98.70         96.16        10.51 o                         
  -6   7   2          5.69         15.76         4.65 o                         
  -5   7   2         64.53         75.78         6.67 o                         
  -4   7   2        360.26        340.98         8.88 o                         
  -3   7   2         51.90         57.97         4.32 o                         
  -2   7   2        281.29        274.12         5.79 o                         
  -1   7   2        115.96        123.02         3.39 o                         
   0   7   2        484.86        475.35         7.18 o                         
   1   7   2        109.69        118.19         3.41 o                         
   2   7   2        278.40        265.41         5.77 o                         
   3   7   2         52.28         57.18         4.33 o                         
   4   7   2        369.04        360.28        10.62 o                         
   5   7   2         63.75         73.23         6.99 o                         
   6   7   2          5.16         12.66         4.57 o                         
   7   7   2         97.09        102.85         7.34 o                         
   8   7   2          0.59          1.76         8.76 o                         
  -7   8   2         38.16         47.14        10.69 o                         
  -6   8   2         43.66         45.64         7.95 o                         
  -5   8   2         32.67         36.90         5.76 o                         
  -4   8   2        235.65        245.86         8.30 o                         
  -3   8   2         24.58         22.52         3.02 o                         
  -2   8   2        252.65        248.43         8.16 o                         
  -1   8   2          5.62          5.96         1.70 o                         
   0   8   2          3.94          4.85         1.55 o                         
   1   8   2          5.76          5.65         1.83 o                         
   2   8   2        243.13        242.78         6.72 o                         
   3   8   2         23.81         21.42         3.09 o                         
   4   8   2        238.07        248.58        12.33 o                         
   5   8   2         33.75         29.36         5.15 o                         
   6   8   2         42.56         62.37         6.12 o                         
   7   8   2         38.38         36.39         7.59 o                         
  -6   9   2         35.84         34.16         8.36 o                         
  -5   9   2         60.07         58.58         6.36 o                         
  -4   9   2         18.58         12.99         3.88 o                         
  -3   9   2         30.78         32.60         4.99 o                         
  -2   9   2         27.42         28.73         3.64 o                         
  -1   9   2         69.85         75.72         4.58 o                         
   0   9   2        141.90        150.61         6.86 o                         
   1   9   2         70.60         67.83         5.46 o                         
   2   9   2         27.26         31.78         3.74 o                         
   3   9   2         30.53         31.88         8.62 o                         
   4   9   2         19.78         14.04         7.01 o                         
   5   9   2         61.71         57.43         6.36 o                         
   6   9   2         33.30         47.43         7.59 o                         
  -5  10   2         60.49         47.16         9.02 o                         
  -4  10   2          7.88          6.08         4.81 o                         
  -3  10   2         14.10         22.43         4.86 o                         
  -2  10   2         13.91         11.52         4.25 o                         
  -1  10   2         83.11         87.23         6.63 o                         
   0  10   2         31.87         31.46         3.63 o                         
   1  10   2         80.32         77.82         6.32 o                         
   2  10   2         12.86         11.92         3.77 o                         
   3  10   2         12.24         13.55         4.19 o                         
   4  10   2          8.10          4.18         6.87 o                         
   5  10   2         60.48         57.95        11.32 o                         
  -3  11   2         72.26         78.80         6.54 o                         
  -2  11   2         47.44         39.08         5.44 o                         
  -1  11   2         50.55         40.00        10.14 o                         
   0  11   2          0.12         -1.37         4.96 o                         
   1  11   2         51.22         37.72         5.62 o                         
   2  11   2         47.83         39.32         5.68 o                         
   3  11   2         72.98         64.51         8.38 o                         
   1   0   3       3497.17       3428.95        26.74 o                         
   2   0   3        263.15        284.85         3.12 o                         
   3   0   3        667.75        681.20         6.32 o                         
   4   0   3          7.19         14.28         0.88 o                         
   5   0   3        190.15        169.71         2.69 o                         
   6   0   3         77.05         74.71         2.79 o                         
   7   0   3         29.75         30.43         2.44 o                         
   8   0   3         16.13         12.68         3.39 o                         
   9   0   3        156.99        147.44         7.74 o                         
  10   0   3         22.48         41.86         9.21 o                         
 -10   1   3          2.06         16.62         5.83 o                         
  -9   1   3         20.96         25.42         4.60 o                         
  -8   1   3         80.41         78.48         6.27 o                         
  -7   1   3         41.47         41.35         3.20 o                         
  -6   1   3         27.47         30.40         2.22 o                         
  -5   1   3        113.58        127.48         2.72 o                         
  -4   1   3        211.05        203.55         2.85 o                         
  -3   1   3        205.19        194.14         2.82 o                         
  -2   1   3        742.41        761.39         8.09 o                         
  -1   1   3         41.06         69.24         1.50 o                         
   0   1   3          9.88          9.37         0.46 o                         
   1   1   3         44.92         73.02         1.63 o                         
   2   1   3        730.51        756.16         6.98 o                         
   3   1   3        220.36        213.47         2.68 o                         
   4   1   3        211.77        207.09         3.96 o                         
   5   1   3        110.65        121.86         2.59 o                         
   6   1   3         27.31         23.41         1.71 o                         
   7   1   3         40.64         37.09         2.42 o                         
   8   1   3         82.49         87.73         5.71 o                         
   9   1   3         21.33         31.10         4.68 o                         
  10   1   3          2.44         13.48         9.06 o                         
 -10   2   3        257.68        246.00        17.63 o                         
  -9   2   3         49.18         55.24         7.07 o                         
  -8   2   3         95.68         97.69         7.31 o                         
  -7   2   3        271.86        271.18         7.86 o                         
  -6   2   3        545.23        535.14         8.68 o                         
  -5   2   3        974.64        930.61        10.61 o                         
  -4   2   3        525.02        514.43         5.78 o                         
  -3   2   3       1004.72       1013.42        12.20 o                         
  -2   2   3        159.42        155.47         3.03 o                         
  -1   2   3       2072.80       2087.86        19.81 o                         
   0   2   3       2490.54       2336.25        19.95 o                         
   1   2   3       2086.43       2119.98        19.80 o                         
   2   2   3        160.22        157.48         2.94 o                         
   3   2   3       1008.64       1018.55         9.92 o                         
   4   2   3        514.29        504.12         5.54 o                         
   5   2   3        971.73        933.16        11.37 o                         
   6   2   3        546.61        538.49         7.94 o                         
   7   2   3        267.22        267.15         6.75 o                         
   8   2   3         93.19         96.87         7.18 o                         
   9   2   3         48.33         57.11         4.61 o                         
  10   2   3        257.69        256.18        11.77 o                         
 -10   3   3         87.45         92.09         7.34 o                         
  -9   3   3         66.73         74.47         5.55 o                         
  -8   3   3        104.29         94.71         5.66 o                         
  -7   3   3         63.58         79.13         5.15 o                         
  -6   3   3        139.89        145.09         4.37 o                         
  -5   3   3        283.22        287.57         4.64 o                         
  -4   3   3         99.95         90.07         2.18 o                         
  -3   3   3          0.95         11.59         1.07 o                         
  -2   3   3        411.58        424.67         5.53 o                         
  -1   3   3        989.66       1016.99        11.24 o                         
   0   3   3        312.85        337.53         3.89 o                         
   1   3   3        977.75       1000.14        10.60 o                         
   2   3   3        439.15        451.04         4.74 o                         
   3   3   3          1.06          9.70         0.84 o                         
   4   3   3         98.05         90.86         2.91 o                         
   5   3   3        285.75        286.34         4.99 o                         
   6   3   3        137.01        140.30         4.41 o                         
   7   3   3         66.98         85.36         4.26 o                         
   8   3   3        109.42         90.85         5.94 o                         
   9   3   3         66.62         74.97         4.67 o                         
  10   3   3         88.05         93.33         8.35 o                         
  -9   4   3        128.45        124.84        10.70 o                         
  -8   4   3          5.05          9.32         4.54 o                         
  -7   4   3         29.31         32.41         3.74 o                         
  -6   4   3         39.13         36.75         2.65 o                         
  -5   4   3        244.60        252.04         5.04 o                         
  -4   4   3         71.07         59.38         2.51 o                         
  -3   4   3         61.53         62.81         2.13 o                         
  -2   4   3        247.02        239.71         3.44 o                         
  -1   4   3        582.12        584.82         7.21 o                         
   0   4   3         12.09          8.66         0.65 o                         
   1   4   3        592.93        600.85         7.23 o                         
   2   4   3        240.96        230.47         3.30 o                         
   3   4   3         61.17         62.99         1.96 o                         
   4   4   3         66.12         52.68         2.24 o                         
   5   4   3        238.75        244.23         5.00 o                         
   6   4   3         44.24         43.08         2.94 o                         
   7   4   3         26.91         34.86         3.02 o                         
   8   4   3          5.58         14.22         4.88 o                         
   9   4   3        124.67        125.92         8.79 o                         
  -9   5   3        146.39        150.98        10.55 o                         
  -8   5   3         97.20         98.30         6.87 o                         
  -7   5   3         81.58         85.85         7.47 o                         
  -6   5   3         45.70         43.46         2.92 o                         
  -5   5   3        213.71        197.75         5.61 o                         
  -4   5   3         24.51         25.14         2.10 o                         
  -3   5   3         61.65         55.90         2.37 o                         
  -2   5   3        226.13        232.90         3.85 o                         
  -1   5   3         21.01         20.97         1.23 o                         
   0   5   3         32.26         26.84         1.18 o                         
   1   5   3         19.21         18.18         0.96 o                         
   2   5   3        218.88        227.03         3.63 o                         
   3   5   3         59.97         55.59         2.59 o                         
   4   5   3         24.24         28.76         2.06 o                         
   5   5   3        211.99        187.59         4.52 o                         
   6   5   3         48.58         42.44         3.41 o                         
   7   5   3         76.95         83.70         6.77 o                         
   8   5   3         96.64        106.10         6.95 o                         
   9   5   3        151.53        153.53         9.11 o                         
  -8   6   3        187.65        209.32        17.33 o                         
  -7   6   3         75.08         78.38         8.16 o                         
  -6   6   3         13.47         19.37         3.27 o                         
  -5   6   3        221.83        212.23         6.97 o                         
  -4   6   3        139.97        137.60         5.21 o                         
  -3   6   3        190.11        185.68         4.10 o                         
  -2   6   3        141.18        151.76         4.12 o                         
  -1   6   3        621.36        629.91         7.56 o                         
   0   6   3        140.16        133.13         2.45 o                         
   1   6   3        613.04        620.43         7.55 o                         
   2   6   3        140.64        149.28         3.51 o                         
   3   6   3        188.10        190.26         4.78 o                         
   4   6   3        137.56        129.13         4.89 o                         
   5   6   3        230.64        231.54        10.98 o                         
   6   6   3         12.89         14.09         3.96 o                         
   7   6   3         77.21         89.71         8.57 o                         
   8   6   3        187.89        198.23        11.48 o                         
  -8   7   3         18.24         24.62         7.88 o                         
  -7   7   3        119.87        163.69        11.34 o                         
  -6   7   3        120.61        112.71         6.86 o                         
  -5   7   3         59.12         52.93         4.14 o                         
  -4   7   3        113.93        118.92         7.36 o                         
  -3   7   3         66.35         63.41         3.68 o                         
  -2   7   3        102.74         96.70         4.17 o                         
  -1   7   3        210.18        211.67         4.48 o                         
   0   7   3        254.75        241.10         4.56 o                         
   1   7   3        209.17        206.83         4.45 o                         
   2   7   3        103.48         97.11         4.00 o                         
   3   7   3         61.96         57.78         3.75 o                         
   4   7   3        108.99        110.93         6.40 o                         
   5   7   3         57.74         57.60         4.46 o                         
   6   7   3        122.00        125.25         8.06 o                         
   7   7   3        118.41        161.89        10.69 o                         
   8   7   3         20.05         28.76         8.17 o                         
  -7   8   3         67.29         75.29         8.36 o                         
  -6   8   3        353.89        375.78        19.04 o                         
  -5   8   3         35.68         51.01         6.48 o                         
  -4   8   3        200.77        205.34         8.82 o                         
  -3   8   3         30.13         30.61         3.11 o                         
  -2   8   3          4.70          5.79         3.14 o                         
  -1   8   3         30.22         35.96         2.84 o                         
   0   8   3        212.47        213.34         5.98 o                         
   1   8   3         32.29         32.58         2.75 o                         
   2   8   3          4.51          5.13         2.20 o                         
   3   8   3         31.61         26.35         3.32 o                         
   4   8   3        201.39        209.23        10.39 o                         
   5   8   3         34.72         44.42         5.27 o                         
   6   8   3        357.78        396.12        19.84 o                         
   7   8   3         68.95         64.47         8.54 o                         
  -6   9   3        123.31        138.45        11.01 o                         
  -5   9   3          6.89          8.54         4.74 o                         
  -4   9   3         20.19         22.56         3.94 o                         
  -3   9   3         38.10         33.09         5.02 o                         
  -2   9   3         65.32         71.03         5.73 o                         
  -1   9   3         72.84         72.39         4.68 o                         
   0   9   3        202.65        215.42         9.51 o                         
   1   9   3         69.40         71.04         5.56 o                         
   2   9   3         65.74         70.86        11.87 o                         
   3   9   3         37.60         24.31         4.61 o                         
   4   9   3         18.13         10.86         5.44 o                         
   5   9   3          5.96         13.57         6.93 o                         
   6   9   3        122.35        135.90        11.49 o                         
  -5  10   3         43.77         41.45         7.79 o                         
  -4  10   3        111.48        125.03         8.40 o                         
  -3  10   3         34.63         34.48         4.80 o                         
  -2  10   3        126.62        117.54         9.52 o                         
  -1  10   3         18.44         14.77         3.15 o                         
   0  10   3         75.52         74.75         6.04 o                         
   1  10   3         19.42         15.90         3.82 o                         
   2  10   3        130.15        125.82         7.58 o                         
   3  10   3         35.35         28.94         4.49 o                         
   4  10   3        111.60        104.70        11.46 o                         
   5  10   3         45.10         37.04         9.11 o                         
  -3  11   3         93.29         89.05         7.59 o                         
  -2  11   3          1.96         11.26         5.07 o                         
  -1  11   3         85.11         99.38        10.38 o                         
   0  11   3          5.70         11.52         4.92 o                         
   1  11   3         86.55         84.48         7.77 o                         
   2  11   3          2.14         -1.23         9.79 o                         
   3  11   3         93.45        122.18        13.03 o                         
   0   0   4         39.11         52.91         1.07 o                         
   1   0   4       1807.41       1780.42        15.28 o                         
   2   0   4         59.54         68.26         1.16 o                         
   3   0   4        236.17        224.38         3.27 o                         
   4   0   4        538.35        514.54         5.48 o                         
   5   0   4         52.90         41.26         1.63 o                         
   6   0   4         82.64         86.45         3.02 o                         
   7   0   4         39.05         33.59         2.92 o                         
   8   0   4         12.12          9.46         3.28 o                         
   9   0   4          7.61          7.33         4.34 o                         
  10   0   4        150.50        168.21        11.87 o                         
 -10   1   4         36.67         50.77         5.92 o                         
  -9   1   4         30.18         39.41         5.07 o                         
  -8   1   4        202.29        210.97         7.68 o                         
  -7   1   4         92.65         89.62         5.04 o                         
  -6   1   4        228.33        237.90         5.36 o                         
  -5   1   4         23.49         22.41         1.24 o                         
  -4   1   4       1067.45       1098.65        10.29 o                         
  -3   1   4       1326.64       1334.70        13.41 o                         
  -2   1   4        940.48        893.06         8.59 o                         
  -1   1   4        504.72        487.48         4.02 o                         
   0   1   4        749.78        882.03         7.75 o                         
   1   1   4        492.21        474.53         4.33 o                         
   2   1   4        946.91        908.51         7.90 o                         
   3   1   4       1317.71       1352.39        12.69 o                         
   4   1   4       1041.09       1068.11         9.86 o                         
   5   1   4         23.24         22.97         1.62 o                         
   6   1   4        224.11        226.87         4.11 o                         
   7   1   4         97.83         99.29         3.54 o                         
   8   1   4        204.89        209.79         7.08 o                         
   9   1   4         30.10         32.36         4.75 o                         
  10   1   4         34.68         47.01         6.35 o                         
 -10   2   4         24.95         39.58         6.64 o                         
  -9   2   4         54.04         59.49         5.97 o                         
  -8   2   4        197.59        200.58         8.51 o                         
  -7   2   4        789.60        768.04        12.94 o                         
  -6   2   4        170.09        163.18         5.28 o                         
  -5   2   4        695.01        664.72         8.20 o                         
  -4   2   4       1059.53       1081.20        10.93 o                         
  -3   2   4        186.02        190.66         2.75 o                         
  -2   2   4        865.01        883.39         7.47 o                         
  -1   2   4       1025.11       1002.69        10.59 o                         
   0   2   4       1466.42       1525.81        12.71 o                         
   1   2   4       1065.86       1043.51        10.04 o                         
   2   2   4        855.68        869.31         8.48 o                         
   3   2   4        187.64        196.69         2.68 o                         
   4   2   4       1075.70       1110.33         9.70 o                         
   5   2   4        673.06        646.44         8.04 o                         
   6   2   4        171.30        167.97         4.27 o                         
   7   2   4        807.35        781.55        18.22 o                         
   8   2   4        196.02        191.84         7.13 o                         
   9   2   4         52.07         59.13         4.39 o                         
  10   2   4         23.61         35.23         6.80 o                         
  -9   3   4        164.96        179.19         9.41 o                         
  -8   3   4         13.70         16.80         3.90 o                         
  -7   3   4        646.43        651.65        11.60 o                         
  -6   3   4         61.59         66.18         3.12 o                         
  -5   3   4         22.08         18.75         3.00 o                         
  -4   3   4         59.29         62.56         1.99 o                         
  -3   3   4       1453.61       1447.56        16.05 o                         
  -2   3   4        108.21        118.07         2.22 o                         
  -1   3   4       1807.31       1860.39        17.70 o                         
   0   3   4       1508.72       1518.08        13.99 o                         
   1   3   4       1772.76       1824.91        17.67 o                         
   2   3   4        110.46        116.25         1.97 o                         
   3   3   4       1423.79       1417.73        13.11 o                         
   4   3   4         58.50         60.03         1.90 o                         
   5   3   4         23.43         22.38         2.14 o                         
   6   3   4         60.59         68.68         3.48 o                         
   7   3   4        648.10        646.01        10.44 o                         
   8   3   4         13.34         14.15         3.74 o                         
   9   3   4        169.57        199.65         8.09 o                         
  -9   4   4         40.86         54.28         6.48 o                         
  -8   4   4         90.15         94.29         6.46 o                         
  -7   4   4         94.32        100.17         6.28 o                         
  -6   4   4          6.57         10.93         2.27 o                         
  -5   4   4        161.90        147.42         3.93 o                         
  -4   4   4         31.34         38.57         2.66 o                         
  -3   4   4          2.38          2.89         1.10 o                         
  -2   4   4        401.10        419.72         5.29 o                         
  -1   4   4        612.89        579.04         7.00 o                         
   0   4   4         35.19         34.95         1.15 o                         
   1   4   4        600.05        565.39         7.58 o                         
   2   4   4        397.49        423.58         5.75 o                         
   3   4   4          2.05          4.30         0.77 o                         
   4   4   4         35.21         40.71         2.02 o                         
   5   4   4        167.49        157.43         4.02 o                         
   6   4   4          8.60          9.66         2.20 o                         
   7   4   4         92.61        103.69         5.19 o                         
   8   4   4         89.96         91.22         5.98 o                         
   9   4   4         39.66         50.36         6.62 o                         
  -9   5   4         54.71         59.37         7.81 o                         
  -8   5   4        150.83        169.01         9.83 o                         
  -7   5   4          3.11          9.06         4.53 o                         
  -6   5   4        130.34        137.68         5.65 o                         
  -5   5   4         59.20         63.55         3.93 o                         
  -4   5   4        260.66        250.25         5.96 o                         
  -3   5   4        111.28         96.76         2.87 o                         
  -2   5   4        283.29        285.80         4.39 o                         
  -1   5   4        153.05        148.21         3.15 o                         
   0   5   4        106.24        111.55         2.27 o                         
   1   5   4        157.70        158.75         2.82 o                         
   2   5   4        266.75        267.96         4.15 o                         
   3   5   4        106.21         96.48         3.54 o                         
   4   5   4        275.51        271.69         5.40 o                         
   5   5   4         57.92         61.43         3.53 o                         
   6   5   4        131.70        125.41         4.96 o                         
   7   5   4          3.49          8.64         4.50 o                         
   8   5   4        148.43        154.58         9.01 o                         
   9   5   4         56.90         76.72         7.36 o                         
  -8   6   4         47.28         64.36         7.13 o                         
  -7   6   4         49.95         52.03         5.57 o                         
  -6   6   4        148.54        165.35         9.07 o                         
  -5   6   4          6.21         10.88         2.71 o                         
  -4   6   4        333.11        317.04        13.43 o                         
  -3   6   4         95.90        100.37         3.42 o                         
  -2   6   4        178.90        158.18         4.08 o                         
  -1   6   4        184.10        174.59         4.33 o                         
   0   6   4        687.45        645.48         7.39 o                         
   1   6   4        181.30        169.26         3.48 o                         
   2   6   4        183.93        178.73         4.94 o                         
   3   6   4         95.42         91.30         3.69 o                         
   4   6   4        323.10        299.24         8.90 o                         
   5   6   4          6.62          8.03         2.52 o                         
   6   6   4        145.82        151.42         7.65 o                         
   7   6   4         50.39         55.72         6.79 o                         
   8   6   4         48.28         60.88         6.15 o                         
  -8   7   4        124.98        148.83        10.88 o                         
  -7   7   4        164.03        188.21        12.97 o                         
  -6   7   4        102.98        120.26        11.43 o                         
  -5   7   4         85.07         87.21         5.89 o                         
  -4   7   4        244.59        252.71         7.63 o                         
  -3   7   4        100.58        105.54         4.28 o                         
  -2   7   4        421.35        407.35         8.96 o                         
  -1   7   4         49.70         52.59         3.33 o                         
   0   7   4        257.62        234.55         4.92 o                         
   1   7   4         47.42         47.27         2.87 o                         
   2   7   4        425.01        416.83         7.77 o                         
   3   7   4        105.60        111.35         5.98 o                         
   4   7   4        249.98        267.55        10.82 o                         
   5   7   4         86.35         93.14         6.58 o                         
   6   7   4        101.48        119.78         8.20 o                         
   7   7   4        165.30        182.81        11.04 o                         
   8   7   4        127.46        127.69        10.25 o                         
  -7   8   4         11.96          7.36         7.87 o                         
  -6   8   4        109.06        121.47         8.58 o                         
  -5   8   4         88.30         98.98         6.69 o                         
  -4   8   4         29.67         35.10         4.44 o                         
  -3   8   4         19.86         18.06         3.47 o                         
  -2   8   4         16.07         17.62         3.06 o                         
  -1   8   4         38.85         39.93         2.93 o                         
   0   8   4          6.51          9.00         2.08 o                         
   1   8   4         42.80         40.98         3.02 o                         
   2   8   4         15.31         19.39         2.50 o                         
   3   8   4         20.56         26.82         3.39 o                         
   4   8   4         29.52         33.67         5.26 o                         
   5   8   4         81.08         91.46         8.37 o                         
   6   8   4        108.58        117.51         9.72 o                         
   7   8   4         12.12          0.90         7.44 o                         
  -6   9   4        150.67        187.07        20.63 o                         
  -5   9   4         25.19         28.82         5.37 o                         
  -4   9   4         40.37         38.71         4.27 o                         
  -3   9   4         16.29         14.00         7.99 o                         
  -2   9   4         74.30         68.35         5.74 o                         
  -1   9   4         11.33         12.72         2.60 o                         
   0   9   4         34.53         46.30         5.74 o                         
   1   9   4         12.10         14.78         3.24 o                         
   2   9   4         76.21         73.18         5.97 o                         
   3   9   4         19.08         11.14         3.96 o                         
   4   9   4         39.43         48.52         6.98 o                         
   5   9   4         26.34         24.98         6.29 o                         
   6   9   4        153.23        149.91        13.05 o                         
  -5  10   4         24.93         17.30         6.47 o                         
  -4  10   4         59.55         65.60         5.51 o                         
  -3  10   4         11.08         14.82         4.69 o                         
  -2  10   4          0.81         -1.19         4.02 o                         
  -1  10   4         21.36         22.68         3.33 o                         
   0  10   4         56.63         69.70         7.61 o                         
   1  10   4         22.84         22.84         4.51 o                         
   2  10   4          0.63          3.55         4.09 o                         
   3  10   4         10.75          6.96         4.51 o                         
   4  10   4         60.66         74.23         9.06 o                         
   5  10   4         24.84         22.23         9.16 o                         
  -3  11   4         64.71         61.34         6.49 o                         
  -2  11   4         74.24         82.71         7.17 o                         
  -1  11   4         15.85         15.95         5.83 o                         
   0  11   4         92.39         97.84        10.77 o                         
   1  11   4         15.58          5.61         5.36 o                         
   2  11   4         71.21         84.10         7.71 o                         
   3  11   4         64.50         56.32        10.34 o                         
   1   0   5       7903.66       7553.20        66.13 o                         
   2   0   5       2831.06       2832.62        23.33 o                         
   3   0   5        110.51        119.54         2.73 o                         
   4   0   5        426.05        442.04         4.64 o                         
   5   0   5        991.74        976.09        11.27 o                         
   6   0   5         37.08         37.22         1.83 o                         
   7   0   5          0.82          9.68         5.48 o                         
   8   0   5         35.94         36.99         3.59 o                         
   9   0   5          5.95         12.01         4.47 o                         
  10   0   5         34.61         74.21         9.00 o                         
 -10   1   5        127.29        130.95         9.43 o                         
  -9   1   5        157.18        144.38         8.37 o                         
  -8   1   5         93.91         87.01         6.68 o                         
  -7   1   5        229.61        236.75         5.70 o                         
  -6   1   5       1299.88       1298.42        16.61 o                         
  -5   1   5        234.78        219.95         3.40 o                         
  -4   1   5        220.13        216.63         3.22 o                         
  -3   1   5         51.44         43.65         1.63 o                         
  -2   1   5        219.21        227.90         2.73 o                         
  -1   1   5        288.52        260.60         4.74 o                         
   0   1   5          7.78          8.04         0.43 o                         
   1   1   5        284.80        247.03         4.73 o                         
   2   1   5        209.26        215.26         2.37 o                         
   3   1   5         56.28         47.87         1.40 o                         
   4   1   5        228.52        224.28         3.61 o                         
   5   1   5        231.26        219.49         3.44 o                         
   6   1   5       1303.69       1288.32        13.72 o                         
   7   1   5        227.68        224.69         5.80 o                         
   8   1   5         96.79         86.23         5.43 o                         
   9   1   5        155.32        144.59         8.10 o                         
  10   1   5        126.74        118.66         7.73 o                         
 -10   2   5         14.63         11.01         6.23 o                         
  -9   2   5        133.07        142.85         8.46 o                         
  -8   2   5         10.19         26.99         5.27 o                         
  -7   2   5         80.55        100.15         5.35 o                         
  -6   2   5         20.13         18.73         2.37 o                         
  -5   2   5         20.34         22.70         1.49 o                         
  -4   2   5        272.74        272.12         3.74 o                         
  -3   2   5       1353.18       1345.88        12.23 o                         
  -2   2   5        140.71        139.65         2.48 o                         
  -1   2   5       1375.02       1390.15        13.30 o                         
   0   2   5         53.33         50.53         1.07 o                         
   1   2   5       1360.30       1360.54        12.69 o                         
   2   2   5        138.46        132.92         2.03 o                         
   3   2   5       1349.00       1338.49        12.23 o                         
   4   2   5        276.93        276.38         3.33 o                         
   5   2   5         22.41         28.58         1.99 o                         
   6   2   5         23.19         20.94         1.81 o                         
   7   2   5         73.08         86.88         3.90 o                         
   8   2   5         11.53         18.84         3.47 o                         
   9   2   5        129.41        128.67         6.97 o                         
  10   2   5         14.21         28.77         5.89 o                         
  -9   3   5        353.10        363.34        10.97 o                         
  -8   3   5        104.36        114.42         7.00 o                         
  -7   3   5        267.62        279.33         7.21 o                         
  -6   3   5         69.28         60.16         3.63 o                         
  -5   3   5       1330.81       1328.05        14.91 o                         
  -4   3   5         15.38         13.48         1.06 o                         
  -3   3   5        131.09        136.02         2.50 o                         
  -2   3   5         77.20         69.71         1.91 o                         
  -1   3   5       2218.94       2244.22        22.75 o                         
   0   3   5         41.65         36.02         0.99 o                         
   1   3   5       2190.11       2261.19        20.42 o                         
   2   3   5         74.96         73.07         1.62 o                         
   3   3   5        130.55        139.46         2.35 o                         
   4   3   5         12.92         12.07         1.07 o                         
   5   3   5       1342.75       1353.36        17.21 o                         
   6   3   5         68.29         60.08         3.82 o                         
   7   3   5        265.46        286.20         6.94 o                         
   8   3   5        102.63        112.91         7.04 o                         
   9   3   5        353.77        345.60         9.51 o                         
  -9   4   5         92.41         88.33         6.98 o                         
  -8   4   5         22.38         32.37         5.87 o                         
  -7   4   5         96.08         98.67         6.31 o                         
  -6   4   5        225.51        220.90         5.88 o                         
  -5   4   5        125.42        116.88         3.68 o                         
  -4   4   5        608.70        627.22         8.78 o                         
  -3   4   5        702.16        663.68         8.54 o                         
  -2   4   5        169.74        161.57         2.89 o                         
  -1   4   5        236.14        235.89         3.36 o                         
   0   4   5        193.75        180.50         2.64 o                         
   1   4   5        241.83        237.66         3.19 o                         
   2   4   5        160.40        155.45         2.57 o                         
   3   4   5        712.84        685.56         8.89 o                         
   4   4   5        592.31        618.66         7.82 o                         
   5   4   5        130.97        124.62         5.50 o                         
   6   4   5        230.35        229.48         5.86 o                         
   7   4   5         95.15        110.76         5.27 o                         
   8   4   5         21.58         24.63         3.93 o                         
   9   4   5         93.72         95.77         7.06 o                         
  -9   5   5         66.66         75.93         7.31 o                         
  -8   5   5         46.54         46.49         5.61 o                         
  -7   5   5         31.12         32.40         5.29 o                         
  -6   5   5        109.36        126.80         5.67 o                         
  -5   5   5        180.58        182.57         6.07 o                         
  -4   5   5        132.30        122.43         4.55 o                         
  -3   5   5        198.70        194.84         3.99 o                         
  -2   5   5        519.02        488.47         6.26 o                         
  -1   5   5        170.89        166.84         3.54 o                         
   0   5   5        297.39        292.76         3.92 o                         
   1   5   5        174.68        172.56         3.01 o                         
   2   5   5        514.88        488.05         6.39 o                         
   3   5   5        190.97        192.38         3.65 o                         
   4   5   5        139.64        133.82         3.79 o                         
   5   5   5        176.49        173.12         4.54 o                         
   6   5   5        110.14        124.52         4.99 o                         
   7   5   5         30.86         26.81         4.02 o                         
   8   5   5         45.90         52.27         4.87 o                         
   9   5   5         69.11         82.97         7.47 o                         
  -8   6   5         72.01         76.45         9.39 o                         
  -7   6   5         16.25         14.89         4.28 o                         
  -6   6   5         49.39         52.68         5.58 o                         
  -5   6   5        106.35         99.42         5.03 o                         
  -4   6   5         49.65         52.73         4.41 o                         
  -3   6   5        132.71        120.64         3.76 o                         
  -2   6   5        757.51        754.20        10.27 o                         
  -1   6   5        149.08        139.47         3.62 o                         
   0   6   5        205.36        206.83         3.79 o                         
   1   6   5        142.75        141.26         3.34 o                         
   2   6   5        767.11        779.17        13.88 o                         
   3   6   5        130.32        125.39         4.53 o                         
   4   6   5         44.63         44.60         2.99 o                         
   5   6   5        106.23        107.83         4.99 o                         
   6   6   5         48.83         50.35         4.74 o                         
   7   6   5         15.24         12.24         4.52 o                         
   8   6   5         77.04         78.74         6.46 o                         
  -8   7   5         20.27         40.43         8.13 o                         
  -7   7   5          8.50         16.87         8.29 o                         
  -6   7   5        312.64        326.02         9.48 o                         
  -5   7   5        167.06        161.34         7.18 o                         
  -4   7   5         67.09         63.72         4.76 o                         
  -3   7   5         15.10         18.10         2.55 o                         
  -2   7   5        104.42        113.64         6.69 o                         
  -1   7   5         77.06         80.14         3.80 o                         
   0   7   5        442.95        421.88         7.18 o                         
   1   7   5         81.60         85.07         3.54 o                         
   2   7   5         99.58        107.88         3.83 o                         
   3   7   5         13.46         13.37         2.55 o                         
   4   7   5         67.13         69.47         4.08 o                         
   5   7   5        161.89        167.41         7.84 o                         
   6   7   5        310.37        338.87        12.01 o                         
   7   7   5          8.66         14.18         6.48 o                         
   8   7   5         20.52         29.45         8.19 o                         
  -7   8   5         54.31         51.88         8.48 o                         
  -6   8   5         17.35         10.11         5.57 o                         
  -5   8   5         39.30         46.99         4.53 o                         
  -4   8   5         61.43         74.87         5.57 o                         
  -3   8   5         12.41          9.31         2.90 o                         
  -2   8   5        158.07        156.13         6.71 o                         
  -1   8   5        139.91        147.43         5.22 o                         
   0   8   5         12.42          8.84         2.18 o                         
   1   8   5        141.78        131.11         5.70 o                         
   2   8   5        159.84        159.74         5.53 o                         
   3   8   5         14.40         11.91         2.87 o                         
   4   8   5         60.11         63.68         4.97 o                         
   5   8   5         38.36         39.98         4.27 o                         
   6   8   5         18.28         17.41         6.15 o                         
   7   8   5         56.59         43.47        11.52 o                         
  -6   9   5         59.52         64.22         7.63 o                         
  -5   9   5         33.79         30.03         5.12 o                         
  -4   9   5         47.39         45.61         4.47 o                         
  -3   9   5         13.27         11.71         4.72 o                         
  -2   9   5         38.18         44.06         5.49 o                         
  -1   9   5        129.45        129.34         5.53 o                         
   0   9   5         70.93         89.70        10.03 o                         
   1   9   5        123.65        107.24         7.67 o                         
   2   9   5         39.71         42.28         6.57 o                         
   3   9   5         13.41          9.99         4.31 o                         
   4   9   5         46.02         48.49        12.96 o                         
   5   9   5         36.04         46.60         6.67 o                         
   6   9   5         59.15         54.60        10.34 o                         
  -5  10   5          5.68         11.89         6.07 o                         
  -4  10   5         34.79         34.68         5.23 o                         
  -3  10   5         71.83         71.85         6.24 o                         
  -2  10   5        145.25        150.02         8.43 o                         
  -1  10   5        101.09         99.27         6.02 o                         
   0  10   5        150.91        161.03         8.48 o                         
   1  10   5        101.97         97.98         8.56 o                         
   2  10   5        145.80        150.44         8.56 o                         
   3  10   5         72.08         65.25         5.52 o                         
   4  10   5         36.51         58.21         8.21 o                         
   5  10   5          6.32         -4.22        11.79 o                         
  -2  11   5         18.81         16.78         7.18 o                         
  -1  11   5         11.50         14.77         9.56 o                         
   0  11   5          0.02         -2.32         4.83 o                         
   1  11   5         10.93         -2.62         5.80 o                         
   2  11   5         19.15         20.50         5.34 o                         
   0   0   6       1351.50       1396.37        18.89 o                         
   1   0   6       1426.87       1350.67        12.41 o                         
   2   0   6        741.99        780.86         6.73 o                         
   3   0   6       1286.02       1289.59        11.42 o                         
   4   0   6         72.74         84.56         1.70 o                         
   5   0   6        639.04        685.05         7.50 o                         
   6   0   6          0.38          0.04         1.47 o                         
   7   0   6       1667.06       1615.72        19.43 o                         
   8   0   6          0.35          3.69         4.27 o                         
   9   0   6        148.13        138.89         8.02 o                         
  10   0   6          6.20          1.02         7.40 o                         
 -10   1   6          4.46          7.68         5.97 o                         
  -9   1   6          4.83          6.62         5.03 o                         
  -8   1   6         67.41         58.57         8.30 o                         
  -7   1   6        192.36        204.92         6.53 o                         
  -6   1   6        421.33        414.12         6.88 o                         
  -5   1   6        672.09        663.00         7.92 o                         
  -4   1   6         54.53         59.09         2.04 o                         
  -3   1   6         82.36         89.18         1.80 o                         
  -2   1   6        116.03        143.66         2.92 o                         
  -1   1   6       1462.40       1395.92        11.00 o                         
   0   1   6       6676.69       6683.11        53.94 o                         
   1   1   6       1467.20       1407.66        13.51 o                         
   2   1   6        110.47        139.55         2.64 o                         
   3   1   6         80.17         85.70         1.80 o                         
   4   1   6         49.76         55.51         1.88 o                         
   5   1   6        690.64        688.46         7.59 o                         
   6   1   6        410.50        401.27         5.95 o                         
   7   1   6        195.57        199.64         6.00 o                         
   8   1   6         66.93         61.66         4.33 o                         
   9   1   6          5.66          9.29         4.13 o                         
  10   1   6          4.92         13.73         6.05 o                         
 -10   2   6         34.39         25.61         7.00 o                         
  -9   2   6         43.93         48.52         5.14 o                         
  -8   2   6        338.38        321.02         9.75 o                         
  -7   2   6         18.88         19.27         3.12 o                         
  -6   2   6        323.45        320.50         7.49 o                         
  -5   2   6        162.82        163.12         3.69 o                         
  -4   2   6        196.93        180.15         2.77 o                         
  -3   2   6       1084.15       1164.86        11.24 o                         
  -2   2   6        498.72        520.45         6.16 o                         
  -1   2   6        883.35        918.64         9.23 o                         
   0   2   6         62.06         71.20         1.71 o                         
   1   2   6        901.75        929.51         8.81 o                         
   2   2   6        467.67        485.39         6.60 o                         
   3   2   6       1084.53       1154.46        10.32 o                         
   4   2   6        186.42        167.66         2.42 o                         
   5   2   6        163.34        165.79         3.02 o                         
   6   2   6        330.34        321.45         5.70 o                         
   7   2   6         18.86         17.44         2.30 o                         
   8   2   6        337.70        354.40         8.12 o                         
   9   2   6         46.85         49.91         4.49 o                         
  10   2   6         34.39         35.67         5.99 o                         
  -9   3   6         39.84         56.92         5.61 o                         
  -8   3   6         36.84         40.02         4.86 o                         
  -7   3   6         17.64         20.98         2.66 o                         
  -6   3   6          9.86         10.13         1.91 o                         
  -5   3   6        345.23        351.56         5.97 o                         
  -4   3   6        494.93        462.98         5.36 o                         
  -3   3   6        117.77        125.18         2.05 o                         
  -2   3   6        182.43        184.16         2.83 o                         
  -1   3   6        321.35        336.73         4.98 o                         
   0   3   6         26.97         29.49         1.03 o                         
   1   3   6        316.21        318.86         3.76 o                         
   2   3   6        181.74        184.60         2.73 o                         
   3   3   6        114.13        124.49         3.37 o                         
   4   3   6        499.66        467.27         5.41 o                         
   5   3   6        341.64        358.73         7.81 o                         
   6   3   6          7.05          7.11         2.10 o                         
   7   3   6         17.54         24.07         2.93 o                         
   8   3   6         37.37         35.38         3.62 o                         
   9   3   6         38.49         40.00         5.14 o                         
  -9   4   6        123.87        101.20         7.12 o                         
  -8   4   6        232.50        236.84        25.60 o                         
  -7   4   6         70.76         82.98         5.11 o                         
  -6   4   6          1.06          6.97         2.35 o                         
  -5   4   6        183.56        201.68         4.61 o                         
  -4   4   6       1703.63       1732.98        22.76 o                         
  -3   4   6        981.71        958.60        11.54 o                         
  -2   4   6        666.18        690.83         7.90 o                         
  -1   4   6         68.18         69.03         1.74 o                         
   0   4   6         84.61         90.74         1.96 o                         
   1   4   6         65.52         67.35         1.55 o                         
   2   4   6        654.26        672.83         7.12 o                         
   3   4   6        978.34        967.67        10.30 o                         
   4   4   6       1702.91       1729.73        19.69 o                         
   5   4   6        187.07        204.14         5.43 o                         
   6   4   6          0.81          6.75         2.32 o                         
   7   4   6         70.81         79.57         4.92 o                         
   8   4   6        234.79        230.86         8.03 o                         
   9   4   6        119.78         99.57         9.79 o                         
  -9   5   6         13.37          4.73         7.01 o                         
  -8   5   6         12.36         11.33         5.51 o                         
  -7   5   6         28.97         38.86         3.89 o                         
  -6   5   6        186.44        180.66         6.44 o                         
  -5   5   6        254.21        258.25        11.23 o                         
  -4   5   6         93.72         91.58         5.01 o                         
  -3   5   6        303.51        309.61         5.44 o                         
  -2   5   6          3.67          5.34         1.07 o                         
  -1   5   6        528.17        513.10         8.00 o                         
   0   5   6        659.93        698.09         7.32 o                         
   1   5   6        527.12        517.17         6.43 o                         
   2   5   6          3.36          6.76         1.38 o                         
   3   5   6        308.33        326.78         5.04 o                         
   4   5   6         94.59         91.42         3.80 o                         
   5   5   6        247.34        252.97         4.91 o                         
   6   5   6        190.90        201.11         5.89 o                         
   7   5   6         26.99         26.08         3.86 o                         
   8   5   6         11.41         11.13         4.46 o                         
   9   5   6         14.69          8.65         7.29 o                         
  -8   6   6         53.56         62.57         7.57 o                         
  -7   6   6        119.73        133.99         8.75 o                         
  -6   6   6         39.00         40.54         4.14 o                         
  -5   6   6        191.88        189.69         6.24 o                         
  -4   6   6        126.39        118.56         4.67 o                         
  -3   6   6        249.20        260.87         5.42 o                         
  -2   6   6        198.55        194.61         4.12 o                         
  -1   6   6        850.31        836.12        13.66 o                         
   0   6   6        322.24        348.89         4.91 o                         
   1   6   6        868.66        836.81        11.97 o                         
   2   6   6        199.44        204.72         5.60 o                         
   3   6   6        240.58        252.39         5.44 o                         
   4   6   6        126.98        122.24         4.04 o                         
   5   6   6        190.63        195.83         6.16 o                         
   6   6   6         37.99         40.43         4.16 o                         
   7   6   6        121.74        119.65         6.44 o                         
   8   6   6         52.70         36.98         6.20 o                         
  -8   7   6         44.31         50.43         8.24 o                         
  -7   7   6         23.32         24.55         5.13 o                         
  -6   7   6         26.60         28.93         4.14 o                         
  -5   7   6         23.24         26.83         4.82 o                         
  -4   7   6         89.19         94.96         5.42 o                         
  -3   7   6         83.20         84.69         4.67 o                         
  -2   7   6        260.69        273.15         7.01 o                         
  -1   7   6         55.50         65.06         4.13 o                         
   0   7   6         37.14         37.87         2.66 o                         
   1   7   6         58.85         65.19         4.66 o                         
   2   7   6        266.28        264.43         7.01 o                         
   3   7   6         82.30         75.67         4.42 o                         
   4   7   6         85.77         82.80         4.15 o                         
   5   7   6         23.89         20.62         5.99 o                         
   6   7   6         23.97         31.45         5.93 o                         
   7   7   6         21.26         20.83         7.03 o                         
   8   7   6         43.83         45.81         8.50 o                         
  -7   8   6         32.35         44.67        11.78 o                         
  -6   8   6          9.40          7.23         6.21 o                         
  -5   8   6         41.71         44.59         4.51 o                         
  -4   8   6        105.82        117.80         8.11 o                         
  -3   8   6          6.22          9.58         2.91 o                         
  -2   8   6        308.12        308.72         9.37 o                         
  -1   8   6        135.22        145.24         5.26 o                         
   0   8   6         56.46         61.12         4.01 o                         
   1   8   6        137.35        142.05         6.48 o                         
   2   8   6        303.78        305.16         9.05 o                         
   3   8   6          5.80          7.54         2.66 o                         
   4   8   6        107.52        109.13         5.35 o                         
   5   8   6         41.85         43.58         4.00 o                         
   6   8   6          9.07          4.48         6.88 o                         
   7   8   6         31.77         28.46         8.00 o                         
  -6   9   6         69.28         73.00         6.57 o                         
  -5   9   6         27.84         36.81         5.78 o                         
  -4   9   6        213.25        214.20         8.68 o                         
  -3   9   6         10.06         10.08         4.35 o                         
  -2   9   6         62.01         68.57         6.46 o                         
  -1   9   6         69.73         68.96         4.66 o                         
   0   9   6        617.30        651.76        14.95 o                         
   1   9   6         70.55         77.97         6.55 o                         
   2   9   6         62.04         66.67         5.86 o                         
   3   9   6         10.10         11.10         4.47 o                         
   4   9   6        216.28        215.58         9.94 o                         
   5   9   6         27.14         29.07         6.37 o                         
   6   9   6         67.27         66.80        11.04 o                         
  -4  10   6         66.16         71.06         8.15 o                         
  -3  10   6         37.55         34.76         4.67 o                         
  -2  10   6          0.30         -0.85         4.40 o                         
  -1  10   6         57.94         69.70         5.36 o                         
   0  10   6        452.01        472.08        12.56 o                         
   1  10   6         56.19         50.99        12.53 o                         
   2  10   6          0.15         -0.91         4.38 o                         
   3  10   6         35.81         36.81         5.15 o                         
   4  10   6         64.15         65.12        13.87 o                         
  -2  11   6         45.44         38.13         5.98 o                         
  -1  11   6         97.79        116.82        10.94 o                         
   0  11   6          7.46          6.04        10.22 o                         
   1  11   6        100.97         99.17        10.57 o                         
   2  11   6         44.35         39.50         5.83 o                         
   1   0   7       3835.43       3654.73        29.90 o                         
   2   0   7          9.54          7.60         0.60 o                         
   3   0   7        969.20       1085.38         9.71 o                         
   4   0   7          0.37          1.80         0.81 o                         
   5   0   7        445.95        429.72         5.28 o                         
   6   0   7         49.17         49.36         2.60 o                         
   7   0   7        820.02        794.54        11.02 o                         
   8   0   7         73.28         57.83         4.87 o                         
   9   0   7          3.56          6.02         4.77 o                         
  10   0   7         10.51          8.51         7.57 o                         
 -10   1   7        104.36         82.55         7.30 o                         
  -9   1   7         97.11         85.36         6.17 o                         
  -8   1   7         97.84         90.81         8.98 o                         
  -7   1   7         33.38         41.70         5.07 o                         
  -6   1   7        347.51        355.08         6.35 o                         
  -5   1   7         79.07         84.61         2.79 o                         
  -4   1   7         74.65         76.42         2.03 o                         
  -3   1   7       1234.98       1281.69        12.36 o                         
  -2   1   7       1348.86       1400.11        13.33 o                         
  -1   1   7          4.33         11.30         0.55 o                         
   0   1   7       1016.14        990.16         8.24 o                         
   1   1   7          2.57          9.02         0.55 o                         
   2   1   7       1369.86       1447.44        12.82 o                         
   3   1   7       1238.54       1286.13        11.85 o                         
   4   1   7         76.54         76.89         1.84 o                         
   5   1   7         80.27         87.90         2.44 o                         
   6   1   7        343.48        352.47         5.53 o                         
   7   1   7         34.50         41.77         2.52 o                         
   8   1   7         93.66         84.67         5.01 o                         
   9   1   7         99.74         94.74         5.26 o                         
  10   1   7        104.53        101.22         6.89 o                         
  -9   2   7         82.21         75.30         5.64 o                         
  -8   2   7         84.58         86.60         6.22 o                         
  -7   2   7         89.50         88.03         5.47 o                         
  -6   2   7        266.44        266.44         5.45 o                         
  -5   2   7         59.58         64.27         2.56 o                         
  -4   2   7         61.95         69.33         2.04 o                         
  -3   2   7         21.91         26.81         1.28 o                         
  -2   2   7        711.92        705.22         6.52 o                         
  -1   2   7         25.39         38.48         1.26 o                         
   0   2   7        945.68        902.99         8.65 o                         
   1   2   7         29.18         42.67         1.51 o                         
   2   2   7        713.66        703.06         7.91 o                         
   3   2   7         22.05         28.76         1.26 o                         
   4   2   7         70.11         79.96         1.86 o                         
   5   2   7         54.85         59.56         2.15 o                         
   6   2   7        265.76        255.69         5.40 o                         
   7   2   7         86.61         83.55         4.17 o                         
   8   2   7         85.13        102.31         5.85 o                         
   9   2   7         84.25         87.11         6.81 o                         
  -9   3   7         13.50         19.18         5.38 o                         
  -8   3   7         21.74         21.02         5.15 o                         
  -7   3   7         38.28         38.18         2.92 o                         
  -6   3   7         23.26         19.80         2.20 o                         
  -5   3   7        597.07        592.48         7.82 o                         
  -4   3   7        390.42        376.26         5.04 o                         
  -3   3   7          7.73          9.64         0.78 o                         
  -2   3   7        573.21        568.59         6.10 o                         
  -1   3   7        112.64        121.40         1.96 o                         
   0   3   7        503.50        542.57         5.38 o                         
   1   3   7        108.03        112.25         1.88 o                         
   2   3   7        590.55        591.53         6.46 o                         
   3   3   7          8.18         11.55         1.04 o                         
   4   3   7        401.08        382.58         5.16 o                         
   5   3   7        590.11        598.54         9.68 o                         
   6   3   7         21.44         22.42         2.39 o                         
   7   3   7         37.33         45.76         3.91 o                         
   8   3   7         17.46         14.39         4.07 o                         
   9   3   7         13.72          9.31         5.14 o                         
  -9   4   7         20.40         34.20         6.52 o                         
  -8   4   7         11.18         11.89         4.41 o                         
  -7   4   7        140.31        132.17         5.86 o                         
  -6   4   7        451.90        446.33         8.64 o                         
  -5   4   7        316.76        303.94         5.81 o                         
  -4   4   7         94.69         91.85         4.32 o                         
  -3   4   7          0.95          1.34         1.05 o                         
  -2   4   7        136.21        145.69         3.75 o                         
  -1   4   7        686.50        666.34         7.77 o                         
   0   4   7        330.19        315.95         3.79 o                         
   1   4   7        692.02        683.29         7.33 o                         
   2   4   7        143.36        150.21         2.84 o                         
   3   4   7          1.51          2.49         1.14 o                         
   4   4   7         87.29         80.77         3.03 o                         
   5   4   7        315.75        317.80         6.44 o                         
   6   4   7        447.81        439.85         8.56 o                         
   7   4   7        143.91        154.09         6.00 o                         
   8   4   7         10.57         13.71         4.15 o                         
   9   4   7         19.76         30.74         5.82 o                         
  -9   5   7         51.69         47.57         7.44 o                         
  -8   5   7          0.13         -8.84         5.90 o                         
  -7   5   7        138.21        141.79         7.30 o                         
  -6   5   7         64.49         71.85         4.77 o                         
  -5   5   7        310.39        316.42         6.66 o                         
  -4   5   7        857.23        843.70        14.02 o                         
  -3   5   7       1445.24       1379.05        18.67 o                         
  -2   5   7         26.97         27.50         1.77 o                         
  -1   5   7       1363.72       1391.43        14.10 o                         
   0   5   7        105.18        103.38         3.16 o                         
   1   5   7       1353.90       1380.06        14.91 o                         
   2   5   7         28.64         29.99         2.07 o                         
   3   5   7       1450.50       1415.04        16.22 o                         
   4   5   7        855.75        855.13        11.61 o                         
   5   5   7        308.67        322.16         6.80 o                         
   6   5   7         63.52         76.60         5.37 o                         
   7   5   7        143.00        140.27         9.39 o                         
   8   5   7          0.06         -4.78         4.84 o                         
   9   5   7         50.96         48.29         7.67 o                         
  -8   6   7         12.40         17.83         6.86 o                         
  -7   6   7         57.74         50.08         5.20 o                         
  -6   6   7         21.87         28.39         3.78 o                         
  -5   6   7         73.09         82.24         4.63 o                         
  -4   6   7         11.41         13.32         2.14 o                         
  -3   6   7         44.65         44.37         2.92 o                         
  -2   6   7         54.08         56.00         3.07 o                         
  -1   6   7        165.12        172.00         3.91 o                         
   0   6   7          5.04          5.81         1.43 o                         
   1   6   7        152.79        149.05         3.91 o                         
   2   6   7         52.24         57.36         3.14 o                         
   3   6   7         46.08         45.68         2.93 o                         
   4   6   7         10.07         15.20         2.30 o                         
   5   6   7         76.56         79.09         4.23 o                         
   6   6   7         22.72         22.57         4.07 o                         
   7   6   7         55.00         49.86         4.82 o                         
   8   6   7         11.34          0.64         8.36 o                         
  -7   7   7         53.13         49.99         5.40 o                         
  -6   7   7         31.07         31.06         4.65 o                         
  -5   7   7         25.36         25.47         4.75 o                         
  -4   7   7         52.35         50.81         4.59 o                         
  -3   7   7         38.02         33.75         3.56 o                         
  -2   7   7        753.38        742.09        13.57 o                         
  -1   7   7        449.01        453.66         8.79 o                         
   0   7   7         13.65         16.29         2.11 o                         
   1   7   7        438.91        436.38         9.63 o                         
   2   7   7        749.78        753.47        14.20 o                         
   3   7   7         41.54         41.19         3.35 o                         
   4   7   7         53.12         53.24         3.24 o                         
   5   7   7         26.93         27.91         4.85 o                         
   6   7   7         32.54         27.80         4.21 o                         
   7   7   7         52.63         57.27         7.05 o                         
  -7   8   7         49.36         53.70         6.90 o                         
  -6   8   7        105.22        105.54         7.50 o                         
  -5   8   7         31.59         29.82         4.34 o                         
  -4   8   7        229.92        234.67         9.38 o                         
  -3   8   7         56.81         63.07         4.86 o                         
  -2   8   7        245.61        260.15         7.44 o                         
  -1   8   7        134.37        134.87         5.24 o                         
   0   8   7        147.37        150.91         5.33 o                         
   1   8   7        133.75        139.34         6.47 o                         
   2   8   7        245.02        264.30         7.56 o                         
   3   8   7         56.72         67.99         6.06 o                         
   4   8   7        225.79        228.38        10.15 o                         
   5   8   7         30.67         34.52         4.05 o                         
   6   8   7        105.20        107.53         8.71 o                         
   7   8   7         48.66         55.57         8.12 o                         
  -6   9   7         24.00         22.52         6.28 o                         
  -5   9   7         24.75         26.77         5.21 o                         
  -4   9   7         67.70         68.07         8.72 o                         
  -3   9   7         13.11          9.64         4.34 o                         
  -2   9   7        402.24        407.76        10.11 o                         
  -1   9   7        156.56        160.71         6.24 o                         
   0   9   7        142.98        148.07         6.84 o                         
   1   9   7        155.93        159.57         7.55 o                         
   2   9   7        405.48        407.74        12.65 o                         
   3   9   7         13.68         16.18         4.55 o                         
   4   9   7         67.67         67.40         8.62 o                         
   5   9   7         23.53         23.56         6.14 o                         
   6   9   7         24.71         31.72         8.14 o                         
  -4  10   7          7.06         12.92         5.98 o                         
  -3  10   7         36.72         33.21         4.94 o                         
  -2  10   7         66.45         68.47         6.07 o                         
  -1  10   7         41.14         45.18         4.58 o                         
   0  10   7        281.50        262.02         9.34 o                         
   1  10   7         39.79         37.17         5.62 o                         
   2  10   7         64.68         54.86         7.73 o                         
   3  10   7         37.93         35.16         5.38 o                         
   4  10   7          6.86         11.86         8.05 o                         
  -2  11   7         89.11         88.76         7.51 o                         
  -1  11   7        144.68        127.64        11.63 o                         
   0  11   7         24.34         24.37         6.26 o                         
   1  11   7        144.59        149.94        11.88 o                         
   2  11   7         88.17         94.39        12.42 o                         
   0   0   8          1.99          7.55         0.70 o                         
   1   0   8        979.69        980.72         9.11 o                         
   2   0   8       1233.38       1312.74        11.89 o                         
   3   0   8        155.97        190.29         2.51 o                         
   4   0   8        599.88        594.21         6.58 o                         
   5   0   8         54.61         60.89         2.37 o                         
   6   0   8        407.14        378.31         6.18 o                         
   7   0   8        164.43        180.70         4.83 o                         
   8   0   8         71.38         70.30         5.08 o                         
   9   0   8         60.29         50.76         5.18 o                         
  10   0   8         16.66         11.91         6.54 o                         
  -9   1   8         14.60         11.08         5.64 o                         
  -8   1   8        144.02        138.84         7.25 o                         
  -7   1   8         16.53         10.97         2.79 o                         
  -6   1   8        227.79        224.80         4.66 o                         
  -5   1   8        239.07        248.78         5.47 o                         
  -4   1   8        689.12        724.75         7.83 o                         
  -3   1   8        252.45        241.01         3.47 o                         
  -2   1   8        714.02        663.75         6.01 o                         
  -1   1   8       1756.13       1787.85        13.87 o                         
   0   1   8       3762.51       3966.99        31.24 o                         
   1   1   8       1729.66       1745.53        14.91 o                         
   2   1   8        720.18        670.47         6.55 o                         
   3   1   8        251.88        238.99         3.12 o                         
   4   1   8        691.07        724.89         7.16 o                         
   5   1   8        240.48        250.64         4.51 o                         
   6   1   8        234.59        224.90         4.37 o                         
   7   1   8         17.38         14.79         2.49 o                         
   8   1   8        141.35        140.52         5.36 o                         
   9   1   8         14.37         10.36         3.87 o                         
  -9   2   8         14.12         20.50         5.24 o                         
  -8   2   8         66.57         61.29         4.54 o                         
  -7   2   8         81.35         78.31         4.55 o                         
  -6   2   8        443.38        454.91         7.62 o                         
  -5   2   8        459.26        452.25         6.78 o                         
  -4   2   8        161.40        180.19         3.55 o                         
  -3   2   8        363.36        345.24         4.22 o                         
  -2   2   8        140.76        167.43         2.25 o                         
  -1   2   8        890.06        920.93         8.81 o                         
   0   2   8          1.95          6.53         0.73 o                         
   1   2   8        897.68        937.39         9.00 o                         
   2   2   8        146.89        174.35         2.79 o                         
   3   2   8        356.20        341.05         5.17 o                         
   4   2   8        155.51        171.94         2.64 o                         
   5   2   8        464.77        463.17         5.72 o                         
   6   2   8        447.30        452.47         7.13 o                         
   7   2   8         78.01         81.07         4.19 o                         
   8   2   8         68.07         70.70         4.32 o                         
   9   2   8         13.26         12.11         4.92 o                         
  -9   3   8         96.04         93.24         6.12 o                         
  -8   3   8         18.68         28.28         4.15 o                         
  -7   3   8        125.02        132.07         5.16 o                         
  -6   3   8         70.25         63.35         3.46 o                         
  -5   3   8        430.13        428.03         6.28 o                         
  -4   3   8        563.38        543.05         6.23 o                         
  -3   3   8        221.19        198.43         2.67 o                         
  -2   3   8        385.83        394.55         4.21 o                         
  -1   3   8        940.03        913.70         9.00 o                         
   0   3   8        161.15        194.70         2.79 o                         
   1   3   8        950.91        917.31         8.99 o                         
   2   3   8        389.91        409.47         4.92 o                         
   3   3   8        223.09        201.62         3.47 o                         
   4   3   8        561.70        535.41         7.96 o                         
   5   3   8        432.30        445.72         7.85 o                         
   6   3   8         73.42         65.21         3.83 o                         
   7   3   8        129.54        128.58         5.58 o                         
   8   3   8         18.90         10.93         4.14 o                         
   9   3   8         97.97        105.32         8.18 o                         
  -9   4   8         58.48         59.38         6.20 o                         
  -8   4   8          7.01          6.98         4.95 o                         
  -7   4   8         43.66         49.32         3.69 o                         
  -6   4   8        222.40        223.17         5.53 o                         
  -5   4   8         82.68         76.22         3.24 o                         
  -4   4   8        133.87        128.55         4.22 o                         
  -3   4   8        445.59        473.45         7.13 o                         
  -2   4   8        400.85        396.36         4.94 o                         
  -1   4   8        526.55        525.83         6.51 o                         
   0   4   8       2757.66       2846.58        27.22 o                         
   1   4   8        544.84        549.11         6.16 o                         
   2   4   8        403.39        388.53         4.50 o                         
   3   4   8        454.06        471.18         7.80 o                         
   4   4   8        131.26        123.28         3.56 o                         
   5   4   8         86.45         84.64         3.76 o                         
   6   4   8        214.90        209.93         5.98 o                         
   7   4   8         43.12         42.98         4.18 o                         
   8   4   8          7.60          6.23         4.25 o                         
   9   4   8         60.02         44.78         7.06 o                         
  -8   5   8         52.92         55.18         6.52 o                         
  -7   5   8          1.93          3.31         3.61 o                         
  -6   5   8        137.72        144.41         8.35 o                         
  -5   5   8        426.89        426.98         7.95 o                         
  -4   5   8        137.50        148.15         4.16 o                         
  -3   5   8        203.80        199.20         4.38 o                         
  -2   5   8        301.34        288.09         5.44 o                         
  -1   5   8        120.53        112.37         2.52 o                         
   0   5   8         16.50         17.92         1.07 o                         
   1   5   8        122.89        116.10         3.51 o                         
   2   5   8        302.51        292.57         5.38 o                         
   3   5   8        197.97        196.14         6.01 o                         
   4   5   8        144.03        154.46         4.63 o                         
   5   5   8        425.75        421.18         7.94 o                         
   6   5   8        134.04        137.05         5.87 o                         
   7   5   8          2.25          3.71         3.93 o                         
   8   5   8         53.39         58.97         6.07 o                         
  -8   6   8         32.71         27.32         7.05 o                         
  -7   6   8          2.23         -1.88         4.42 o                         
  -6   6   8         63.23         59.96         6.36 o                         
  -5   6   8         90.44         91.62         5.13 o                         
  -4   6   8        164.01        161.65         5.30 o                         
  -3   6   8        232.13        219.65         6.62 o                         
  -2   6   8        686.27        660.50        11.09 o                         
  -1   6   8         59.50         58.71         2.66 o                         
   0   6   8        413.95        416.58         5.92 o                         
   1   6   8         58.88         61.45         2.61 o                         
   2   6   8        697.24        667.26        11.08 o                         
   3   6   8        239.70        240.78         5.81 o                         
   4   6   8        169.71        172.93         4.81 o                         
   5   6   8         88.53         87.02         4.51 o                         
   6   6   8         67.20         64.28         5.15 o                         
   7   6   8          1.82          1.95         4.86 o                         
   8   6   8         33.43         24.49         7.76 o                         
  -7   7   8         23.30         16.64         5.26 o                         
  -6   7   8          7.92          2.60         4.11 o                         
  -5   7   8         10.95          9.69         3.35 o                         
  -4   7   8         72.64         73.95         5.09 o                         
  -3   7   8        404.09        397.08         8.33 o                         
  -2   7   8        229.30        219.41         5.72 o                         
  -1   7   8        115.87        117.67         4.17 o                         
   0   7   8        131.07        133.13         4.26 o                         
   1   7   8        121.38        126.20         4.83 o                         
   2   7   8        222.43        223.22         6.48 o                         
   3   7   8        400.92        405.26         8.43 o                         
   4   7   8         72.68         64.23         4.47 o                         
   5   7   8         10.79         10.83         2.95 o                         
   6   7   8          8.60          7.19         4.22 o                         
   7   7   8         25.48         21.57         6.65 o                         
  -7   8   8         80.25         71.08         7.16 o                         
  -6   8   8          2.09          4.27         5.91 o                         
  -5   8   8        321.92        328.31        10.90 o                         
  -4   8   8        145.09        151.67         7.16 o                         
  -3   8   8         94.71         93.96         6.16 o                         
  -2   8   8         11.06         13.51         5.27 o                         
  -1   8   8        346.24        372.68         8.70 o                         
   0   8   8         52.43         58.74         4.12 o                         
   1   8   8        350.65        365.86         9.08 o                         
   2   8   8         11.97         16.46         2.82 o                         
   3   8   8         95.78         98.10         5.78 o                         
   4   8   8        147.09        159.29         5.70 o                         
   5   8   8        327.54        346.67         8.29 o                         
   6   8   8          1.98          1.25         6.25 o                         
   7   8   8         80.19         86.59         8.99 o                         
  -5   9   8         65.07         59.88         5.93 o                         
  -4   9   8         61.43         61.06         8.11 o                         
  -3   9   8        200.97        190.63         9.15 o                         
  -2   9   8        146.54        148.35         6.72 o                         
  -1   9   8        106.33        100.13         6.40 o                         
   0   9   8        301.24        322.17         9.60 o                         
   1   9   8        104.89        101.72        14.69 o                         
   2   9   8        144.24        144.01         9.54 o                         
   3   9   8        194.78        183.82         7.49 o                         
   4   9   8         60.73         58.82         4.39 o                         
   5   9   8         66.85         72.02         9.81 o                         
  -4  10   8         18.20         15.94         6.94 o                         
  -3  10   8         32.29         33.59         5.08 o                         
  -2  10   8         11.89          9.10         4.88 o                         
  -1  10   8        159.66        145.58         8.10 o                         
   0  10   8        125.76        134.39         7.77 o                         
   1  10   8        163.87        156.39        10.28 o                         
   2  10   8         12.35         14.86         5.15 o                         
   3  10   8         31.60         22.32         5.72 o                         
   4  10   8         19.47         19.03        10.81 o                         
  -1  11   8         56.66         51.19         5.97 o                         
   0  11   8        250.83        255.73        13.26 o                         
   1  11   8         55.74         53.66         7.28 o                         
   1   0   9          2.07          7.88         0.69 o                         
   2   0   9       2930.67       2945.42        24.55 o                         
   3   0   9          0.08          4.65         0.69 o                         
   4   0   9        501.62        447.12         4.94 o                         
   5   0   9         56.10         42.30         2.08 o                         
   6   0   9        297.85        298.20         6.61 o                         
   7   0   9          0.46         -0.76         2.37 o                         
   8   0   9        182.36        181.20         6.85 o                         
   9   0   9          5.24          1.47         5.60 o                         
  -9   1   9         27.68         28.13         5.43 o                         
  -8   1   9          2.93          7.59         3.77 o                         
  -7   1   9         40.82         43.93         2.93 o                         
  -6   1   9        372.01        358.72         7.27 o                         
  -5   1   9        323.22        308.56         5.19 o                         
  -4   1   9        384.30        382.44         5.44 o                         
  -3   1   9        136.74        133.72         2.36 o                         
  -2   1   9         57.32         50.12         1.69 o                         
  -1   1   9        651.84        743.47         6.18 o                         
   0   1   9       3360.06       3415.95        28.12 o                         
   1   1   9        663.75        759.87         6.89 o                         
   2   1   9         60.15         51.64         1.44 o                         
   3   1   9        134.31        130.11         2.14 o                         
   4   1   9        368.23        371.57         4.67 o                         
   5   1   9        337.67        330.32         5.08 o                         
   6   1   9        360.70        352.95         6.06 o                         
   7   1   9         39.50         42.91         2.63 o                         
   8   1   9          3.22          4.11         2.93 o                         
   9   1   9         26.72         21.28         4.00 o                         
  -9   2   9         40.18         39.50         5.02 o                         
  -8   2   9         91.98         84.50         8.65 o                         
  -7   2   9        189.04        191.35         6.08 o                         
  -6   2   9        247.76        263.18         6.03 o                         
  -5   2   9         37.56         28.35         1.94 o                         
  -4   2   9        230.78        226.01         3.69 o                         
  -3   2   9       1968.05       1990.79        17.96 o                         
  -2   2   9        170.75        167.16         2.17 o                         
  -1   2   9        832.97        834.24         7.06 o                         
   0   2   9        796.36        808.50         7.34 o                         
   1   2   9        841.33        841.28         7.61 o                         
   2   2   9        174.77        167.92         3.05 o                         
   3   2   9       1993.52       2016.58        18.84 o                         
   4   2   9        229.30        229.59         3.67 o                         
   5   2   9         39.83         34.22         2.80 o                         
   6   2   9        251.76        260.32         4.96 o                         
   7   2   9        189.56        185.46         5.00 o                         
   8   2   9         88.51         93.14         5.39 o                         
   9   2   9         42.80         41.69         4.88 o                         
  -9   3   9         29.79         38.56         5.50 o                         
  -8   3   9        105.94         97.03         5.74 o                         
  -7   3   9        235.11        241.26         6.40 o                         
  -6   3   9        115.89        126.55         4.35 o                         
  -5   3   9        464.55        454.89         6.19 o                         
  -4   3   9        717.02        710.90         7.94 o                         
  -3   3   9         89.68         84.21         2.11 o                         
  -2   3   9         22.61         22.07         1.05 o                         
  -1   3   9       1130.03       1124.22        10.03 o                         
   0   3   9         44.57         49.97         1.47 o                         
   1   3   9       1152.30       1138.88        10.49 o                         
   2   3   9         21.32         22.50         1.32 o                         
   3   3   9         87.92         85.75         2.32 o                         
   4   3   9        718.99        712.12        10.81 o                         
   5   3   9        460.14        460.42         9.51 o                         
   6   3   9        116.88        119.99         4.70 o                         
   7   3   9        232.86        254.45         6.99 o                         
   8   3   9        107.50        100.50         6.38 o                         
   9   3   9         31.19         37.18         5.51 o                         
  -9   4   9         89.47         93.47         7.40 o                         
  -8   4   9        102.20         91.21         6.14 o                         
  -7   4   9        114.13        108.68         6.26 o                         
  -6   4   9         42.16         52.99         3.87 o                         
  -5   4   9         79.41         82.16         3.16 o                         
  -4   4   9         97.19         92.09         3.19 o                         
  -3   4   9        815.21        773.57        11.37 o                         
  -2   4   9        646.71        615.96         7.09 o                         
  -1   4   9          7.01          8.34         0.89 o                         
   0   4   9        146.49        147.99         2.55 o                         
   1   4   9          6.48          6.27         0.73 o                         
   2   4   9        649.10        619.51         6.99 o                         
   3   4   9        823.87        783.79         9.84 o                         
   4   4   9         99.35         87.85         3.58 o                         
   5   4   9         82.02         76.63         3.85 o                         
   6   4   9         40.85         43.06         3.07 o                         
   7   4   9        115.90        111.05         6.09 o                         
   8   4   9        106.69        113.66         6.61 o                         
   9   4   9         84.64         77.92         6.34 o                         
  -8   5   9         23.04         17.47         4.90 o                         
  -7   5   9         67.20         54.91         4.77 o                         
  -6   5   9         50.60         55.68         3.85 o                         
  -5   5   9          9.77         14.38         2.53 o                         
  -4   5   9         18.99         22.17         2.50 o                         
  -3   5   9        176.38        168.47         4.58 o                         
  -2   5   9        399.89        422.63         7.69 o                         
  -1   5   9        259.63        257.75         6.55 o                         
   0   5   9         13.84         19.34         1.24 o                         
   1   5   9        253.38        243.56         4.44 o                         
   2   5   9        411.37        427.41         7.83 o                         
   3   5   9        181.75        175.25         3.72 o                         
   4   5   9         18.36         19.70         1.82 o                         
   5   5   9          9.97         14.31         2.58 o                         
   6   5   9         53.43         57.51         4.05 o                         
   7   5   9         65.68         61.82         4.52 o                         
   8   5   9         23.48         17.82         4.91 o                         
  -8   6   9         70.54         63.66         6.31 o                         
  -7   6   9         83.04         79.09         5.68 o                         
  -6   6   9         70.97         67.17         6.75 o                         
  -5   6   9         90.76         90.11         5.30 o                         
  -4   6   9        180.88        179.54         6.39 o                         
  -3   6   9         19.85         19.69         2.58 o                         
  -2   6   9        499.23        487.21         8.71 o                         
  -1   6   9        455.37        444.90         7.40 o                         
   0   6   9        482.80        472.85         6.53 o                         
   1   6   9        456.75        441.39         7.46 o                         
   2   6   9        485.91        466.49         9.90 o                         
   3   6   9         18.82         21.18         2.03 o                         
   4   6   9        187.35        192.75         5.18 o                         
   5   6   9         88.41         86.22         4.52 o                         
   6   6   9         71.54         71.39         4.02 o                         
   7   6   9         84.36         82.73         5.57 o                         
   8   6   9         69.49         75.32        10.62 o                         
  -7   7   9         53.19         48.56         5.72 o                         
  -6   7   9        219.35        214.74         8.67 o                         
  -5   7   9        188.52        202.28         7.16 o                         
  -4   7   9         35.96         37.40         3.64 o                         
  -3   7   9        336.60        316.49         7.37 o                         
  -2   7   9         68.93         68.59         4.02 o                         
  -1   7   9        118.56        115.14         5.25 o                         
   0   7   9        615.67        588.04         9.51 o                         
   1   7   9        115.07        113.26         4.29 o                         
   2   7   9         72.07         76.45         4.14 o                         
   3   7   9        341.90        331.72         7.59 o                         
   4   7   9         37.05         38.67         2.94 o                         
   5   7   9        196.10        186.40         6.24 o                         
   6   7   9        221.25        230.25        10.61 o                         
   7   7   9         52.16         54.93         7.23 o                         
  -6   8   9         39.79         30.87         5.65 o                         
  -5   8   9          8.97          4.33         6.12 o                         
  -4   8   9         66.40         57.36         4.52 o                         
  -3   8   9         74.14         74.39         5.64 o                         
  -2   8   9         20.75         20.07         3.04 o                         
  -1   8   9        225.63        247.18         7.05 o                         
   0   8   9        248.15        236.90         6.66 o                         
   1   8   9        223.78        246.54         7.41 o                         
   2   8   9         20.21         19.14         2.82 o                         
   3   8   9         70.47         70.02         5.51 o                         
   4   8   9         64.65         59.83         3.87 o                         
   5   8   9          8.96          8.51         3.67 o                         
   6   8   9         39.59         33.33         6.05 o                         
  -5   9   9          2.19          0.31         5.43 o                         
  -4   9   9         14.44          6.76         5.31 o                         
  -3   9   9         28.26         24.97         4.79 o                         
  -2   9   9         42.09         48.13         3.67 o                         
  -1   9   9         82.22         80.25         4.63 o                         
   0   9   9          6.20          5.98         3.37 o                         
   1   9   9         87.62         93.30        15.63 o                         
   2   9   9         43.52         46.96         4.82 o                         
   3   9   9         27.62         28.95         4.01 o                         
   4   9   9         15.47         16.38         4.16 o                         
   5   9   9          1.47         -4.91         6.12 o                         
  -4  10   9         21.46         15.55         5.84 o                         
  -3  10   9         72.01         74.38         7.76 o                         
  -2  10   9         74.14         80.36         5.23 o                         
  -1  10   9         75.75         71.31         7.62 o                         
   0  10   9         39.77         27.86         5.55 o                         
   1  10   9         73.76         68.58        13.24 o                         
   2  10   9         74.66         81.52        14.19 o                         
   3  10   9         73.58         68.79         6.35 o                         
   4  10   9         20.26         26.72         8.51 o                         
  -1  11   9        113.27        105.15        12.10 o                         
   0  11   9         75.99         60.27         7.16 o                         
   1  11   9        112.52        100.62        26.24 o                         
   0   0  10        161.45        170.94         3.00 o                         
   1   0  10        611.40        651.04         5.92 o                         
   2   0  10         71.36         94.96         2.13 o                         
   3   0  10        496.13        462.78         4.70 o                         
   4   0  10       1512.27       1491.15        14.70 o                         
   5   0  10         74.50         71.76         2.64 o                         
   6   0  10        178.81        179.69         4.32 o                         
   7   0  10          8.60          8.15         2.62 o                         
   8   0  10          0.86         -0.48         3.80 o                         
   9   0  10         22.87         23.08         5.43 o                         
  -9   1  10         34.99         27.80         5.40 o                         
  -8   1  10        116.50         99.79         6.47 o                         
  -7   1  10         32.36         33.93         3.26 o                         
  -6   1  10        152.56        144.40         4.24 o                         
  -5   1  10       1155.54       1131.82        13.63 o                         
  -4   1  10        592.46        557.33         6.89 o                         
  -3   1  10        191.83        196.80         2.85 o                         
  -2   1  10        471.37        482.49         4.47 o                         
  -1   1  10        670.27        684.05         6.80 o                         
   0   1  10        263.76        270.54         2.95 o                         
   1   1  10        702.41        718.30         7.16 o                         
   2   1  10        467.04        473.93         5.98 o                         
   3   1  10        187.02        188.68         2.77 o                         
   4   1  10        595.89        565.13         6.76 o                         
   5   1  10       1149.27       1119.47        12.95 o                         
   6   1  10        154.99        154.67         4.07 o                         
   7   1  10         35.89         34.58         2.57 o                         
   8   1  10        118.08        110.45         5.17 o                         
   9   1  10         33.27         35.80         4.22 o                         
  -9   2  10         10.37          8.45         5.18 o                         
  -8   2  10        145.33        139.60         8.30 o                         
  -7   2  10        106.78        102.29         4.64 o                         
  -6   2  10         17.39         17.97         2.34 o                         
  -5   2  10         39.20         43.90         3.02 o                         
  -4   2  10        344.94        338.19         5.05 o                         
  -3   2  10        503.94        487.79         5.12 o                         
  -2   2  10       1314.84       1287.46        11.38 o                         
  -1   2  10        531.56        544.42         5.10 o                         
   0   2  10       1389.56       1426.91        12.38 o                         
   1   2  10        518.36        528.22         5.73 o                         
   2   2  10       1338.92       1294.81        14.24 o                         
   3   2  10        489.87        474.58         5.59 o                         
   4   2  10        346.60        343.68         5.01 o                         
   5   2  10         40.52         48.41         2.57 o                         
   6   2  10         15.58         20.89         2.01 o                         
   7   2  10        102.55        100.65         4.23 o                         
   8   2  10        143.39        139.21         5.63 o                         
   9   2  10         11.51         11.65         4.81 o                         
  -9   3  10         61.11         51.46         5.54 o                         
  -8   3  10         49.72         43.41         3.84 o                         
  -7   3  10        582.26        561.00        15.48 o                         
  -6   3  10        440.89        435.03         7.32 o                         
  -5   3  10        137.91        136.99         3.75 o                         
  -4   3  10        738.39        723.59         8.39 o                         
  -3   3  10         35.17         33.20         1.44 o                         
  -2   3  10        644.06        650.93         6.62 o                         
  -1   3  10        306.47        299.40         3.27 o                         
   0   3  10       1887.41       1883.79        17.57 o                         
   1   3  10        311.20        302.71         3.82 o                         
   2   3  10        642.05        645.88         7.35 o                         
   3   3  10         36.48         35.52         2.07 o                         
   4   3  10        750.82        736.82        12.13 o                         
   5   3  10        135.41        132.34         4.79 o                         
   6   3  10        442.56        437.92         8.54 o                         
   7   3  10        585.95        590.11        11.03 o                         
   8   3  10         48.91         52.24         5.42 o                         
   9   3  10         62.81         57.57         5.91 o                         
  -9   4  10          3.29         -1.32         6.28 o                         
  -8   4  10        161.40        160.43         8.48 o                         
  -7   4  10         10.72          9.25         3.15 o                         
  -6   4  10         45.21         45.15         3.03 o                         
  -5   4  10          3.60          4.03         1.73 o                         
  -4   4  10         15.35         15.26         2.14 o                         
  -3   4  10        243.47        238.50         4.17 o                         
  -2   4  10        345.33        335.25         4.30 o                         
  -1   4  10        422.54        422.39         4.92 o                         
   0   4  10        180.25        160.58         2.93 o                         
   1   4  10        411.36        409.99         4.67 o                         
   2   4  10        333.89        320.96         4.73 o                         
   3   4  10        256.53        243.47         5.53 o                         
   4   4  10         17.29         18.00         2.89 o                         
   5   4  10          3.52          5.69         2.36 o                         
   6   4  10         44.10         46.21         3.23 o                         
   7   4  10         12.42         14.03         3.94 o                         
   8   4  10        159.80        168.75         8.24 o                         
   9   4  10          2.67          1.66         6.15 o                         
  -8   5  10         62.67         63.72         5.35 o                         
  -7   5  10         11.37         16.59         4.98 o                         
  -6   5  10         44.69         42.69         3.83 o                         
  -5   5  10        176.85        176.49         5.95 o                         
  -4   5  10         13.03          9.10         2.16 o                         
  -3   5  10         24.16         24.86         2.78 o                         
  -2   5  10        492.71        476.28         7.81 o                         
  -1   5  10        666.02        629.18         9.49 o                         
   0   5  10          7.35         13.05         1.41 o                         
   1   5  10        659.70        621.11         8.05 o                         
   2   5  10        505.82        483.13         7.15 o                         
   3   5  10         22.73         23.27         1.77 o                         
   4   5  10         11.76          7.41         1.79 o                         
   5   5  10        184.59        192.88         6.24 o                         
   6   5  10         42.16         34.81         3.72 o                         
   7   5  10         12.27         12.10         4.31 o                         
   8   5  10         60.80         61.19         5.50 o                         
  -8   6  10          9.76         14.70         6.17 o                         
  -7   6  10         65.79         66.78         5.29 o                         
  -6   6  10          8.86          4.12         3.87 o                         
  -5   6  10          0.62          9.21         3.10 o                         
  -4   6  10        159.26        154.08         6.16 o                         
  -3   6  10        124.81        123.99         4.59 o                         
  -2   6  10         55.74         55.87         3.89 o                         
  -1   6  10        142.94        132.16         3.80 o                         
   0   6  10        137.64        131.94         3.18 o                         
   1   6  10        140.65        133.51         3.68 o                         
   2   6  10         53.13         58.91         4.04 o                         
   3   6  10        127.53        137.94         4.69 o                         
   4   6  10        159.19        159.83         4.93 o                         
   5   6  10          0.81          7.70         2.68 o                         
   6   6  10          9.80          6.80         3.06 o                         
   7   6  10         66.82         75.42         5.70 o                         
   8   6  10          9.19          1.55         8.00 o                         
  -7   7  10         70.02         73.37         6.68 o                         
  -6   7  10        105.87        105.33         7.35 o                         
  -5   7  10        205.25        203.97         8.37 o                         
  -4   7  10        221.74        225.20         7.99 o                         
  -3   7  10         27.73         32.25         3.25 o                         
  -2   7  10         45.32         50.83         3.56 o                         
  -1   7  10        296.50        292.20         6.46 o                         
   0   7  10        157.35        161.09         4.31 o                         
   1   7  10        305.35        298.62        10.23 o                         
   2   7  10         47.65         53.06         4.12 o                         
   3   7  10         28.83         34.00         3.00 o                         
   4   7  10        218.17        233.38        10.17 o                         
   5   7  10        205.27        202.08         6.58 o                         
   6   7  10        107.77        111.91         7.28 o                         
   7   7  10         68.07         70.26         6.38 o                         
  -6   8  10          1.36          0.45         5.74 o                         
  -5   8  10         26.11         24.46         6.14 o                         
  -4   8  10          4.03          4.42         4.42 o                         
  -3   8  10         62.41         64.14         4.58 o                         
  -2   8  10         30.68         28.11         3.30 o                         
  -1   8  10        166.82        154.83        10.53 o                         
   0   8  10          1.07          2.23         2.54 o                         
   1   8  10        162.00        160.05         6.18 o                         
   2   8  10         34.72         32.74         3.51 o                         
   3   8  10         62.50         60.95         4.60 o                         
   4   8  10          5.12          3.88         3.23 o                         
   5   8  10         27.19         24.78         3.95 o                         
   6   8  10          1.58          8.46         5.54 o                         
  -5   9  10         47.37         50.68         6.07 o                         
  -4   9  10         40.03         42.54         5.73 o                         
  -3   9  10         22.66         19.01         5.87 o                         
  -2   9  10         35.43         30.95         3.32 o                         
  -1   9  10         97.86         97.03         5.27 o                         
   0   9  10         39.38         39.43         4.82 o                         
   1   9  10         94.84        102.17         6.68 o                         
   2   9  10         34.70         31.04         3.99 o                         
   3   9  10         24.24         16.15         3.78 o                         
   4   9  10         41.30         49.75         4.55 o                         
   5   9  10         46.39         42.30         7.59 o                         
  -4  10  10         10.12          1.53         7.18 o                         
  -3  10  10        104.36        111.43        11.31 o                         
  -2  10  10         82.18         77.73         4.85 o                         
  -1  10  10          2.36          0.18         4.29 o                         
   0  10  10          0.01         -0.73         5.34 o                         
   1  10  10          2.53         -2.41         5.59 o                         
   2  10  10         80.08         69.29         7.29 o                         
   3  10  10        106.04        114.02         9.95 o                         
   4  10  10         10.54         17.44         8.81 o                         
   1   0  11          9.65          9.15         0.67 o                         
   2   0  11          2.01          3.12         0.68 o                         
   3   0  11         22.68         19.00         1.05 o                         
   4   0  11        255.54        277.29         4.38 o                         
   5   0  11        114.84        120.66         3.19 o                         
   6   0  11        296.89        266.45         5.30 o                         
   7   0  11          0.33         -0.68         2.62 o                         
   8   0  11         91.78         89.17         5.07 o                         
   9   0  11        213.22        189.57         9.02 o                         
  -9   1  11         54.67         55.44         5.67 o                         
  -8   1  11         46.14         40.72         4.21 o                         
  -7   1  11         48.67         41.33         2.89 o                         
  -6   1  11         14.90         14.98         2.10 o                         
  -5   1  11        306.12        307.15         5.61 o                         
  -4   1  11        211.83        209.48         4.04 o                         
  -3   1  11        275.17        245.18         3.23 o                         
  -2   1  11       1146.62       1143.39         9.50 o                         
  -1   1  11        966.43       1021.85         8.50 o                         
   0   1  11        254.58        288.88         3.25 o                         
   1   1  11        948.14        999.14         9.52 o                         
   2   1  11       1138.38       1131.23        11.17 o                         
   3   1  11        274.12        244.79         3.07 o                         
   4   1  11        214.07        217.55         4.13 o                         
   5   1  11        312.23        313.42         5.34 o                         
   6   1  11         13.84         10.59         1.98 o                         
   7   1  11         44.07         43.37         3.46 o                         
   8   1  11         46.43         42.55         4.15 o                         
   9   1  11         52.01         53.97         4.50 o                         
  -9   2  11         44.77         55.03         5.47 o                         
  -8   2  11         36.30         40.58         4.43 o                         
  -7   2  11        194.48        182.55         5.71 o                         
  -6   2  11        581.58        582.66        12.26 o                         
  -5   2  11         43.03         37.61         2.60 o                         
  -4   2  11        431.49        420.54         5.96 o                         
  -3   2  11        150.82        132.24         2.44 o                         
  -2   2  11         88.04         93.44         1.97 o                         
  -1   2  11        617.78        636.34         6.13 o                         
   0   2  11        524.64        481.50         5.06 o                         
   1   2  11        608.80        630.56         6.13 o                         
   2   2  11         82.33         81.69         2.08 o                         
   3   2  11        148.56        130.96         2.52 o                         
   4   2  11        439.67        429.04         6.35 o                         
   5   2  11         47.15         46.88         2.94 o                         
   6   2  11        576.82        580.41         8.65 o                         
   7   2  11        199.13        191.75         5.30 o                         
   8   2  11         35.76         37.21         4.76 o                         
   9   2  11         45.77         39.92         5.22 o                         
  -9   3  11         41.38         18.48         6.10 o                         
  -8   3  11         80.74         72.39         4.31 o                         
  -7   3  11          2.82          7.76         2.90 o                         
  -6   3  11        229.63        235.32         5.82 o                         
  -5   3  11        126.21        117.18         3.78 o                         
  -4   3  11         37.08         39.81         2.30 o                         
  -3   3  11        132.67        130.57         2.43 o                         
  -2   3  11       1020.09       1004.27         9.20 o                         
  -1   3  11         53.97         60.15         1.57 o                         
   0   3  11        234.33        255.58         3.43 o                         
   1   3  11         54.75         62.05         1.69 o                         
   2   3  11       1015.05        979.59        10.11 o                         
   3   3  11        130.80        131.68         4.98 o                         
   4   3  11         31.44         32.58         2.34 o                         
   5   3  11        128.14        118.67         4.69 o                         
   6   3  11        234.42        239.72         6.30 o                         
   7   3  11          3.29          4.02         4.36 o                         
   8   3  11         74.19         62.12         6.16 o                         
   9   3  11         41.12         28.04         5.86 o                         
  -8   4  11         45.93         50.70         6.23 o                         
  -7   4  11         54.49         57.14         3.90 o                         
  -6   4  11        215.57        243.37         6.74 o                         
  -5   4  11        262.22        262.05         5.52 o                         
  -4   4  11         54.23         53.52         2.60 o                         
  -3   4  11        223.99        222.34         3.84 o                         
  -2   4  11         36.60         30.90         1.57 o                         
  -1   4  11         50.87         57.53         2.66 o                         
   0   4  11        194.82        179.40         3.20 o                         
   1   4  11         46.81         55.46         1.75 o                         
   2   4  11         39.30         37.04         2.04 o                         
   3   4  11        226.46        219.43         4.93 o                         
   4   4  11         54.10         55.39         3.87 o                         
   5   4  11        268.28        257.65         6.19 o                         
   6   4  11        217.46        234.60         6.66 o                         
   7   4  11         52.76         60.67         5.45 o                         
   8   4  11         46.76         40.97         5.28 o                         
  -8   5  11         33.60         34.28         5.31 o                         
  -7   5  11        104.55        100.81         7.07 o                         
  -6   5  11         46.24         45.90         4.09 o                         
  -5   5  11         76.90         85.13         4.97 o                         
  -4   5  11         51.45         48.23         3.45 o                         
  -3   5  11        273.88        259.64         5.96 o                         
  -2   5  11         98.24         99.97         3.39 o                         
  -1   5  11        133.96        133.66         3.58 o                         
   0   5  11        239.07        225.64         6.08 o                         
   1   5  11        136.34        129.87         3.46 o                         
   2   5  11        102.15         99.98         3.29 o                         
   3   5  11        265.55        249.06         4.98 o                         
   4   5  11         53.87         57.34         3.40 o                         
   5   5  11         74.90         76.67         4.57 o                         
   6   5  11         47.28         50.98         4.85 o                         
   7   5  11        105.33        105.34         6.77 o                         
   8   5  11         32.74         24.38         5.48 o                         
  -8   6  11          1.39          2.54         6.46 o                         
  -7   6  11        133.58        134.90        11.41 o                         
  -6   6  11          7.51          5.65         3.94 o                         
  -5   6  11        426.38        439.22        10.85 o                         
  -4   6  11         87.87         94.22         5.41 o                         
  -3   6  11         15.82         15.00         2.58 o                         
  -2   6  11        176.40        175.94         6.05 o                         
  -1   6  11        202.45        194.16         5.08 o                         
   0   6  11         45.80         43.46         2.51 o                         
   1   6  11        211.23        204.68         4.60 o                         
   2   6  11        179.47        176.88         5.82 o                         
   3   6  11         16.38         15.98         2.35 o                         
   4   6  11         89.90         94.90         5.45 o                         
   5   6  11        418.76        415.52        12.32 o                         
   6   6  11          7.09          1.31         3.24 o                         
   7   6  11        133.31        139.84         9.14 o                         
   8   6  11          1.35          4.57         8.36 o                         
  -7   7  11         35.45         38.37         6.14 o                         
  -6   7  11        102.54         97.82        10.79 o                         
  -5   7  11         42.37         33.13         4.82 o                         
  -4   7  11          2.48          2.81         4.22 o                         
  -3   7  11        173.19        169.86         6.55 o                         
  -2   7  11         10.42         11.33         2.67 o                         
  -1   7  11        152.87        156.97         5.04 o                         
   0   7  11         20.52         20.89         2.23 o                         
   1   7  11        157.81        160.14         6.90 o                         
   2   7  11          8.68          9.94         2.83 o                         
   3   7  11        174.16        174.43         5.61 o                         
   4   7  11          1.85         -0.30         2.89 o                         
   5   7  11         40.90         46.12         3.68 o                         
   6   7  11         99.59         90.71         5.49 o                         
   7   7  11         37.71         51.53         6.32 o                         
  -6   8  11         23.00         18.59         7.93 o                         
  -5   8  11         30.96         26.80         6.05 o                         
  -4   8  11          2.43         -2.38         4.03 o                         
  -3   8  11         44.38         42.55         4.23 o                         
  -2   8  11         68.17         65.27         6.74 o                         
  -1   8  11          5.40          8.11         2.86 o                         
   0   8  11          2.48          0.19         2.79 o                         
   1   8  11          5.13          4.19         3.51 o                         
   2   8  11         68.93         67.52         4.85 o                         
   3   8  11         45.12         51.08         3.78 o                         
   4   8  11          2.07         -1.31         3.43 o                         
   5   8  11         31.42         26.15         4.13 o                         
   6   8  11         21.11         31.76         6.20 o                         
  -5   9  11          5.36         -0.78        10.47 o                         
  -4   9  11          4.17         11.43         5.01 o                         
  -3   9  11          3.77         -1.01         4.90 o                         
  -2   9  11         30.06         30.62         4.68 o                         
  -1   9  11        116.24        119.93         5.73 o                         
   0   9  11        279.55        259.67         8.12 o                         
   1   9  11        117.45         89.75         8.12 o                         
   2   9  11         30.12         26.45         5.16 o                         
   3   9  11          3.45          6.26         4.71 o                         
   4   9  11          3.69          0.43         4.52 o                         
   5   9  11          5.55          8.47         7.08 o                         
  -3  10  11         48.04         51.98         5.64 o                         
  -2  10  11         18.75         21.84         4.15 o                         
  -1  10  11         17.17         15.11         7.66 o                         
   0  10  11          0.38          1.19         5.80 o                         
   1  10  11         17.22         18.45         6.28 o                         
   2  10  11         18.25         16.78         8.62 o                         
   3  10  11         47.23         33.32         7.96 o                         
   0   0  12       2033.39       1971.29        22.97 o                         
   1   0  12         61.49         43.63         1.31 o                         
   2   0  12         11.44          9.56         0.83 o                         
   3   0  12        134.56        122.53         2.19 o                         
   4   0  12        188.02        174.69         3.58 o                         
   5   0  12         60.32         67.49         2.66 o                         
   6   0  12        236.63        229.86         5.04 o                         
   7   0  12          2.63          2.37         2.52 o                         
   8   0  12         35.08         37.06         3.51 o                         
   9   0  12          2.64          6.31         5.09 o                         
  -9   1  12         84.73         70.98         6.56 o                         
  -8   1  12        111.89        109.50         7.94 o                         
  -7   1  12        302.62        287.83         6.68 o                         
  -6   1  12        121.69        111.08         4.53 o                         
  -5   1  12         25.10         22.23         2.45 o                         
  -4   1  12         77.69         78.90         3.21 o                         
  -3   1  12        152.42        147.74         2.41 o                         
  -2   1  12        181.95        179.48         2.72 o                         
  -1   1  12        553.36        565.04         5.29 o                         
   0   1  12        860.09        891.32         8.21 o                         
   1   1  12        573.33        589.34         6.02 o                         
   2   1  12        183.39        174.12         2.90 o                         
   3   1  12        161.41        158.87         2.60 o                         
   4   1  12         70.38         73.74         2.57 o                         
   5   1  12         21.52         18.46         1.76 o                         
   6   1  12        123.52        117.86         3.98 o                         
   7   1  12        306.56        316.59         6.64 o                         
   8   1  12        115.16        116.65         5.67 o                         
   9   1  12         80.69         71.25         5.01 o                         
  -9   2  12         13.17          9.58         5.94 o                         
  -8   2  12        146.35        137.53         6.46 o                         
  -7   2  12          1.98          4.79         3.37 o                         
  -6   2  12         60.44         58.40         4.17 o                         
  -5   2  12        112.63        104.00         4.00 o                         
  -4   2  12        982.20        920.48        11.62 o                         
  -3   2  12         99.72         89.85         2.09 o                         
  -2   2  12        547.03        495.06         4.97 o                         
  -1   2  12        420.53        401.40         4.01 o                         
   0   2  12        207.14        210.07         2.62 o                         
   1   2  12        418.35        395.08         4.36 o                         
   2   2  12        542.06        487.10         5.41 o                         
   3   2  12         99.33         91.96         2.78 o                         
   4   2  12        976.34        940.14        12.47 o                         
   5   2  12        114.90        107.76         3.55 o                         
   6   2  12         56.72         63.32         3.30 o                         
   7   2  12          2.10          1.24         3.09 o                         
   8   2  12        147.74        138.49         8.45 o                         
   9   2  12         12.88         16.94         5.38 o                         
  -9   3  12         35.16         37.11         6.44 o                         
  -8   3  12         37.29         34.74         3.95 o                         
  -7   3  12         72.35         70.13         4.42 o                         
  -6   3  12         48.75         47.99         5.38 o                         
  -5   3  12         78.19         78.55         3.70 o                         
  -4   3  12         59.81         59.88         2.56 o                         
  -3   3  12        142.10        140.32         2.61 o                         
  -2   3  12        118.01        116.09         2.38 o                         
  -1   3  12        140.36        136.85         2.39 o                         
   0   3  12        219.73        211.44         2.94 o                         
   1   3  12        131.68        129.61         2.31 o                         
   2   3  12        113.72        113.07         2.83 o                         
   3   3  12        148.02        140.13         3.91 o                         
   4   3  12         64.84         64.57         3.62 o                         
   5   3  12         80.90         80.10         4.39 o                         
   6   3  12         53.37         54.44         4.13 o                         
   7   3  12         67.41         62.43         4.20 o                         
   8   3  12         36.49         34.10         4.83 o                         
   9   3  12         33.84         32.00         6.84 o                         
  -8   4  12         11.08         14.12         4.46 o                         
  -7   4  12        116.00        113.38         6.07 o                         
  -6   4  12         30.12         32.90         2.94 o                         
  -5   4  12        111.72        116.26         5.38 o                         
  -4   4  12         96.67         99.10         3.65 o                         
  -3   4  12        157.78        165.56         3.44 o                         
  -2   4  12        190.63        191.82         3.71 o                         
  -1   4  12         45.48         42.41         1.97 o                         
   0   4  12         22.67         24.17         1.57 o                         
   1   4  12         48.13         45.15         1.81 o                         
   2   4  12        182.08        177.30         4.02 o                         
   3   4  12        154.88        161.60         4.32 o                         
   4   4  12         98.98         97.42         4.34 o                         
   5   4  12        111.54        114.16         5.83 o                         
   6   4  12         30.27         33.64         3.28 o                         
   7   4  12        110.43        106.38         6.62 o                         
   8   4  12         12.15          8.31         4.96 o                         
  -8   5  12        101.07        111.72         9.87 o                         
  -7   5  12         60.10         55.16         5.15 o                         
  -6   5  12         37.73         37.98         3.97 o                         
  -5   5  12        151.32        166.57         6.05 o                         
  -4   5  12        378.11        377.95         8.07 o                         
  -3   5  12          7.41          4.24         2.23 o                         
  -2   5  12        376.96        375.32         7.51 o                         
  -1   5  12        640.94        604.13        10.30 o                         
   0   5  12         57.74         51.80         2.85 o                         
   1   5  12        636.62        605.68         8.51 o                         
   2   5  12        379.46        369.19         6.13 o                         
   3   5  12          8.16          7.16         1.71 o                         
   4   5  12        370.54        369.81         8.12 o                         
   5   5  12        157.17        165.45         5.64 o                         
   6   5  12         39.66         45.00         4.16 o                         
   7   5  12         59.04         63.79         5.13 o                         
   8   5  12        102.34        103.57         6.89 o                         
  -7   6  12        139.83        123.31         8.37 o                         
  -6   6  12         57.94         56.57         5.24 o                         
  -5   6  12         79.09         85.98         9.40 o                         
  -4   6  12        109.68        118.90         6.03 o                         
  -3   6  12        119.57        121.79         5.47 o                         
  -2   6  12         60.07         60.41         3.88 o                         
  -1   6  12         58.48         50.75         3.01 o                         
   0   6  12         68.04         72.34         4.07 o                         
   1   6  12         61.79         56.50         3.95 o                         
   2   6  12         56.91         62.93         4.49 o                         
   3   6  12        118.51        120.95         4.84 o                         
   4   6  12        114.31        121.58         4.69 o                         
   5   6  12         78.61         85.64         6.67 o                         
   6   6  12         55.26         47.70         4.17 o                         
   7   6  12        138.14        140.78        11.09 o                         
  -7   7  12          6.17         -4.98         6.12 o                         
  -6   7  12          9.93         17.60         4.97 o                         
  -5   7  12         12.32         16.96         4.82 o                         
  -4   7  12         18.16         18.61         3.81 o                         
  -3   7  12         55.71         57.59         4.72 o                         
  -2   7  12         18.12         19.70         2.92 o                         
  -1   7  12         57.03         63.43         4.13 o                         
   0   7  12          7.97          6.84         2.11 o                         
   1   7  12         56.18         59.95         5.06 o                         
   2   7  12         18.10         17.85         3.12 o                         
   3   7  12         54.74         53.56         3.71 o                         
   4   7  12         15.95         16.60         3.21 o                         
   5   7  12         11.02         12.88         3.56 o                         
   6   7  12         10.25         10.94         4.99 o                         
   7   7  12          5.79          5.13         6.38 o                         
  -6   8  12         21.28         22.46         9.29 o                         
  -5   8  12        102.10         92.70         7.86 o                         
  -4   8  12         71.57         77.99        10.37 o                         
  -3   8  12         34.89         34.50         4.19 o                         
  -2   8  12         90.19         84.94         5.80 o                         
  -1   8  12          8.21          4.68         3.07 o                         
   0   8  12         29.77         30.56         3.22 o                         
   1   8  12          7.21          2.94         3.77 o                         
   2   8  12         93.80         93.98         8.64 o                         
   3   8  12         35.23         35.91         3.77 o                         
   4   8  12         70.69         77.72         4.87 o                         
   5   8  12        100.76        110.22         7.36 o                         
   6   8  12         20.31         13.64         6.20 o                         
  -5   9  12          0.94          6.99         6.29 o                         
  -4   9  12         62.57         52.50         5.64 o                         
  -3   9  12         90.49         70.33         8.13 o                         
  -2   9  12          2.36          2.81         4.04 o                         
  -1   9  12          1.24          0.59         3.69 o                         
   0   9  12          0.05          1.56         3.61 o                         
   1   9  12          1.32          4.92         3.85 o                         
   2   9  12          2.76          7.73         4.14 o                         
   3   9  12         90.17         92.86         8.06 o                         
   4   9  12         64.10         64.52         5.18 o                         
   5   9  12          1.09         -7.01         6.73 o                         
  -3  10  12        112.68        112.00         7.65 o                         
  -2  10  12          8.09          3.85         5.56 o                         
  -1  10  12         20.30         11.88         4.71 o                         
   0  10  12         29.91         34.17         5.70 o                         
   1  10  12         19.62         16.75         6.70 o                         
   2  10  12          7.35          3.64        16.41 o                         
   3  10  12        112.42        112.57        22.30 o                         
   1   0  13         10.05         12.48         0.85 o                         
   2   0  13        383.75        364.85         4.19 o                         
   3   0  13        117.01        115.24         2.47 o                         
   4   0  13        143.95        138.68         3.29 o                         
   5   0  13          0.05         -0.03         1.58 o                         
   6   0  13         55.92         68.33         4.33 o                         
   7   0  13         54.82         51.06         3.81 o                         
   8   0  13        103.16         88.49         5.67 o                         
   9   0  13          3.36          4.19         6.30 o                         
  -9   1  13         17.88         23.46         5.48 o                         
  -8   1  13         27.65         23.16         5.37 o                         
  -7   1  13         39.40         43.35         3.84 o                         
  -6   1  13         47.85         47.06         2.98 o                         
  -5   1  13        236.44        231.83         5.51 o                         
  -4   1  13        263.72        254.48         5.18 o                         
  -3   1  13         85.89         85.27         2.09 o                         
  -2   1  13        624.21        635.68         5.88 o                         
  -1   1  13        813.76        794.76         7.94 o                         
   0   1  13       2349.70       2277.43        18.71 o                         
   1   1  13        815.95        798.92         7.63 o                         
   2   1  13        610.33        615.62         6.94 o                         
   3   1  13         87.39         82.90         2.11 o                         
   4   1  13        277.15        258.49         4.08 o                         
   5   1  13        232.51        232.48         4.73 o                         
   6   1  13         47.82         53.87         3.44 o                         
   7   1  13         39.70         39.36         3.44 o                         
   8   1  13         27.02         14.81         3.65 o                         
   9   1  13         18.86         16.73         5.04 o                         
  -9   2  13         52.53         50.33         6.39 o                         
  -8   2  13          0.27          1.66         4.29 o                         
  -7   2  13         25.99         23.94         3.66 o                         
  -6   2  13         49.06         42.05         3.06 o                         
  -5   2  13         15.32         11.43         2.14 o                         
  -4   2  13         77.79         72.94         4.06 o                         
  -3   2  13        164.31        147.06         2.72 o                         
  -2   2  13        223.91        203.94         2.93 o                         
  -1   2  13         92.19         90.36         1.89 o                         
   0   2  13         40.29         33.65         1.61 o                         
   1   2  13         83.98         84.18         2.16 o                         
   2   2  13        232.61        209.98         3.37 o                         
   3   2  13        160.10        140.12         3.56 o                         
   4   2  13         73.25         69.33         4.15 o                         
   5   2  13         16.24         14.66         2.29 o                         
   6   2  13         49.18         45.90         3.17 o                         
   7   2  13         27.60         27.40         2.93 o                         
   8   2  13          0.51          5.49         4.46 o                         
   9   2  13         54.51         59.96         5.89 o                         
  -8   3  13          6.10         -1.31         4.34 o                         
  -7   3  13        238.44        236.42        10.20 o                         
  -6   3  13         94.88         99.22         5.27 o                         
  -5   3  13        274.66        285.04         5.95 o                         
  -4   3  13         69.68         67.73         3.03 o                         
  -3   3  13        256.31        239.87         3.75 o                         
  -2   3  13         96.61         99.95         2.25 o                         
  -1   3  13        402.19        368.66         4.65 o                         
   0   3  13          4.72          3.58         0.88 o                         
   1   3  13        414.27        379.55         4.90 o                         
   2   3  13         98.24         98.64         4.68 o                         
   3   3  13        253.96        237.58         5.59 o                         
   4   3  13         68.85         68.00         4.50 o                         
   5   3  13        264.77        266.77         7.06 o                         
   6   3  13         93.93         95.20         5.21 o                         
   7   3  13        247.39        240.26         8.25 o                         
   8   3  13          6.36          4.98         4.69 o                         
  -8   4  13         60.59         61.58         5.01 o                         
  -7   4  13          1.88          2.00         3.91 o                         
  -6   4  13          3.05          6.75         3.50 o                         
  -5   4  13        173.67        178.94         5.08 o                         
  -4   4  13        104.89        104.52         3.95 o                         
  -3   4  13        424.16        419.52         6.37 o                         
  -2   4  13        108.62        104.31         2.78 o                         
  -1   4  13        253.30        242.73         3.81 o                         
   0   4  13          7.02          5.67         1.13 o                         
   1   4  13        251.83        242.41         4.23 o                         
   2   4  13        104.60        103.11         3.51 o                         
   3   4  13        423.32        418.03         8.18 o                         
   4   4  13        106.56        102.28         4.61 o                         
   5   4  13        172.80        165.28         6.74 o                         
   6   4  13          3.60          8.63         3.13 o                         
   7   4  13          2.77          5.45         4.67 o                         
   8   4  13         59.00         65.99         5.50 o                         
  -8   5  13         13.83         13.14         5.76 o                         
  -7   5  13         26.15         22.64         6.92 o                         
  -6   5  13        450.22        456.93        12.30 o                         
  -5   5  13         20.48         22.30         3.19 o                         
  -4   5  13        262.69        272.97         6.89 o                         
  -3   5  13         89.04         85.19         4.08 o                         
  -2   5  13          8.96          6.52         1.91 o                         
  -1   5  13         97.70         91.27         3.81 o                         
   0   5  13        510.35        486.42         8.00 o                         
   1   5  13         93.80         81.37         2.63 o                         
   2   5  13          7.60          6.63         1.43 o                         
   3   5  13         90.54         83.14         3.51 o                         
   4   5  13        260.53        275.27         7.02 o                         
   5   5  13         21.60         16.56         2.88 o                         
   6   5  13        449.09        477.52        11.38 o                         
   7   5  13         26.19         30.29         5.07 o                         
   8   5  13         13.77         17.59         6.53 o                         
  -7   6  13         18.04         16.00         5.60 o                         
  -6   6  13         37.12         36.92         5.11 o                         
  -5   6  13         91.52        102.91         9.41 o                         
  -4   6  13        296.51        309.35         7.79 o                         
  -3   6  13          4.55          5.40         2.78 o                         
  -2   6  13        128.54        130.06         4.86 o                         
  -1   6  13         42.72         46.70         4.41 o                         
   0   6  13         38.18         39.87         3.17 o                         
   1   6  13         41.38         48.18         3.30 o                         
   2   6  13        129.16        126.28         4.16 o                         
   3   6  13          4.30          4.44         2.49 o                         
   4   6  13        303.15        309.19         7.41 o                         
   5   6  13         92.34         95.36         5.08 o                         
   6   6  13         38.50         39.85         3.85 o                         
   7   6  13         17.42         13.73         5.13 o                         
  -6   7  13          4.51          2.49         5.07 o                         
  -5   7  13        118.75        120.27         8.44 o                         
  -4   7  13         62.29         59.63         7.56 o                         
  -3   7  13          2.83          3.18         4.53 o                         
  -2   7  13         19.65         16.15         3.01 o                         
  -1   7  13         69.04         69.27         4.36 o                         
   0   7  13          0.94          0.04         2.59 o                         
   1   7  13         68.55         74.02         4.86 o                         
   2   7  13         19.97         23.19         3.31 o                         
   3   7  13          3.17         -0.08         3.89 o                         
   4   7  13         59.81         57.67         3.80 o                         
   5   7  13        116.53        122.02         6.70 o                         
   6   7  13          4.44          4.01         4.54 o                         
  -6   8  13         19.68         19.76         6.68 o                         
  -5   8  13          9.95         15.18         5.52 o                         
  -4   8  13         16.91         19.63         4.69 o                         
  -3   8  13        159.15        161.28         7.72 o                         
  -2   8  13          1.49          3.84         3.48 o                         
  -1   8  13         11.47          2.75         3.11 o                         
   0   8  13          2.94          1.42         3.42 o                         
   1   8  13          9.91         11.33         4.10 o                         
   2   8  13          1.67          6.79         3.84 o                         
   3   8  13        162.07        192.56         6.89 o                         
   4   8  13         17.51         16.96         3.97 o                         
   5   8  13         10.26         11.49         5.28 o                         
   6   8  13         20.14         15.21         6.63 o                         
  -4   9  13         63.11         65.34         5.92 o                         
  -3   9  13         40.54         37.31         5.72 o                         
  -2   9  13         16.94         13.32         4.28 o                         
  -1   9  13        304.05        292.24        11.35 o                         
   0   9  13          4.70          1.23         4.73 o                         
   1   9  13        305.48        299.36         9.72 o                         
   2   9  13         17.37         18.34         6.54 o                         
   3   9  13         40.36         34.02         4.67 o                         
   4   9  13         62.53         54.44         5.57 o                         
  -2  10  13         13.03          5.74         4.58 o                         
  -1  10  13          9.57          6.13         6.85 o                         
   0  10  13          7.00          5.64         5.39 o                         
   1  10  13         10.12         36.61         7.32 o                         
   2  10  13         13.62         17.78         9.05 o                         
   0   0  14       2951.68       2817.05        35.13 o                         
   1   0  14        911.31        848.17         8.12 o                         
   2   0  14         88.96         82.11         2.44 o                         
   3   0  14       1057.71       1013.36        10.97 o                         
   4   0  14        130.28        125.73         3.29 o                         
   5   0  14         31.86         23.76         1.90 o                         
   6   0  14        931.63        894.79        11.96 o                         
   7   0  14         18.54         22.67         3.27 o                         
   8   0  14         26.08         23.54         4.06 o                         
   9   0  14         94.97         87.22         6.22 o                         
  -9   1  14          4.28          3.55         6.42 o                         
  -8   1  14         57.27         48.36         4.80 o                         
  -7   1  14        160.58        149.47         6.84 o                         
  -6   1  14        107.05         97.31         6.21 o                         
  -5   1  14        275.02        261.77         5.41 o                         
  -4   1  14        310.15        289.28         5.27 o                         
  -3   1  14         21.00         20.40         1.40 o                         
  -2   1  14        648.76        594.97         6.44 o                         
  -1   1  14        452.47        426.06         4.91 o                         
   0   1  14        524.85        562.01         5.55 o                         
   1   1  14        449.77        423.89         4.99 o                         
   2   1  14        651.30        607.11         7.90 o                         
   3   1  14         23.39         20.84         1.46 o                         
   4   1  14        301.72        284.38         4.44 o                         
   5   1  14        273.95        245.86         5.37 o                         
   6   1  14        113.03         97.74         4.50 o                         
   7   1  14        158.30        152.65         5.94 o                         
   8   1  14         56.84         52.79         4.19 o                         
   9   1  14          4.96          6.28         5.44 o                         
  -9   2  14          2.22          3.77         6.48 o                         
  -8   2  14          8.36         15.05         4.52 o                         
  -7   2  14         30.26         31.02         3.76 o                         
  -6   2  14         42.56         40.82         3.13 o                         
  -5   2  14         28.70         32.25         2.58 o                         
  -4   2  14        132.51        136.77         3.86 o                         
  -3   2  14         10.74         13.09         1.31 o                         
  -2   2  14        620.55        599.01         6.76 o                         
  -1   2  14        967.24        942.38         8.85 o                         
   0   2  14         69.03         83.83         1.89 o                         
   1   2  14        955.46        931.33         9.27 o                         
   2   2  14        628.10        609.61         7.97 o                         
   3   2  14         11.75         13.80         1.74 o                         
   4   2  14        141.13        147.38         4.07 o                         
   5   2  14         30.25         30.78         3.59 o                         
   6   2  14         41.69         42.60         3.26 o                         
   7   2  14         31.72         21.98         3.87 o                         
   8   2  14          7.71          3.70         4.63 o                         
   9   2  14          2.15         -5.00         5.93 o                         
  -8   3  14         58.87         56.23         4.87 o                         
  -7   3  14        118.74        116.93         6.67 o                         
  -6   3  14        330.17        320.78         7.11 o                         
  -5   3  14        132.57        134.98         4.56 o                         
  -4   3  14         53.12         49.12         3.44 o                         
  -3   3  14        899.79        857.23         9.16 o                         
  -2   3  14        109.76        106.50         2.53 o                         
  -1   3  14        137.59        133.26         2.65 o                         
   0   3  14        375.47        374.56         4.97 o                         
   1   3  14        133.02        127.59         3.11 o                         
   2   3  14        112.47        115.07         3.79 o                         
   3   3  14        895.39        862.38        13.95 o                         
   4   3  14         49.47         42.82         3.65 o                         
   5   3  14        134.39        144.00         5.52 o                         
   6   3  14        328.06        321.08         7.74 o                         
   7   3  14        113.49        114.90         7.11 o                         
   8   3  14         58.12         59.21         5.27 o                         
  -8   4  14         36.91         30.73         5.05 o                         
  -7   4  14        101.61         99.54         5.99 o                         
  -6   4  14         11.80         14.12         3.24 o                         
  -5   4  14        175.08        187.43         5.68 o                         
  -4   4  14         15.98         16.70         2.27 o                         
  -3   4  14        201.01        205.46         4.32 o                         
  -2   4  14        705.49        676.40         8.33 o                         
  -1   4  14        459.24        419.60         5.84 o                         
   0   4  14        116.08        116.82         2.74 o                         
   1   4  14        462.04        426.60         6.65 o                         
   2   4  14        710.18        679.70        10.61 o                         
   3   4  14        200.15        202.87         5.51 o                         
   4   4  14         13.77         16.29         2.57 o                         
   5   4  14        173.12        172.38         7.17 o                         
   6   4  14         11.46         13.77         4.28 o                         
   7   4  14        101.97         94.27         6.07 o                         
   8   4  14         38.80         36.57         5.56 o                         
  -8   5  14         29.84         27.14         6.12 o                         
  -7   5  14         36.81         41.98         6.77 o                         
  -6   5  14          0.10          5.17         4.34 o                         
  -5   5  14         17.61         18.76         3.79 o                         
  -4   5  14        326.60        335.27         7.86 o                         
  -3   5  14        201.42        204.67         5.61 o                         
  -2   5  14        360.06        357.26         6.74 o                         
  -1   5  14         74.94         70.54         3.61 o                         
   0   5  14          6.42          7.73         1.47 o                         
   1   5  14         82.75         74.63         2.81 o                         
   2   5  14        365.44        363.68         6.35 o                         
   3   5  14        197.31        185.14         5.09 o                         
   4   5  14        324.05        333.59         7.91 o                         
   5   5  14         15.86         16.01         3.37 o                         
   6   5  14          0.24          1.33         4.26 o                         
   7   5  14         36.66         40.35         5.71 o                         
   8   5  14         31.36         47.81         8.79 o                         
  -7   6  14          1.81         -0.60         5.81 o                         
  -6   6  14         55.45         53.78         5.67 o                         
  -5   6  14         18.91         21.20         3.79 o                         
  -4   6  14          5.48          1.67         3.06 o                         
  -3   6  14        187.33        181.57         6.64 o                         
  -2   6  14          1.95          0.62         2.32 o                         
  -1   6  14         87.84         81.67         4.86 o                         
   0   6  14        170.90        170.24         5.86 o                         
   1   6  14         84.68         74.27         4.62 o                         
   2   6  14          2.07          2.56         2.07 o                         
   3   6  14        182.58        185.88         6.03 o                         
   4   6  14          4.58          3.23         2.70 o                         
   5   6  14         17.81         20.21         3.18 o                         
   6   6  14         58.45         51.57         4.26 o                         
   7   6  14          1.54         -3.40         5.76 o                         
  -6   7  14        122.31        130.82         9.08 o                         
  -5   7  14        232.08        242.43        10.10 o                         
  -4   7  14          2.34          7.42         4.47 o                         
  -3   7  14         63.51         61.32         5.04 o                         
  -2   7  14        119.11        110.54         5.92 o                         
  -1   7  14         95.60         94.21         4.78 o                         
   0   7  14          8.43          6.54         2.86 o                         
   1   7  14         94.34         90.74         5.45 o                         
   2   7  14        117.07        117.44         6.48 o                         
   3   7  14         65.47         68.94         4.44 o                         
   4   7  14          2.11          0.75         3.35 o                         
   5   7  14        235.94        242.96         8.00 o                         
   6   7  14        122.38        117.97         7.06 o                         
  -5   8  14         29.90         32.45         6.53 o                         
  -4   8  14        108.79        107.50         8.32 o                         
  -3   8  14         75.97         78.71         7.06 o                         
  -2   8  14        178.92        164.81         7.48 o                         
  -1   8  14         10.87          4.41         3.32 o                         
   0   8  14         88.54         77.62         5.49 o                         
   1   8  14          9.60          9.53         4.21 o                         
   2   8  14        175.80        149.35        12.41 o                         
   3   8  14         74.46         80.98         6.41 o                         
   4   8  14        107.46        103.39         7.78 o                         
   5   8  14         30.89         26.98         4.99 o                         
  -4   9  14         22.60         23.18         5.89 o                         
  -3   9  14         29.90         33.40         7.51 o                         
  -2   9  14         13.36          6.29         5.00 o                         
  -1   9  14         19.75         14.30         8.76 o                         
   0   9  14          0.43         -5.69         5.74 o                         
   1   9  14         19.66         30.90         4.54 o                         
   2   9  14         13.75          9.58         4.61 o                         
   3   9  14         29.00         29.07         5.23 o                         
   4   9  14         23.92         31.96         7.08 o                         
  -2  10  14         19.59         12.69         5.67 o                         
  -1  10  14         15.09         20.91         8.60 o                         
   0  10  14         24.60         35.48         6.32 o                         
   1  10  14         14.71         14.49         7.20 o                         
   2  10  14         20.20          5.93         7.89 o                         
   1   0  15       1839.22       1763.62        18.69 o                         
   2   0  15        115.72        105.72         2.59 o                         
   3   0  15        136.77        139.97         3.12 o                         
   4   0  15         83.40         69.34         2.84 o                         
   5   0  15        533.56        498.54         7.58 o                         
   6   0  15         65.46         80.71         4.92 o                         
   7   0  15         50.10         49.29         3.39 o                         
   8   0  15        103.08         98.81         5.73 o                         
   9   0  15         55.55         44.64         6.24 o                         
  -8   1  15         13.75         10.21         4.75 o                         
  -7   1  15        179.20        165.20         6.79 o                         
  -6   1  15         30.69         29.11         2.68 o                         
  -5   1  15        196.28        181.24         4.83 o                         
  -4   1  15         79.85         79.15         2.87 o                         
  -3   1  15       1067.93       1021.07        11.20 o                         
  -2   1  15        418.35        425.81         5.20 o                         
  -1   1  15        407.59        388.85         5.72 o                         
   0   1  15        267.40        233.74         3.69 o                         
   1   1  15        401.23        385.69         5.35 o                         
   2   1  15        400.92        414.07         6.16 o                         
   3   1  15       1086.21       1051.47        12.57 o                         
   4   1  15         74.59         69.71         3.08 o                         
   5   1  15        197.36        179.27         5.31 o                         
   6   1  15         29.86         24.06         2.74 o                         
   7   1  15        179.24        173.10         5.89 o                         
   8   1  15         15.46          9.20         4.09 o                         
  -8   2  15          0.54         -2.47         4.73 o                         
  -7   2  15          2.86          5.70         3.73 o                         
  -6   2  15        191.24        198.38         6.31 o                         
  -5   2  15        282.04        283.24         6.60 o                         
  -4   2  15        323.58        297.10         6.08 o                         
  -3   2  15        118.15        103.84         2.67 o                         
  -2   2  15         64.13         68.87         2.66 o                         
  -1   2  15        498.16        497.25         6.09 o                         
   0   2  15       1331.29       1291.92        12.84 o                         
   1   2  15        494.54        493.09         6.82 o                         
   2   2  15         62.29         68.05         2.66 o                         
   3   2  15        117.37        109.83         3.46 o                         
   4   2  15        328.05        309.84         7.33 o                         
   5   2  15        276.22        280.16         7.75 o                         
   6   2  15        184.63        189.07         6.25 o                         
   7   2  15          3.07          6.82         3.54 o                         
   8   2  15          0.56         -1.12         4.67 o                         
  -8   3  15        185.97        174.75         9.39 o                         
  -7   3  15         10.52          9.24         3.97 o                         
  -6   3  15         40.92         45.37         3.67 o                         
  -5   3  15        114.63        115.17         4.60 o                         
  -4   3  15        620.61        602.14         9.26 o                         
  -3   3  15        193.29        185.49         4.51 o                         
  -2   3  15        594.70        558.14         6.80 o                         
  -1   3  15        291.18        272.81         4.17 o                         
   0   3  15        176.60        182.08         4.01 o                         
   1   3  15        292.84        270.18         5.30 o                         
   2   3  15        595.40        566.33         9.91 o                         
   3   3  15        190.97        192.27         5.30 o                         
   4   3  15        614.47        596.60        11.06 o                         
   5   3  15        114.77        118.16         6.26 o                         
   6   3  15         43.01         36.95         5.96 o                         
   7   3  15         10.00         16.44         4.07 o                         
   8   3  15        191.61        183.37        12.48 o                         
  -8   4  15         25.35         13.92         5.22 o                         
  -7   4  15         49.08         45.91         4.29 o                         
  -6   4  15         83.24         79.82         4.57 o                         
  -5   4  15        292.66        292.08         6.69 o                         
  -4   4  15        385.70        386.49         7.54 o                         
  -3   4  15         26.14         24.02         2.01 o                         
  -2   4  15        225.55        217.28         4.32 o                         
  -1   4  15        526.00        509.91         7.92 o                         
   0   4  15        683.11        632.76         8.41 o                         
   1   4  15        537.70        523.70         7.92 o                         
   2   4  15        220.04        220.35         5.54 o                         
   3   4  15         25.41         21.44         2.44 o                         
   4   4  15        383.29        379.11         8.48 o                         
   5   4  15        287.30        303.36         8.02 o                         
   6   4  15         80.96         79.15         5.68 o                         
   7   4  15         49.21         52.28         7.29 o                         
   8   4  15         25.88         35.43         5.96 o                         
  -7   5  15          5.32          5.51         5.33 o                         
  -6   5  15          5.61          1.84         3.86 o                         
  -5   5  15        111.36        106.52         5.92 o                         
  -4   5  15         75.37         71.33         4.96 o                         
  -3   5  15        126.87        127.66         5.72 o                         
  -2   5  15        233.09        217.92         4.89 o                         
  -1   5  15         78.47         74.99         4.16 o                         
   0   5  15        366.77        321.68         5.70 o                         
   1   5  15         84.73         78.38         3.06 o                         
   2   5  15        230.34        221.69         5.10 o                         
   3   5  15        122.17        124.16         4.56 o                         
   4   5  15         76.66         76.79         4.92 o                         
   5   5  15        113.52        110.64         6.39 o                         
   6   5  15          5.69          6.45         4.02 o                         
   7   5  15          4.57          2.02         5.04 o                         
  -7   6  15         31.78         28.69         6.27 o                         
  -6   6  15         12.63          8.12         4.87 o                         
  -5   6  15        127.31        127.76         6.97 o                         
  -4   6  15         29.47         31.98         3.57 o                         
  -3   6  15         82.08         77.52         4.76 o                         
  -2   6  15         94.62        104.63         6.87 o                         
  -1   6  15        349.09        346.55         8.81 o                         
   0   6  15         12.20         12.83         2.69 o                         
   1   6  15        342.78        345.04         7.43 o                         
   2   6  15         95.48         98.55         6.08 o                         
   3   6  15         83.43         87.78         4.57 o                         
   4   6  15         30.75         26.95         3.12 o                         
   5   6  15        122.97        121.81         8.21 o                         
   6   6  15         12.52          5.40         4.24 o                         
   7   6  15         31.41         36.31         5.50 o                         
  -6   7  15          2.95          3.65         7.50 o                         
  -5   7  15         86.55         76.26         5.12 o                         
  -4   7  15         81.55         83.78         5.81 o                         
  -3   7  15         97.87         92.07         7.85 o                         
  -2   7  15         55.78         56.95         4.40 o                         
  -1   7  15         93.65        104.05         6.37 o                         
   0   7  15         83.47         78.70         5.68 o                         
   1   7  15         93.33        100.88         5.82 o                         
   2   7  15         52.84         53.97         4.16 o                         
   3   7  15         98.13         91.12         6.43 o                         
   4   7  15         83.70         80.34         6.50 o                         
   5   7  15         87.59         74.96         6.25 o                         
   6   7  15          2.59          2.74         5.21 o                         
  -5   8  15         88.05         74.89         6.56 o                         
  -4   8  15         42.76         44.42         6.11 o                         
  -3   8  15         14.36         14.64         4.50 o                         
  -2   8  15         36.07         30.26         4.32 o                         
  -1   8  15         13.86         15.42         4.82 o                         
   0   8  15        511.41        512.11        11.91 o                         
   1   8  15         13.30          9.75         4.75 o                         
   2   8  15         35.57         37.08         5.37 o                         
   3   8  15         14.28         16.16         3.78 o                         
   4   8  15         45.71         42.45         5.04 o                         
   5   8  15         86.77         73.61         5.66 o                         
  -4   9  15         49.88         48.22         6.28 o                         
  -3   9  15         27.89         29.31         6.25 o                         
  -2   9  15         20.52          1.66         6.26 o                         
  -1   9  15         40.94         40.54         6.68 o                         
   0   9  15          1.46         -3.77         5.28 o                         
   1   9  15         39.99         44.92         6.13 o                         
   2   9  15         18.80         18.17         8.14 o                         
   3   9  15         26.91         27.06         9.11 o                         
   4   9  15         50.95         46.93         7.00 o                         
   0  10  15         10.84          1.08         8.87 o                         
   0   0  16         11.91          8.49         1.87 o                         
   1   0  16        350.74        347.09         5.44 o                         
   2   0  16        105.87        105.87         3.22 o                         
   3   0  16        574.38        590.51         8.07 o                         
   4   0  16          2.54          0.83         1.63 o                         
   5   0  16         43.68         41.19         2.73 o                         
   6   0  16         43.33         38.69         2.95 o                         
   7   0  16         19.55         20.02         3.93 o                         
   8   0  16          0.03          0.12         4.49 o                         
  -8   1  16          7.48         16.33         5.10 o                         
  -7   1  16        141.31        127.97         6.01 o                         
  -6   1  16         52.94         46.95         3.14 o                         
  -5   1  16        187.71        201.37         5.18 o                         
  -4   1  16         98.31         98.08         3.66 o                         
  -3   1  16       1001.34        982.25        12.23 o                         
  -2   1  16        789.74        750.11         9.72 o                         
  -1   1  16        517.37        491.57         7.52 o                         
   0   1  16         31.09         30.84         2.06 o                         
   1   1  16        530.35        503.81         7.00 o                         
   2   1  16        783.28        748.25         9.80 o                         
   3   1  16       1002.90        998.70        13.14 o                         
   4   1  16         94.30         88.99         3.78 o                         
   5   1  16        185.53        204.08         5.74 o                         
   6   1  16         50.78         50.73         3.61 o                         
   7   1  16        139.48        137.42         8.86 o                         
   8   1  16          6.49          2.79         4.60 o                         
  -8   2  16         37.55         39.81         6.42 o                         
  -7   2  16        221.36        206.84         7.60 o                         
  -6   2  16         76.32         63.50         5.47 o                         
  -5   2  16        468.55        455.92         8.76 o                         
  -4   2  16        265.12        260.66         5.37 o                         
  -3   2  16         23.27         28.63         1.74 o                         
  -2   2  16        170.27        169.74         3.29 o                         
  -1   2  16        149.27        134.82         3.05 o                         
   0   2  16        588.51        581.02         7.80 o                         
   1   2  16        144.25        130.47         4.06 o                         
   2   2  16        183.38        174.15         3.80 o                         
   3   2  16         21.53         26.21         2.00 o                         
   4   2  16        266.97        256.22         6.05 o                         
   5   2  16        462.36        444.33         8.66 o                         
   6   2  16         77.86         62.36         4.83 o                         
   7   2  16        222.29        227.18         9.51 o                         
   8   2  16         36.41         37.37         6.39 o                         
  -8   3  16         46.58         46.88         5.31 o                         
  -7   3  16         20.96         17.78         4.03 o                         
  -6   3  16        165.28        165.44         6.01 o                         
  -5   3  16         70.85         77.02         4.12 o                         
  -4   3  16          8.56         12.93         2.15 o                         
  -3   3  16        305.82        294.18         5.07 o                         
  -2   3  16         31.92         25.48         1.52 o                         
  -1   3  16        584.46        551.52         7.63 o                         
   0   3  16       1241.23       1200.41        15.24 o                         
   1   3  16        589.71        549.48         9.58 o                         
   2   3  16         30.98         21.07         2.51 o                         
   3   3  16        304.66        288.26         6.73 o                         
   4   3  16          8.35          7.61         2.48 o                         
   5   3  16         68.26         62.88         8.95 o                         
   6   3  16        160.86        161.20        11.78 o                         
   7   3  16         19.23         16.19         4.94 o                         
   8   3  16         46.87         43.27         5.89 o                         
  -8   4  16         42.37         33.85         5.69 o                         
  -7   4  16        118.21        103.66         5.62 o                         
  -6   4  16        141.23        136.63         6.25 o                         
  -5   4  16         89.84         89.04         7.36 o                         
  -4   4  16         81.98         82.44         4.40 o                         
  -3   4  16         71.66         66.62         3.51 o                         
  -2   4  16         52.48         50.16         3.52 o                         
  -1   4  16        329.40        352.61         6.00 o                         
   0   4  16          1.77          4.64         1.46 o                         
   1   4  16        324.46        334.76         6.33 o                         
   2   4  16         49.16         50.50         4.07 o                         
   3   4  16         75.56         72.29         4.15 o                         
   4   4  16         78.85         77.65         4.80 o                         
   5   4  16         93.01        106.72         6.13 o                         
   6   4  16        141.46        143.80         7.65 o                         
   7   4  16        117.38        101.12         7.51 o                         
   8   4  16         41.50         39.12         9.38 o                         
  -7   5  16          1.91         -5.29         5.59 o                         
  -6   5  16         32.33         34.58         4.76 o                         
  -5   5  16         16.76         14.43         3.52 o                         
  -4   5  16         66.56         73.64         4.81 o                         
  -3   5  16         67.99         61.34         3.54 o                         
  -2   5  16        553.09        525.07         9.84 o                         
  -1   5  16        284.90        284.21         5.97 o                         
   0   5  16         69.49         71.33         2.94 o                         
   1   5  16        282.21        290.90         7.82 o                         
   2   5  16        553.07        522.31         9.34 o                         
   3   5  16         66.56         61.23         3.59 o                         
   4   5  16         64.11         63.40         4.42 o                         
   5   5  16         14.40         11.07         4.83 o                         
   6   5  16         33.19         27.09         5.11 o                         
   7   5  16          1.75          6.67         5.37 o                         
  -6   6  16        165.98        167.29        10.00 o                         
  -5   6  16         19.30         15.77         4.25 o                         
  -4   6  16        139.55        135.07         6.64 o                         
  -3   6  16        171.55        161.62         8.69 o                         
  -2   6  16        133.33        134.93         6.32 o                         
  -1   6  16         32.05         27.81         6.48 o                         
   0   6  16         90.14         84.41         4.48 o                         
   1   6  16         30.31         26.20         2.63 o                         
   2   6  16        134.79        129.64         6.78 o                         
   3   6  16        163.80        158.28         5.55 o                         
   4   6  16        134.58        130.35         6.46 o                         
   5   6  16         19.30         11.50         3.89 o                         
   6   6  16        168.66        161.25         7.34 o                         
  -6   7  16         16.51         20.58         6.58 o                         
  -5   7  16         11.54          4.23         4.86 o                         
  -4   7  16        304.27        311.16         8.95 o                         
  -3   7  16         27.23         30.11         4.65 o                         
  -2   7  16        108.78        104.24         7.55 o                         
  -1   7  16         74.45         65.77         5.98 o                         
   0   7  16        120.79        126.86         6.80 o                         
   1   7  16         73.79         64.42         5.77 o                         
   2   7  16        109.63         98.93         8.01 o                         
   3   7  16         28.83         28.40         4.42 o                         
   4   7  16        299.38        306.45        10.54 o                         
   5   7  16         13.02         11.42         4.58 o                         
   6   7  16         17.48         18.22         5.66 o                         
  -5   8  16         10.01          9.81         6.43 o                         
  -4   8  16         81.74         72.57         7.95 o                         
  -3   8  16         67.98         65.53         5.28 o                         
  -2   8  16        126.75        126.94         7.86 o                         
  -1   8  16         46.06         39.81         4.79 o                         
   0   8  16          0.00          1.79         4.08 o                         
   1   8  16         43.65         44.77         4.52 o                         
   2   8  16        125.74        127.17         8.92 o                         
   3   8  16         66.77         61.06         4.95 o                         
   4   8  16         80.14         76.66         5.28 o                         
   5   8  16          9.59         11.45         5.57 o                         
  -3   9  16         59.72         53.29         6.93 o                         
  -2   9  16         25.68         23.61         6.48 o                         
  -1   9  16         37.70         36.46         6.22 o                         
   0   9  16         49.50         51.48         7.22 o                         
   1   9  16         37.88         44.57         6.38 o                         
   2   9  16         26.68         27.78         5.46 o                         
   3   9  16         60.30         52.48         6.55 o                         
   1   0  17        386.77        378.92         6.31 o                         
   2   0  17        239.51        229.40         4.73 o                         
   3   0  17        141.06        133.40         3.35 o                         
   4   0  17        125.39        139.81         3.70 o                         
   5   0  17         54.19         46.83         2.96 o                         
   6   0  17         13.21          9.24         2.96 o                         
   7   0  17         18.28         16.36         3.80 o                         
   8   0  17         66.70         66.04         5.14 o                         
  -8   1  17          2.62          3.45         5.21 o                         
  -7   1  17         75.19         83.15         5.39 o                         
  -6   1  17        102.35         96.78         6.26 o                         
  -5   1  17        314.35        322.83         7.61 o                         
  -4   1  17         69.68         78.74         4.65 o                         
  -3   1  17          5.96          6.59         1.57 o                         
  -2   1  17         76.50         83.03         2.88 o                         
  -1   1  17        196.01        197.31         4.42 o                         
   0   1  17         40.61         35.38         1.98 o                         
   1   1  17        200.40        201.54         4.06 o                         
   2   1  17         75.00         72.30         3.14 o                         
   3   1  17          6.36          5.81         1.65 o                         
   4   1  17         64.72         71.76         3.98 o                         
   5   1  17        314.56        310.49         6.46 o                         
   6   1  17        102.83        110.43         6.42 o                         
   7   1  17         76.08         77.48         4.65 o                         
   8   1  17          2.76         -0.97         5.37 o                         
  -8   2  17         79.50         72.69        11.17 o                         
  -7   2  17        116.68        116.14         6.28 o                         
  -6   2  17         11.98         10.80         3.34 o                         
  -5   2  17         84.26         79.49         4.30 o                         
  -4   2  17         15.28         12.95         2.10 o                         
  -3   2  17        667.02        639.22        10.90 o                         
  -2   2  17         73.89         68.90         2.70 o                         
  -1   2  17        330.68        315.75         4.90 o                         
   0   2  17        472.39        442.94         6.53 o                         
   1   2  17        327.30        307.55         5.24 o                         
   2   2  17         70.85         69.44         3.03 o                         
   3   2  17        648.23        635.43        11.41 o                         
   4   2  17         17.05         14.97         2.00 o                         
   5   2  17         84.92         82.56         5.76 o                         
   6   2  17         12.46         15.47         3.52 o                         
   7   2  17        116.99        115.45         8.26 o                         
   8   2  17         79.48         72.38         5.91 o                         
  -8   3  17         11.96          2.41         5.37 o                         
  -7   3  17         38.59         37.90         4.51 o                         
  -6   3  17         89.81         82.29         5.63 o                         
  -5   3  17        142.63        145.46         5.34 o                         
  -4   3  17         40.09         35.12         2.59 o                         
  -3   3  17        132.14        128.28         3.65 o                         
  -2   3  17        107.57        114.27         3.15 o                         
  -1   3  17        219.07        224.12         4.13 o                         
   0   3  17          0.02          1.80         1.51 o                         
   1   3  17        205.86        210.40         5.36 o                         
   2   3  17        108.72        112.49         7.59 o                         
   3   3  17        134.26        134.20         5.01 o                         
   4   3  17         40.99         37.49         5.34 o                         
   5   3  17        145.39        147.85         6.39 o                         
   6   3  17         91.47         75.74         6.59 o                         
   7   3  17         39.21         45.03         5.40 o                         
   8   3  17         12.20         13.79         6.27 o                         
  -7   4  17         43.94         48.99         4.81 o                         
  -6   4  17         51.70         51.85         5.85 o                         
  -5   4  17         47.49         45.22         3.31 o                         
  -4   4  17         21.91         24.10         2.79 o                         
  -3   4  17          9.42         10.80         2.35 o                         
  -2   4  17        172.74        180.04         4.50 o                         
  -1   4  17         73.76         69.66         3.18 o                         
   0   4  17        443.31        411.08         7.76 o                         
   1   4  17         71.16         70.19         3.36 o                         
   2   4  17        170.10        166.04         6.03 o                         
   3   4  17          7.12         10.47         2.54 o                         
   4   4  17         20.72         20.33         3.10 o                         
   5   4  17         45.97         44.77         9.37 o                         
   6   4  17         52.17         47.71         4.86 o                         
   7   4  17         46.34         41.44         5.40 o                         
  -7   5  17          1.32         -0.56         6.00 o                         
  -6   5  17        125.82        131.52         7.45 o                         
  -5   5  17        210.27        201.04         6.94 o                         
  -4   5  17        120.74        111.55         5.90 o                         
  -3   5  17        103.16         99.85         5.02 o                         
  -2   5  17        122.89        113.41         4.50 o                         
  -1   5  17         11.10          9.05         1.91 o                         
   0   5  17        625.09        625.72         9.26 o                         
   1   5  17          9.93          6.50         2.35 o                         
   2   5  17        122.22        107.29         4.41 o                         
   3   5  17        103.90        103.51         6.32 o                         
   4   5  17        121.49        120.46         6.25 o                         
   5   5  17        206.46        188.16         9.53 o                         
   6   5  17        123.55        123.66         7.54 o                         
   7   5  17          1.07          0.41         6.25 o                         
  -6   6  17        128.69        134.27        10.65 o                         
  -5   6  17         10.51          1.63         5.05 o                         
  -4   6  17         80.17         77.56         5.07 o                         
  -3   6  17         88.22         94.84         7.46 o                         
  -2   6  17        212.40        204.70         7.39 o                         
  -1   6  17         47.23         45.09         3.77 o                         
   0   6  17         25.00         25.16         2.48 o                         
   1   6  17         48.37         42.91         3.07 o                         
   2   6  17        212.77        207.03         6.43 o                         
   3   6  17         87.33         88.81         5.41 o                         
   4   6  17         85.62         89.14         6.86 o                         
   5   6  17         10.75          8.41         5.20 o                         
   6   6  17        126.26        117.97         8.30 o                         
  -5   7  17          7.35          4.27         5.19 o                         
  -4   7  17         38.03         35.78         5.07 o                         
  -3   7  17         78.89         65.01         6.67 o                         
  -2   7  17         96.02         97.05         7.88 o                         
  -1   7  17        121.69        134.45         7.19 o                         
   0   7  17          0.40          1.90         3.03 o                         
   1   7  17        124.25        126.33         7.56 o                         
   2   7  17         93.96         82.52         6.33 o                         
   3   7  17         79.86         76.71         6.07 o                         
   4   7  17         36.00         33.05         4.74 o                         
   5   7  17          6.50          7.80         4.86 o                         
  -4   8  17         12.73          3.40         5.87 o                         
  -3   8  17         92.59        102.23         7.69 o                         
  -2   8  17         32.58         28.66         5.70 o                         
  -1   8  17         82.70         72.67         6.65 o                         
   0   8  17        111.88        122.41         8.64 o                         
   1   8  17         85.87         76.06         6.61 o                         
   2   8  17         32.95         20.82         6.48 o                         
   3   8  17         93.93         90.07         7.34 o                         
   4   8  17         13.44          9.93         5.05 o                         
  -2   9  17         37.79         33.74         7.13 o                         
  -1   9  17         32.96         30.78         6.54 o                         
   0   9  17         71.71         57.57         6.49 o                         
   1   9  17         31.20         25.37         6.47 o                         
   2   9  17         38.41         39.16         7.12 o                         
   0   0  18        215.68        229.28         7.35 o                         
   1   0  18         24.45         21.04         1.94 o                         
   2   0  18         28.89         22.89         2.08 o                         
   3   0  18         15.74         16.63         1.93 o                         
   4   0  18         68.58         72.35         3.65 o                         
   5   0  18         26.29         25.29         2.65 o                         
   6   0  18        221.04        236.12         9.48 o                         
   7   0  18        138.74        132.92         7.61 o                         
   8   0  18         49.61         41.33         5.80 o                         
  -8   1  18         18.15         19.78         5.69 o                         
  -7   1  18         56.47         60.34         5.29 o                         
  -6   1  18        145.73        151.00         6.81 o                         
  -5   1  18         54.95         55.79         3.43 o                         
  -4   1  18         69.41         62.13         3.12 o                         
  -3   1  18        249.91        252.82         5.02 o                         
  -2   1  18          5.59          2.19         1.50 o                         
  -1   1  18        173.07        178.69         4.61 o                         
   0   1  18        318.82        314.96         6.20 o                         
   1   1  18        171.34        170.54         4.18 o                         
   2   1  18          4.44         -0.66         1.78 o                         
   3   1  18        254.74        253.10         5.24 o                         
   4   1  18         65.00         67.89         3.86 o                         
   5   1  18         59.89         63.06         4.44 o                         
   6   1  18        144.23        148.27         8.80 o                         
   7   1  18         55.51         57.58         5.49 o                         
   8   1  18         17.34         15.45         5.85 o                         
  -8   2  18         14.50         -2.53         6.52 o                         
  -7   2  18         42.59         48.51         4.35 o                         
  -6   2  18         60.36         58.98         3.77 o                         
  -5   2  18        226.04        237.78         6.24 o                         
  -4   2  18         14.22         11.28         2.19 o                         
  -3   2  18         79.25         80.20         3.64 o                         
  -2   2  18         12.81         14.69         1.78 o                         
  -1   2  18        335.88        334.84         5.30 o                         
   0   2  18         15.41         11.64         1.67 o                         
   1   2  18        351.39        353.88         5.75 o                         
   2   2  18         11.66         11.87         1.87 o                         
   3   2  18         76.22         75.84         4.32 o                         
   4   2  18         15.21         14.37         2.42 o                         
   5   2  18        224.09        244.38         7.45 o                         
   6   2  18         59.89         53.91         4.45 o                         
   7   2  18         45.13         41.95         4.87 o                         
   8   2  18         15.27         14.03         6.07 o                         
  -7   3  18         28.89         29.97         4.28 o                         
  -6   3  18         85.05         82.85         6.12 o                         
  -5   3  18         53.21         46.00         3.14 o                         
  -4   3  18        173.40        189.75         4.92 o                         
  -3   3  18         91.45        102.26         3.80 o                         
  -2   3  18         25.84         22.25         1.78 o                         
  -1   3  18         33.94         24.09         1.77 o                         
   0   3  18         11.55         14.99         2.08 o                         
   1   3  18         32.06         25.45         3.45 o                         
   2   3  18         27.46         27.21         3.32 o                         
   3   3  18         94.47        104.70         5.73 o                         
   4   3  18        168.57        172.60         6.33 o                         
   5   3  18         54.64         46.99         5.86 o                         
   6   3  18         88.29         87.77         6.97 o                         
   7   3  18         28.04         21.90         5.67 o                         
  -7   4  18         55.05         52.67         5.68 o                         
  -6   4  18          6.27          3.07         4.00 o                         
  -5   4  18         78.14         83.60         5.22 o                         
  -4   4  18        341.00        344.10         7.92 o                         
  -3   4  18         23.84         20.04         2.37 o                         
  -2   4  18         46.39         43.10         2.56 o                         
  -1   4  18        109.76        116.22         4.60 o                         
   0   4  18         41.06         33.21         2.18 o                         
   1   4  18        107.47        104.64         4.21 o                         
   2   4  18         45.31         43.90         3.71 o                         
   3   4  18         23.36         19.12         3.25 o                         
   4   4  18        342.87        363.93         8.72 o                         
   5   4  18         82.86         87.07         6.05 o                         
   6   4  18          6.74          8.79         4.78 o                         
   7   4  18         52.07         50.99         5.65 o                         
  -7   5  18         32.26         41.38         7.14 o                         
  -6   5  18         27.10         33.10         4.78 o                         
  -5   5  18        109.42        112.48         6.63 o                         
  -4   5  18         35.46         27.53         3.33 o                         
  -3   5  18         14.68         15.47         2.89 o                         
  -2   5  18        201.28        206.50         5.23 o                         
  -1   5  18         24.57         17.72         2.16 o                         
   0   5  18          8.64         13.54         2.03 o                         
   1   5  18         21.58         17.42         2.72 o                         
   2   5  18        191.22        195.07         6.25 o                         
   3   5  18         15.72         14.33         2.99 o                         
   4   5  18         38.32         30.25         4.03 o                         
   5   5  18        111.11        114.33         7.03 o                         
   6   5  18         26.67         28.56         4.98 o                         
   7   5  18         32.62         30.47         6.36 o                         
  -6   6  18         77.87         97.32         6.88 o                         
  -5   6  18        102.26        100.68        10.06 o                         
  -4   6  18         57.71         53.94         5.03 o                         
  -3   6  18         81.74         72.81         7.31 o                         
  -2   6  18        296.53        300.24         7.97 o                         
  -1   6  18        151.26        151.60         9.74 o                         
   0   6  18        339.64        339.55         7.59 o                         
   1   6  18        153.73        145.50         6.43 o                         
   2   6  18        302.09        301.60         9.14 o                         
   3   6  18         80.52         72.71         5.28 o                         
   4   6  18         56.87         54.93         4.29 o                         
   5   6  18        101.31        107.84         7.02 o                         
   6   6  18         78.91         78.94         5.68 o                         
  -5   7  18         20.24         13.30         7.09 o                         
  -4   7  18         18.40         18.38         7.68 o                         
  -3   7  18         54.26         47.84         4.98 o                         
  -2   7  18         21.93         17.50         3.81 o                         
  -1   7  18         52.77         49.25         4.27 o                         
   0   7  18         27.47         24.02         3.13 o                         
   1   7  18         52.58         52.91         4.79 o                         
   2   7  18         21.17         18.34         5.22 o                         
   3   7  18         51.98         45.41         5.02 o                         
   4   7  18         18.24         16.05         5.10 o                         
   5   7  18         19.45         15.66         5.31 o                         
  -4   8  18         24.44         10.12         7.15 o                         
  -3   8  18         58.31         46.19         6.93 o                         
  -2   8  18         15.84          9.36         5.90 o                         
  -1   8  18         32.69         41.00         5.25 o                         
   0   8  18          3.12          0.08         4.75 o                         
   1   8  18         35.35         37.88         5.04 o                         
   2   8  18         16.68         15.83         5.23 o                         
   3   8  18         58.28         52.99         6.02 o                         
   4   8  18         24.82         13.07         5.81 o                         
  -2   9  18         44.33         46.34         7.75 o                         
  -1   9  18         18.19         23.90        10.54 o                         
   0   9  18         70.56         52.16         6.19 o                         
   1   9  18         18.15         15.20         9.21 o                         
   2   9  18         45.55         51.51         7.80 o                         
   1   0  19        230.11        234.79         5.48 o                         
   2   0  19         76.95         81.45         4.48 o                         
   3   0  19          6.83          9.86         2.02 o                         
   4   0  19         51.96         41.35         2.99 o                         
   5   0  19        492.58        514.24        12.19 o                         
   6   0  19         16.77         19.79         3.31 o                         
   7   0  19         68.87         62.85         4.95 o                         
   8   0  19          0.95         -8.87         5.91 o                         
  -7   1  19        310.62        325.38        11.00 o                         
  -6   1  19         63.38         62.13         3.86 o                         
  -5   1  19        144.63        141.78         6.70 o                         
  -4   1  19         36.84         33.49         2.68 o                         
  -3   1  19        177.70        181.93         4.46 o                         
  -2   1  19         25.27         20.58         1.99 o                         
  -1   1  19        114.09        105.02         4.03 o                         
   0   1  19         82.88         91.34         3.85 o                         
   1   1  19        118.95        112.59         3.84 o                         
   2   1  19         24.36         22.42         2.17 o                         
   3   1  19        175.65        179.87         4.71 o                         
   4   1  19         38.02         35.71         2.58 o                         
   5   1  19        142.77        140.92        18.61 o                         
   6   1  19         65.09         65.25         5.75 o                         
   7   1  19        312.90        327.80        12.30 o                         
  -7   2  19          7.26          7.34         4.39 o                         
  -6   2  19         19.78         20.66         3.59 o                         
  -5   2  19         49.24         50.89         4.46 o                         
  -4   2  19         74.56         83.65         5.18 o                         
  -3   2  19         79.39         76.36         3.71 o                         
  -2   2  19         97.42         96.56         3.57 o                         
  -1   2  19         62.83         54.86         3.14 o                         
   0   2  19        161.46        173.01         4.23 o                         
   1   2  19         59.48         44.79         2.47 o                         
   2   2  19         96.66         96.90         4.00 o                         
   3   2  19         79.48         72.64         4.03 o                         
   4   2  19         76.24         85.19         4.66 o                         
   5   2  19         50.28         59.18         4.38 o                         
   6   2  19         22.29         24.57         5.03 o                         
   7   2  19          7.09          9.33         5.46 o                         
  -7   3  19          8.68          4.80         4.53 o                         
  -6   3  19         51.21         53.89         4.38 o                         
  -5   3  19        130.40        128.61         5.70 o                         
  -4   3  19        225.83        229.11         6.15 o                         
  -3   3  19         33.35         28.90         2.21 o                         
  -2   3  19        350.36        347.40         5.55 o                         
  -1   3  19         66.70         64.59         3.28 o                         
   0   3  19        276.43        279.58         6.62 o                         
   1   3  19         65.76         75.40         4.16 o                         
   2   3  19        343.24        344.52         7.57 o                         
   3   3  19         33.82         30.33         3.46 o                         
   4   3  19        228.70        245.25         7.32 o                         
   5   3  19        132.51        143.50         8.12 o                         
   6   3  19         50.46         54.10         5.11 o                         
   7   3  19          8.61         13.74         8.21 o                         
  -7   4  19         44.40         50.36         5.68 o                         
  -6   4  19         65.16         63.29         6.10 o                         
  -5   4  19         27.29         26.89         3.91 o                         
  -4   4  19        142.16        145.22         5.91 o                         
  -3   4  19         50.67         49.46         2.73 o                         
  -2   4  19         37.64         32.74         2.45 o                         
  -1   4  19         59.74         64.87         4.02 o                         
   0   4  19         98.24        100.25         3.89 o                         
   1   4  19         62.57         63.12         3.70 o                         
   2   4  19         39.71         38.78         3.54 o                         
   3   4  19         50.23         50.53         4.13 o                         
   4   4  19        138.55        137.80         7.00 o                         
   5   4  19         26.72         22.93         4.60 o                         
   6   4  19         67.60         62.84         5.85 o                         
   7   4  19         46.73         43.79         8.45 o                         
  -6   5  19         40.41         36.30         5.14 o                         
  -5   5  19         21.22         23.55         4.68 o                         
  -4   5  19         19.54         24.16         3.94 o                         
  -3   5  19        130.01        135.29         5.44 o                         
  -2   5  19          3.28          2.45         2.62 o                         
  -1   5  19         93.77         87.79         4.23 o                         
   0   5  19         50.98         45.46         2.73 o                         
   1   5  19         93.71         95.68         5.26 o                         
   2   5  19          3.93          3.41         2.91 o                         
   3   5  19        135.14        132.38         7.07 o                         
   4   5  19         19.48         15.69         5.54 o                         
   5   5  19         20.97         26.61         4.72 o                         
   6   5  19         40.70         34.38         5.37 o                         
  -5   6  19         36.22         47.46         6.02 o                         
  -4   6  19         23.46         20.82         6.96 o                         
  -3   6  19         33.23         33.64         3.88 o                         
  -2   6  19        107.39        107.82         6.32 o                         
  -1   6  19         95.94         99.98         5.21 o                         
   0   6  19        112.22        116.30         5.22 o                         
   1   6  19         92.08         91.90         5.45 o                         
   2   6  19        109.32        124.12         6.74 o                         
   3   6  19         33.52         32.78         3.93 o                         
   4   6  19         23.02         22.94         4.14 o                         
   5   6  19         37.73         34.64         4.81 o                         
  -5   7  19          5.58          2.77        10.75 o                         
  -4   7  19         78.60         72.28         6.27 o                         
  -3   7  19        102.56        123.68         8.72 o                         
  -2   7  19         83.45         82.75         6.02 o                         
  -1   7  19         18.50         13.44         4.43 o                         
   0   7  19         15.79         19.43         3.82 o                         
   1   7  19         17.86         20.07         4.36 o                         
   2   7  19         83.40         87.02         6.76 o                         
   3   7  19        106.91        121.57         9.11 o                         
   4   7  19         80.00         80.84         8.84 o                         
   5   7  19          6.04          2.91         5.61 o                         
  -3   8  19         30.05         22.34         7.17 o                         
  -2   8  19         47.57         55.16         9.21 o                         
  -1   8  19         84.66         77.63         8.05 o                         
   0   8  19          0.07         -3.76         5.66 o                         
   1   8  19         85.94         88.68         9.16 o                         
   2   8  19         49.25         50.23         5.94 o                         
   3   8  19         30.54         18.49         6.60 o                         
   0   0  20         13.16          9.35         2.92 o                         
   1   0  20        298.96        292.02         6.39 o                         
   2   0  20        150.57        156.48         4.97 o                         
   3   0  20        329.63        332.26         6.59 o                         
   4   0  20          3.02          5.05         2.52 o                         
   5   0  20         13.20         16.87         3.37 o                         
   6   0  20        104.65         99.52         5.69 o                         
   7   0  20        151.32        141.92         8.28 o                         
  -7   1  20         50.64         51.05         5.41 o                         
  -6   1  20        108.30        105.22         5.78 o                         
  -5   1  20        202.61        207.42         7.45 o                         
  -4   1  20         42.44         47.69         3.04 o                         
  -3   1  20         18.26         18.40         2.21 o                         
  -2   1  20         85.09         92.60         3.97 o                         
  -1   1  20        355.86        350.94         7.07 o                         
   0   1  20        251.05        261.65         6.00 o                         
   1   1  20        347.65        342.03         6.43 o                         
   2   1  20         85.96         91.21         4.29 o                         
   3   1  20         16.32         14.67         2.25 o                         
   4   1  20         45.79         44.84         2.89 o                         
   5   1  20        211.01        214.06         6.84 o                         
   6   1  20        106.82        113.81         8.65 o                         
   7   1  20         48.28         47.37         6.76 o                         
  -7   2  20         25.10         25.45         5.47 o                         
  -6   2  20        234.02        243.20        11.08 o                         
  -5   2  20        164.05        167.57         6.16 o                         
  -4   2  20         31.34         31.29         3.13 o                         
  -3   2  20        161.53        169.49         4.75 o                         
  -2   2  20        305.12        310.05         5.83 o                         
  -1   2  20         25.42         23.37         2.33 o                         
   0   2  20        238.66        258.57         5.59 o                         
   1   2  20         25.49         20.44         2.34 o                         
   2   2  20        306.92        306.81         9.21 o                         
   3   2  20        160.60        168.30         5.48 o                         
   4   2  20         33.92         36.21         3.36 o                         
   5   2  20        166.80        186.62         7.72 o                         
   6   2  20        237.18        241.51         9.59 o                         
   7   2  20         23.38         33.85         6.93 o                         
  -7   3  20          4.22          9.41         4.94 o                         
  -6   3  20        214.90        224.28         8.98 o                         
  -5   3  20          2.71          1.77         3.20 o                         
  -4   3  20        129.79        130.31         5.27 o                         
  -3   3  20          8.98          8.21         2.20 o                         
  -2   3  20        112.03        115.01         4.13 o                         
  -1   3  20         44.87         43.45         2.43 o                         
   0   3  20        190.74        205.95         5.95 o                         
   1   3  20         45.41         44.22         4.84 o                         
   2   3  20        114.02        114.64         6.02 o                         
   3   3  20          9.07          5.81         3.35 o                         
   4   3  20        130.28        132.07         7.95 o                         
   5   3  20          2.29          7.94         4.13 o                         
   6   3  20        211.90        240.21         9.46 o                         
   7   3  20          4.86          9.08         6.30 o                         
  -6   4  20        160.44        156.64         7.68 o                         
  -5   4  20         44.51         44.29         3.74 o                         
  -4   4  20        215.25        214.07         6.81 o                         
  -3   4  20         51.74         46.30         3.54 o                         
  -2   4  20        381.85        380.25         7.30 o                         
  -1   4  20         23.75         22.96         2.36 o                         
   0   4  20        152.55        146.28         5.04 o                         
   1   4  20         20.90         20.61         2.52 o                         
   2   4  20        385.57        409.54        10.21 o                         
   3   4  20         51.73         45.52         6.59 o                         
   4   4  20        217.78        209.68        10.33 o                         
   5   4  20         43.70         42.26         4.85 o                         
   6   4  20        158.96        162.11         9.98 o                         
  -6   5  20         53.51         43.31         5.91 o                         
  -5   5  20         76.39         82.11         5.05 o                         
  -4   5  20         27.54         27.59         3.81 o                         
  -3   5  20        189.94        204.94         8.01 o                         
  -2   5  20         46.98         47.90         3.60 o                         
  -1   5  20          7.89          7.70         2.83 o                         
   0   5  20         10.10          9.56         2.81 o                         
   1   5  20          9.11         10.88         3.88 o                         
   2   5  20         49.29         48.89         3.94 o                         
   3   5  20        192.37        197.19         7.50 o                         
   4   5  20         28.75         33.88         5.01 o                         
   5   5  20         74.82         71.52         5.68 o                         
   6   5  20         53.01         46.19         6.31 o                         
  -5   6  20         62.37         62.11         6.64 o                         
  -4   6  20         45.84         42.76         4.96 o                         
  -3   6  20        169.01        167.03         7.66 o                         
  -2   6  20         23.57         26.76         3.86 o                         
  -1   6  20        136.66        140.33         5.38 o                         
   0   6  20         10.15         11.80         2.84 o                         
   1   6  20        140.04        141.02         6.65 o                         
   2   6  20         22.44         24.11         3.80 o                         
   3   6  20        168.00        170.58         8.81 o                         
   4   6  20         46.35         49.51         4.98 o                         
   5   6  20         60.68         54.08         6.65 o                         
  -4   7  20          8.10          4.13         7.24 o                         
  -3   7  20          0.70         -2.62         9.06 o                         
  -2   7  20          5.73          1.28         4.05 o                         
  -1   7  20         80.58         79.74         6.05 o                         
   0   7  20          7.41         10.21         3.72 o                         
   1   7  20         81.42         79.01         8.80 o                         
   2   7  20          5.77          1.38         5.12 o                         
   3   7  20          0.90         -0.18         5.80 o                         
   4   7  20          7.04          7.08         6.47 o                         
  -2   8  20         55.50         47.07         6.16 o                         
  -1   8  20        122.66        140.97        10.20 o                         
   0   8  20          6.29          1.25         5.78 o                         
   1   8  20        122.34        127.67        10.65 o                         
   2   8  20         52.12         58.25         7.89 o                         
   1   0  21        139.76        131.58         4.90 o                         
   2   0  21        104.30        107.51         4.62 o                         
   3   0  21          3.31         10.02         2.48 o                         
   4   0  21        264.33        285.35         8.74 o                         
   5   0  21         15.81         13.51         3.60 o                         
   6   0  21          7.66         11.79         5.14 o                         
   7   0  21         10.51          7.65         7.17 o                         
  -7   1  21         51.15         48.14         5.85 o                         
  -6   1  21        119.73        120.22         7.18 o                         
  -5   1  21         16.35         11.80         3.59 o                         
  -4   1  21        342.12        351.24         9.12 o                         
  -3   1  21         30.33         31.90         2.78 o                         
  -2   1  21         43.59         39.32         2.65 o                         
  -1   1  21         76.89         86.68         4.45 o                         
   0   1  21        384.09        386.14         7.72 o                         
   1   1  21         77.79         80.84         4.17 o                         
   2   1  21         45.35         49.57         3.26 o                         
   3   1  21         31.73         26.58         2.65 o                         
   4   1  21        337.94        343.87         7.78 o                         
   5   1  21         18.14         23.77         3.70 o                         
   6   1  21        120.61        120.99         9.42 o                         
   7   1  21         49.24         50.24         7.42 o                         
  -7   2  21        148.45        129.69         6.38 o                         
  -6   2  21         41.47         48.65         4.65 o                         
  -5   2  21        112.44        100.50         5.89 o                         
  -4   2  21        201.25        208.14         6.08 o                         
  -3   2  21        191.01        187.16         5.20 o                         
  -2   2  21        172.10        194.17         4.95 o                         
  -1   2  21         58.03         57.34         3.27 o                         
   0   2  21        158.10        181.01         5.28 o                         
   1   2  21         59.31         54.08         3.65 o                         
   2   2  21        175.15        187.13         5.71 o                         
   3   2  21        192.85        193.51         6.06 o                         
   4   2  21        203.85        201.90         6.65 o                         
   5   2  21        110.77        109.73         7.20 o                         
   6   2  21         41.89         44.95         6.21 o                         
   7   2  21        148.24        143.01        11.59 o                         
  -6   3  21         18.47         22.19         4.33 o                         
  -5   3  21        101.48        100.77         6.10 o                         
  -4   3  21          6.63          3.36         2.85 o                         
  -3   3  21          6.66          7.64         2.88 o                         
  -2   3  21         55.18         48.33         2.84 o                         
  -1   3  21        360.04        357.12         7.54 o                         
   0   3  21        217.70        222.70         5.92 o                         
   1   3  21        363.32        360.68         8.23 o                         
   2   3  21         54.69         47.01         3.58 o                         
   3   3  21          6.52         -4.78         5.67 o                         
   4   3  21          6.06          8.04         4.22 o                         
   5   3  21        101.57         98.84        10.45 o                         
   6   3  21         17.65         35.44         6.24 o                         
  -6   4  21         26.67         37.21         4.73 o                         
  -5   4  21         92.99         97.52         6.15 o                         
  -4   4  21        200.25        194.48         6.84 o                         
  -3   4  21         35.35         32.20         3.22 o                         
  -2   4  21        161.45        174.32         7.85 o                         
  -1   4  21         40.17         41.07         2.80 o                         
   0   4  21          1.79         -0.13         2.60 o                         
   1   4  21         43.25         41.88         3.09 o                         
   2   4  21        163.92        182.78         8.53 o                         
   3   4  21         37.64         38.51         4.53 o                         
   4   4  21        197.18        184.32         9.03 o                         
   5   4  21         92.30         97.29         8.38 o                         
   6   4  21         26.69         31.97         6.80 o                         
  -5   5  21         67.33         75.20         5.33 o                         
  -4   5  21         96.96         95.77         5.91 o                         
  -3   5  21          9.93          6.85         3.35 o                         
  -2   5  21         69.25         66.12         3.70 o                         
  -1   5  21        154.01        150.78         7.13 o                         
   0   5  21        406.80        410.74         9.18 o                         
   1   5  21        155.27        150.49         6.64 o                         
   2   5  21         70.21         59.59         4.22 o                         
   3   5  21         10.46          7.39         4.50 o                         
   4   5  21         98.37         93.49        15.59 o                         
   5   5  21         68.78         63.72         8.56 o                         
  -5   6  21         57.21         51.77         6.94 o                         
  -4   6  21         73.82         75.46         5.56 o                         
  -3   6  21         11.95          9.29         4.47 o                         
  -2   6  21         27.65         22.21         3.75 o                         
  -1   6  21         76.93         80.62         4.59 o                         
   0   6  21          2.12          1.14         3.07 o                         
   1   6  21         74.98         74.48         5.20 o                         
   2   6  21         27.61         31.26         4.28 o                         
   3   6  21         11.93          9.16         4.45 o                         
   4   6  21         71.20         77.08         9.05 o                         
   5   6  21         58.28         60.80         8.16 o                         
  -3   7  21         76.19         80.72         8.11 o                         
  -2   7  21         15.09          6.37         4.34 o                         
  -1   7  21         57.45         53.84         4.72 o                         
   0   7  21         79.29         78.51         8.69 o                         
   1   7  21         57.44         51.71         5.64 o                         
   2   7  21         14.71          7.68         6.85 o                         
   3   7  21         77.03         72.01         6.58 o                         
  -1   8  21         59.78         55.81         6.76 o                         
   0   8  21          0.96          1.84         6.26 o                         
   1   8  21         60.05         62.57         8.00 o                         
   0   0  22        150.82        155.97         7.51 o                         
   1   0  22         27.65         22.25         2.78 o                         
   2   0  22        120.56        133.29         5.47 o                         
   3   0  22        338.48        370.26         8.13 o                         
   4   0  22          6.20          3.45         3.26 o                         
   5   0  22         12.84          7.14         3.90 o                         
   6   0  22          1.44         -3.23         5.38 o                         
   7   0  22          3.79         -1.32         7.91 o                         
  -6   1  22         48.86         52.21         4.90 o                         
  -5   1  22         27.16         22.45         3.72 o                         
  -4   1  22        140.21        143.57         5.49 o                         
  -3   1  22        175.88        184.14         6.25 o                         
  -2   1  22        307.64        303.23         6.71 o                         
  -1   1  22         13.68         18.76         2.72 o                         
   0   1  22          0.24          3.41         2.52 o                         
   1   1  22         14.40         13.07         2.67 o                         
   2   1  22        309.00        317.71         7.33 o                         
   3   1  22        180.22        187.31         8.55 o                         
   4   1  22        138.80        154.14         5.94 o                         
   5   1  22         25.48         25.58         3.99 o                         
   6   1  22         47.66         46.83         8.12 o                         
  -6   2  22         20.92         11.15         4.99 o                         
  -5   2  22         54.12         48.53         4.71 o                         
  -4   2  22         36.39         35.43         3.26 o                         
  -3   2  22          1.20          3.00         2.79 o                         
  -2   2  22         89.15         86.67         4.43 o                         
  -1   2  22         88.64         85.57         4.63 o                         
   0   2  22        527.21        554.31        10.00 o                         
   1   2  22         93.66         93.56         6.23 o                         
   2   2  22         89.35         75.43         4.23 o                         
   3   2  22          1.06         -5.35         3.57 o                         
   4   2  22         34.05         29.78         3.59 o                         
   5   2  22         51.20         44.13         5.15 o                         
   6   2  22         20.25         17.16         5.91 o                         
  -6   3  22        148.65        169.06         8.86 o                         
  -5   3  22         45.65         44.59         4.32 o                         
  -4   3  22         65.04         60.79         3.64 o                         
  -3   3  22        155.48        159.58         6.05 o                         
  -2   3  22        116.53        125.71         5.51 o                         
  -1   3  22        152.94        153.24         5.27 o                         
   0   3  22         51.84         50.67         3.35 o                         
   1   3  22        155.80        160.70         6.20 o                         
   2   3  22        114.51        130.91         7.58 o                         
   3   3  22        159.70        164.38         9.54 o                         
   4   3  22         67.37         65.68         4.79 o                         
   5   3  22         45.77         59.73         6.02 o                         
   6   3  22        149.20        147.26        10.62 o                         
  -6   4  22        298.58        299.44        10.42 o                         
  -5   4  22          1.35          3.87         4.60 o                         
  -4   4  22         44.65         35.01         3.82 o                         
  -3   4  22         10.18          3.87         3.26 o                         
  -2   4  22         42.69         37.35         3.23 o                         
  -1   4  22         61.19         56.14         3.31 o                         
   0   4  22        154.51        170.83         5.98 o                         
   1   4  22         64.83         61.22         6.08 o                         
   2   4  22         42.24         36.12         4.55 o                         
   3   4  22         10.76         11.83         4.56 o                         
   4   4  22         45.24         38.95         5.46 o                         
   5   4  22          2.28         -6.33         5.83 o                         
   6   4  22        296.85        303.76        13.61 o                         
  -5   5  22         38.16         35.67         5.80 o                         
  -4   5  22         88.63         91.34         5.31 o                         
  -3   5  22         80.94         76.09         5.00 o                         
  -2   5  22        212.97        224.88         6.93 o                         
  -1   5  22         64.21         56.19         3.44 o                         
   0   5  22          3.59         -0.12         3.22 o                         
   1   5  22         62.26         51.74         4.84 o                         
   2   5  22        211.32        220.55         8.20 o                         
   3   5  22         79.56         65.83         6.19 o                         
   4   5  22         91.37         92.90         6.15 o                         
   5   5  22         37.85         40.45        10.97 o                         
  -4   6  22         23.09         27.01         5.59 o                         
  -3   6  22         61.43         56.96         5.31 o                         
  -2   6  22         66.17         72.87         5.78 o                         
  -1   6  22         40.10         41.21         3.65 o                         
   0   6  22         18.66         27.33         3.88 o                         
   1   6  22         38.52         43.34         5.32 o                         
   2   6  22         68.14         69.91         5.23 o                         
   3   6  22         64.30         63.32         5.22 o                         
   4   6  22         24.32         25.69         5.74 o                         
  -3   7  22        146.58        156.50         9.97 o                         
  -2   7  22         42.24         48.85         6.79 o                         
  -1   7  22         39.78         37.09         4.55 o                         
   0   7  22         23.72         18.47         5.80 o                         
   1   7  22         39.00         27.04         7.20 o                         
   2   7  22         39.17         30.33         6.30 o                         
   3   7  22        146.66        140.86         9.92 o                         
   1   0  23        281.75        333.67         7.68 o                         
   2   0  23         91.80        102.79         5.88 o                         
   3   0  23         44.73         40.09         3.34 o                         
   4   0  23          3.78          5.13         3.41 o                         
   5   0  23        425.31        465.63        15.03 o                         
   6   0  23         10.23         10.90         6.04 o                         
  -6   1  23         75.10         64.03         7.07 o                         
  -5   1  23         63.71         58.75         4.89 o                         
  -4   1  23        160.62        162.28         6.62 o                         
  -3   1  23         88.24         76.80         4.71 o                         
  -2   1  23         70.21         71.38         4.58 o                         
  -1   1  23         67.98         77.67         4.71 o                         
   0   1  23        155.98        184.64         6.12 o                         
   1   1  23         65.44         70.43         4.38 o                         
   2   1  23         74.34         76.83         5.19 o                         
   3   1  23         84.33         78.67         4.51 o                         
   4   1  23        161.43        162.19         6.89 o                         
   5   1  23         65.84         71.25         5.21 o                         
   6   1  23         72.73         70.97         6.63 o                         
  -6   2  23         60.16         73.44         6.46 o                         
  -5   2  23         11.92         14.89         4.20 o                         
  -4   2  23         95.25         97.50         5.64 o                         
  -3   2  23         15.99         11.88         3.28 o                         
  -2   2  23         98.06        112.23         5.41 o                         
  -1   2  23         13.11         10.18         3.03 o                         
   0   2  23        230.16        249.10         7.00 o                         
   1   2  23         11.56          6.64         3.59 o                         
   2   2  23        100.26        106.59         5.78 o                         
   3   2  23         16.40         10.49         3.55 o                         
   4   2  23         94.80        103.76         6.34 o                         
   5   2  23         10.69          7.77         5.74 o                         
   6   2  23         64.11         61.58         7.44 o                         
  -6   3  23         20.75         20.99         5.58 o                         
  -5   3  23         19.07         21.56         5.77 o                         
  -4   3  23         60.68         57.19         4.00 o                         
  -3   3  23         26.52         34.31         3.34 o                         
  -2   3  23        125.56        146.14         7.26 o                         
  -1   3  23         46.80         46.72         3.92 o                         
   0   3  23          3.35          3.89         3.56 o                         
   1   3  23         45.31         45.69         3.84 o                         
   2   3  23        130.28        146.21         7.80 o                         
   3   3  23         26.54         32.38         5.31 o                         
   4   3  23         61.81         61.30         4.64 o                         
   5   3  23         17.85         19.95         6.07 o                         
   6   3  23         21.55         20.36         7.67 o                         
  -5   4  23         77.92         82.69         5.76 o                         
  -4   4  23         62.04         53.30         4.62 o                         
  -3   4  23         26.10         24.90         3.66 o                         
  -2   4  23        188.71        199.16         6.52 o                         
  -1   4  23        122.05        130.46         6.19 o                         
   0   4  23        324.74        333.44         8.02 o                         
   1   4  23        119.42        133.20         7.76 o                         
   2   4  23        190.89        194.90         9.08 o                         
   3   4  23         26.45         31.45         6.96 o                         
   4   4  23         63.53         57.53         6.40 o                         
   5   4  23         82.37         72.61         7.06 o                         
  -4   5  23         19.88         17.08         4.91 o                         
  -3   5  23         60.66         61.64         4.19 o                         
  -2   5  23         29.36         25.84         4.60 o                         
  -1   5  23         82.65         84.79         5.56 o                         
   0   5  23          5.13          7.71         3.58 o                         
   1   5  23         78.43         87.82         6.18 o                         
   2   5  23         30.27         36.62         4.79 o                         
   3   5  23         63.01         61.26         5.90 o                         
   4   5  23         18.23         15.85         5.46 o                         
  -3   6  23         66.33         78.43         7.40 o                         
  -2   6  23          1.75         -1.65         4.15 o                         
  -1   6  23        238.16        254.95         8.26 o                         
   0   6  23        309.28        339.79         9.90 o                         
   1   6  23        243.29        268.60         9.57 o                         
   2   6  23          1.39          4.20         4.98 o                         
   3   6  23         65.81         70.94         5.73 o                         
  -2   7  23          8.74          7.87         5.77 o                         
  -1   7  23         36.61         26.46         5.44 o                         
   0   7  23         10.00          8.47         6.22 o                         
   1   7  23         35.58         31.77         7.49 o                         
   2   7  23         10.11         21.52         6.86 o                         
   0   0  24        119.03        129.05        10.94 o                         
   1   0  24        601.62        665.25        12.07 o                         
   2   0  24          8.40          9.85         3.97 o                         
   3   0  24        418.88        452.32         9.01 o                         
   4   0  24         62.55         58.75         5.10 o                         
   5   0  24          0.09          3.38         7.33 o                         
   6   0  24         26.98         21.13         6.75 o                         
  -6   1  24         62.26         53.07         6.61 o                         
  -5   1  24         90.56         85.62         7.02 o                         
  -4   1  24         50.37         62.92         4.51 o                         
  -3   1  24         43.01         46.57         3.67 o                         
  -2   1  24          2.64          5.94         3.35 o                         
  -1   1  24        191.63        201.68         7.91 o                         
   0   1  24         34.90         31.57         5.00 o                         
   1   1  24        195.65        204.00         7.15 o                         
   2   1  24          2.55          3.40         3.40 o                         
   3   1  24         42.18         51.28         3.78 o                         
   4   1  24         51.37         50.80         5.42 o                         
   5   1  24         88.49         99.16         6.15 o                         
   6   1  24         61.48         60.13         7.06 o                         
  -5   2  24         40.85         38.01         4.74 o                         
  -4   2  24         11.93          7.28         3.78 o                         
  -3   2  24         10.01         14.87         3.99 o                         
  -2   2  24        290.87        316.12         8.42 o                         
  -1   2  24         95.72         97.77         5.56 o                         
   0   2  24          0.18          6.10         4.30 o                         
   1   2  24         95.22        100.41         6.21 o                         
   2   2  24        287.62        309.45         8.07 o                         
   3   2  24          8.56          6.82         3.46 o                         
   4   2  24         11.26          6.73         4.27 o                         
   5   2  24         42.94         41.76         5.93 o                         
  -5   3  24          1.86         -1.91         5.18 o                         
  -4   3  24        195.17        217.19         7.45 o                         
  -3   3  24        165.18        189.83         6.55 o                         
  -2   3  24         45.15         46.43         4.09 o                         
  -1   3  24         92.06         97.96         5.87 o                         
   0   3  24         88.93         82.93         5.37 o                         
   1   3  24         90.37         97.04         6.10 o                         
   2   3  24         44.90         47.46         4.35 o                         
   3   3  24        165.43        187.59         9.58 o                         
   4   3  24        199.98        222.65        10.72 o                         
   5   3  24          1.73         -1.29         6.70 o                         
  -5   4  24         16.48          5.81         5.59 o                         
  -4   4  24         21.44         24.74         4.90 o                         
  -3   4  24         16.05         15.55         3.98 o                         
  -2   4  24        380.10        398.85         8.70 o                         
  -1   4  24          4.40          0.04         3.77 o                         
   0   4  24         13.69         14.27         3.68 o                         
   1   4  24          5.17          1.29         3.70 o                         
   2   4  24        378.73        392.32        11.96 o                         
   3   4  24         15.38         10.48         6.41 o                         
   4   4  24         20.13         22.46         6.31 o                         
   5   4  24         16.16          3.07         7.16 o                         
  -4   5  24         95.79         93.43         6.14 o                         
  -3   5  24          9.79         -0.33         4.36 o                         
  -2   5  24         83.97         91.97         5.22 o                         
  -1   5  24         36.70         33.08         4.26 o                         
   0   5  24         25.43         25.00         4.07 o                         
   1   5  24         40.71         41.41         6.63 o                         
   2   5  24         85.64         87.13         6.52 o                         
   3   5  24          9.79          4.83         5.19 o                         
   4   5  24         96.16         92.02         6.70 o                         
  -3   6  24         51.10         52.59         5.33 o                         
  -2   6  24         20.11         13.84         4.63 o                         
  -1   6  24         66.25         79.87         6.11 o                         
   0   6  24         57.14         59.04         5.68 o                         
   1   6  24         66.83         78.31         5.69 o                         
   2   6  24         19.55         15.83         7.07 o                         
   3   6  24         48.46         48.84         6.31 o                         
   1   0  25         15.91         11.72         3.78 o                         
   2   0  25         31.64         29.40         3.65 o                         
   3   0  25        166.25        197.53         7.23 o                         
   4   0  25         14.60          7.98         4.44 o                         
   5   0  25         37.16         36.95         6.17 o                         
  -5   1  25         95.75         98.29         6.75 o                         
  -4   1  25        212.20        228.10         8.81 o                         
  -3   1  25         74.39         81.60         6.23 o                         
  -2   1  25         23.96         28.21         4.36 o                         
  -1   1  25        238.64        263.49         9.26 o                         
   0   1  25        432.92        464.18        11.00 o                         
   1   1  25        232.94        267.19         7.92 o                         
   2   1  25         22.22         21.45         4.58 o                         
   3   1  25         75.82         84.04         5.04 o                         
   4   1  25        213.89        223.04         9.09 o                         
   5   1  25         97.08        103.56        10.51 o                         
  -5   2  25         19.50         15.09         5.72 o                         
  -4   2  25         35.85         42.32         4.63 o                         
  -3   2  25        209.08        228.96         8.19 o                         
  -2   2  25        147.11        167.28         7.15 o                         
  -1   2  25         23.01         23.20         3.49 o                         
   0   2  25         27.70         23.08         3.82 o                         
   1   2  25         25.41         23.08         3.82 o                         
   2   2  25        143.47        162.16         7.28 o                         
   3   2  25        215.38        244.32         7.55 o                         
   4   2  25         37.53         31.13         4.77 o                         
   5   2  25         18.14         14.36         6.31 o                         
  -5   3  25         63.73         67.39         6.39 o                         
  -4   3  25         32.63         29.96         4.46 o                         
  -3   3  25        101.60        113.23         6.76 o                         
  -2   3  25         15.87         12.28         3.82 o                         
  -1   3  25        197.57        208.66         7.62 o                         
   0   3  25         21.82         25.16         3.81 o                         
   1   3  25        197.11        219.44         8.37 o                         
   2   3  25         14.92         13.93         4.58 o                         
   3   3  25        100.85        108.54         8.24 o                         
   4   3  25         31.21         23.19         6.32 o                         
   5   3  25         62.56         61.43         7.78 o                         
  -4   4  25         25.09         19.11         5.27 o                         
  -3   4  25         44.31         38.04         4.56 o                         
  -2   4  25          5.44          1.05         4.32 o                         
  -1   4  25         29.93         28.26         4.50 o                         
   0   4  25        341.00        371.95         9.32 o                         
   1   4  25         28.14         22.40         4.21 o                         
   2   4  25          5.55          3.12         4.77 o                         
   3   4  25         45.80         51.34         6.32 o                         
   4   4  25         24.88         18.06         6.94 o                         
  -3   5  25         36.47         35.20         4.90 o                         
  -2   5  25         13.88         11.37         4.44 o                         
  -1   5  25         13.76         10.34         4.80 o                         
   0   5  25        165.03        164.51        11.74 o                         
   1   5  25         14.25         12.75         5.13 o                         
   2   5  25         12.77          3.84         5.43 o                         
   3   5  25         34.72         28.95         5.91 o                         
  -1   6  25         39.95         47.27         5.71 o                         
   0   6  25          0.27         -5.88         5.72 o                         
   1   6  25         38.34         31.84         5.97 o                         
   0   0  26         22.73         15.18         5.67 o                         
   1   0  26         19.09         22.96         4.29 o                         
   2   0  26         59.52         56.45         4.14 o                         
   3   0  26         60.76         64.51         4.50 o                         
   4   0  26          6.10          7.71         6.67 o                         
   5   0  26         68.11         69.63         6.31 o                         
  -5   1  26         35.75         36.69         6.08 o                         
  -4   1  26         21.31         21.97         4.89 o                         
  -3   1  26         37.81         46.99         4.42 o                         
  -2   1  26        128.85        121.88         6.61 o                         
  -1   1  26        104.00        101.76         5.60 o                         
   0   1  26         27.19         21.03         4.56 o                         
   1   1  26        102.66        101.06         5.79 o                         
   2   1  26        128.91        117.78         7.82 o                         
   3   1  26         35.49         32.12         4.79 o                         
   4   1  26         21.52         30.64         5.91 o                         
   5   1  26         34.95         18.74         6.74 o                         
  -4   2  26         51.18         54.31         5.27 o                         
  -3   2  26         37.83         47.56         4.51 o                         
  -2   2  26        114.46        123.93         6.77 o                         
  -1   2  26        227.93        233.30         7.73 o                         
   0   2  26         12.65          7.63         4.20 o                         
   1   2  26        220.24        224.98         8.39 o                         
   2   2  26        114.61        110.67         9.62 o                         
   3   2  26         39.01         44.73         4.63 o                         
   4   2  26         52.85         64.32         6.40 o                         
  -4   3  26          8.28         17.08         5.41 o                         
  -3   3  26         85.11         81.53         5.39 o                         
  -2   3  26         29.05         44.01         7.11 o                         
  -1   3  26        132.44        138.44         7.65 o                         
   0   3  26         42.29         41.50         5.12 o                         
   1   3  26        130.97        142.41         9.91 o                         
   2   3  26         29.75         34.58         5.11 o                         
   3   3  26         78.54         75.84         6.77 o                         
   4   3  26          8.12          5.95         7.98 o                         
  -3   4  26          6.82         -3.90         5.75 o                         
  -2   4  26         37.71         38.03         4.99 o                         
  -1   4  26         26.17         23.93         4.66 o                         
   0   4  26          7.05         15.36         4.52 o                         
   1   4  26         29.41         25.03         4.73 o                         
   2   4  26         36.88         38.20         5.42 o                         
   3   4  26          6.42         -3.68         6.64 o                         
  -2   5  26        135.09        129.93         7.82 o                         
  -1   5  26         61.79         65.62         5.35 o                         
   0   5  26         41.89         35.01         5.43 o                         
   1   5  26         63.78         71.93         6.04 o                         
   2   5  26        136.80        122.53        10.55 o                         
   1   0  27        118.61        128.22         7.37 o                         
   2   0  27          7.68          2.68         4.26 o                         
   3   0  27         49.20         55.86         4.89 o                         
   4   0  27          0.79         -5.98         5.29 o                         
  -4   1  27          3.60          2.85         5.46 o                         
  -3   1  27         94.36        102.68         7.78 o                         
  -2   1  27          2.46          6.20         4.32 o                         
  -1   1  27         55.08         60.44         4.93 o                         
   0   1  27          0.04         -4.00         4.52 o                         
   1   1  27         57.55         54.54         5.05 o                         
   2   1  27          2.37         -3.43         4.85 o                         
   3   1  27         95.96        104.50         7.93 o                         
   4   1  27          3.29          4.58         6.29 o                         
  -4   2  27         81.42         74.15         6.34 o                         
  -3   2  27        134.17        158.83         8.21 o                         
  -2   2  27         30.39         30.37         4.57 o                         
  -1   2  27         53.30         44.47         4.46 o                         
   0   2  27        117.90        116.09         6.79 o                         
   1   2  27         54.10         46.23         5.05 o                         
   2   2  27         32.88         36.47         5.09 o                         
   3   2  27        132.92        150.76         8.08 o                         
   4   2  27         78.27         81.44         7.14 o                         
  -3   3  27         37.93         27.28         5.53 o                         
  -2   3  27         45.51         40.44         4.89 o                         
  -1   3  27         29.97         32.47         4.80 o                         
   0   3  27         18.20         16.59         4.73 o                         
   1   3  27         31.84         30.66         5.51 o                         
   2   3  27         48.17         50.80         9.24 o                         
   3   3  27         36.81         28.53         6.85 o                         
  -2   4  27         52.87         60.89         5.68 o                         
  -1   4  27         22.24          3.46         5.12 o                         
   0   4  27         51.03         59.25         5.37 o                         
   1   4  27         20.27         17.34         5.76 o                         
   2   4  27         50.03         49.11         6.15 o                         
   0   0  28          1.28         -6.26         7.08 o                         
   1   0  28         37.00         42.60         5.27 o                         
   2   0  28          9.20          9.59         5.37 o                         
   3   0  28        143.56        155.94         8.59 o                         
  -3   1  28          1.35          4.03         5.33 o                         
  -2   1  28         16.66         12.68         4.92 o                         
  -1   1  28        115.06        133.49         8.04 o                         
   0   1  28          7.50          7.50         5.10 o                         
   1   1  28        114.72        133.95         8.85 o                         
   2   1  28         16.69         22.77         5.43 o                         
   3   1  28          1.26         -6.47         5.61 o                         
  -3   2  28          1.01          4.70         5.56 o                         
  -2   2  28         55.19         50.17         5.93 o                         
  -1   2  28         35.92         26.58         4.87 o                         
   0   2  28         34.47         40.34         5.40 o                         
   1   2  28         37.70         39.56         5.51 o                         
   2   2  28         51.48         45.29         6.38 o                         
   3   2  28          1.20         -7.11         6.20 o                         
  -2   3  28         45.02         43.82         5.71 o                         
  -1   3  28         50.06         48.10         5.49 o                         
   0   3  28        197.36        221.13         9.62 o                         
   1   3  28         50.49         50.65         5.71 o                         
   2   3  28         44.88         48.99         7.30 o                         
   0   4  28          1.62         -3.51         6.21 o                         
   1   0  29        152.29        183.77        10.02 o                         
   2   0  29        219.26        231.13         9.84 o                         
  -2   1  29         18.64         14.70         5.57 o                         
  -1   1  29         14.36         12.22         5.19 o                         
   0   1  29         82.85         99.70         6.73 o                         
   1   1  29         14.24         14.67         5.79 o                         
   2   1  29         20.60         17.96         5.51 o                         
  -1   2  29         16.83         12.78         5.40 o                         
   0   2  29         84.11         93.03         5.85 o                         
   1   2  29         16.82         18.11         6.12 o                         
                                                                                
